# Supplementary material for: Analysis of Functions of VIP1 and Its Close Homologs in Osmosensory Responses of Arabidopsis thaliana
Source: PLoS One. 2014 Aug 5;9(8):e103930. doi: 10.1371/journal.pone.0103930 (PMC4122391; doi:10.1371/journal.pone.0103930)
Supplement: Dataset S1 — The numbers and the proportions of the genes with promoters containing AGCTGT/G in the submergence-responsive genes. (XLS) [file pone.0103930.s016.xls]

## Sheet: ~500 b promoter
Gene set	Total number of genes (A)	Number of genes with promoters (500 bp upstream of the start codon) containing at least one copy of AGCTGT/G (B)	Proportion of B to A	Cumulative binomial distribution	*Significance	Number of genes with promoters (500 bp upstream of the start codon) containing at least two copies of AGCTGT/G (C)	Proportion of C to A	Cumulative binomial distribution	*Significance
Total in the genome	33602	6231	0.185435	0.503387	0	1120	0.0333313	0.507947	0
Up-regulated 30 min after submergence in root [29] (Hsu et al., 2002 -- *a)	118	31	0.262712	0.985858	0	8	0.0677966	0.982438	0
Up-regulated 30 min after submergence in shoot [29] (Hsu et al., 2002 -- *a)	31	6	0.193548	0.651555	0	1	0.0322581	0.723346	0
Up-regulated 30 min after submergence in both root and shoot [29] (Hsu et al., 2002 -- *a)	47	12	0.255319	0.917701	0	1	0.0212766	0.532657	0
Up-regulated 30 min after submergence in either root or shoot [29] (Hsu et al., 2002 -- *a)	196	49	0.25	0.990324	0	10	0.0510204	0.934632	0
Up-regulated 1 h after submergence in root [29] (Hsu et al., 2002 -- *a)	306	72	0.235294	0.988045	0	17	0.0555556	0.984635	0
Up-regulated 1 h after submergence in shoot [29] (Hsu et al., 2002 -- *a)	68	12	0.176471	0.49957	0	2	0.0294118	0.603743	0
Up-regulated 1 h after submergence in both root and shoot [29] (Hsu et al., 2002 -- *a)	144	27	0.1875	0.576411	0	2	0.0138889	0.138102	0
Up-regulated 1 h after submergence in either root or shoot [29] (Hsu et al., 2002 -- *a)	518	111	0.214286	0.957625	0	21	0.0405405	0.849911	0
Up-regulated 3 h after submergence in root [29] (Hsu et al., 2002 -- *a)	812	161	0.198276	0.838174	0	56	0.0689655	1	0
Up-regulated 3 h after submergence in shoot [29] (Hsu et al., 2002 -- *a)	190	28	0.147368	0.102044	0	4	0.0210526	0.238253	0
Up-regulated 3 h after submergence in both root and shoot [29] (Hsu et al., 2002 -- *a)	297	45	0.151515	0.0738343	0	6	0.020202	0.132304	0
Up-regulated 3 h after submergence in either root or shoot [29] (Hsu et al., 2002 -- *a)	1299	234	0.180139	0.326523	0	66	0.0508083	0.999601	0
Up-regulated 6 h after submergence in root [29] (Hsu et al., 2002 -- *a)	1153	224	0.194276	0.791893	0	39	0.0338248	0.57929	0
Up-regulated 6 h after submergence in shoot [29] (Hsu et al., 2002 -- *a)	463	77	0.166307	0.158783	0	13	0.0280778	0.319404	0
Up-regulated 6 h after submergence in both root and shoot [29] (Hsu et al., 2002 -- *a)	365	57	0.156164	0.0829696	0	7	0.0191781	0.078978	0
Up-regulated 6 h after submergence in either root or shoot [29] (Hsu et al., 2002 -- *a)	1981	358	0.180717	0.306088	0	59	0.0297829	0.20869	0
Up-regulated 12 h after submergence in root [29] (Hsu et al., 2002 -- *a)	1452	284	0.195592	0.84832	0	53	0.0365014	0.775266	0
Up-regulated 12 h after submergence in shoot [29] (Hsu et al., 2002 -- *a)	716	125	0.174581	0.243827	0	20	0.027933	0.246954	0
Up-regulated 12 h after submergence in both root and shoot [29] (Hsu et al., 2002 -- *a)	404	65	0.160891	0.112729	0	10	0.0247525	0.209334	0
Up-regulated 12 h after submergence in either root or shoot [29] (Hsu et al., 2002 -- *a)	2572	474	0.184292	0.452821	0	83	0.0322706	0.409585	0
Up-regulated 7 h after submergence in root [28] (Lee et al., 2002 -- *b)	134	28	0.208955	0.793838		5	0.0373134	0.710229
Up-regulated 7 h after submergence in shoot [28] (Lee et al., 2002 -- *b)	365	66	0.180822	0.442123		10	0.0273973	0.326326
Up-regulated 24 h after submergence in root [28] (Lee et al., 2002 -- *b)	55	10	0.181818	0.555913		2	0.0363636	0.722503
Up-regulated 24 h after submergence in shoot [28] (Lee et al., 2002 -- *b)	338	63	0.186391	0.551566		11	0.0325444	0.547016
Up-regulated after 2-h dehydration followed by 2-h rehydration in 3 week-old plants [27] (Oono et al., 2003 -- *c)	147	43	0.292517	0.999439	+++	15	0.102041	0.999964	+++
Up-regulated 1 h after submergence in 3 week-old plants [26] (Seki et al., 2002 -- *d)	99	19	0.191919	0.625456		5	0.0505051	0.886392
Up-regulated 2 h after submergence in 3 week-old plants [26] (Seki et al., 2002 -- *d)	178	30	0.168539	0.319988		5	0.0280899	0.453932
Up-regulated 5 h after submergence in 3 week-old plants [26] (Seki et al., 2002 -- *d)	180	23	0.127778	0.0251995	-	3	0.0166667	0.146728
Up-regulated 10 h after submergence in 3 week-old plants [26] (Seki et al., 2002 -- *d)	130	20	0.153846	0.210152		3	0.0230769	0.36721
Up-regulated 24 h after submergence in 3 week-old plants [26] (Seki et al., 2002 -- *d)	210	35	0.166667	0.274543		4	0.0190476	0.168413
Down-regulated 30 min after submergence in root [29] (Hsu et al., 2002 -- *a)	113	26	0.230088	0.907481	0	3	0.0265487	0.477696	0
Down-regulated 30 min after submergence in shoot [29] (Hsu et al., 2002 -- *a)	7	1	0.142857	0.617125	0	0	0	0.788757	0
Down-regulated 30 min after submergence in both root and shoot [29] (Hsu et al., 2002 -- *a)	12	2	0.166667	0.610304	0	0	0	0.665781	0
Down-regulated 30 min after submergence in either root or shoot [29] (Hsu et al., 2002 -- *a)	132	29	0.219697	0.868647	0	3	0.0227273	0.355353	0
Down-regulated 1 h after submergence in root [29] (Hsu et al., 2002 -- *a)	409	79	0.193154	0.682829	0	7	0.0171149	0.0363341	0
Down-regulated 1 h after submergence in shoot [29] (Hsu et al., 2002 -- *a)	16	2	0.125	0.408029	0	0	0	0.581356	0
Down-regulated 1 h after submergence in both root and shoot [29] (Hsu et al., 2002 -- *a)	58	11	0.189655	0.612032	0	0	0	0.139992	0
Down-regulated 1 h after submergence in either root or shoot [29] (Hsu et al., 2002 -- *a)	483	92	0.190476	0.638458	0	7	0.0144928	0.00858003	0
Down-regulated 3 h after submergence in root [29] (Hsu et al., 2002 -- *a)	1109	207	0.186655	0.560022	0	40	0.0360685	0.72853	0
Down-regulated 3 h after submergence in shoot [29] (Hsu et al., 2002 -- *a)	98	13	0.132653	0.109232	0	3	0.0306122	0.586766	0
Down-regulated 3 h after submergence in both root and shoot [29] (Hsu et al., 2002 -- *a)	303	57	0.188119	0.582757	0	4	0.0132013	0.0256308	0
Down-regulated 3 h after submergence in either root or shoot [29] (Hsu et al., 2002 -- *a)	1510	277	0.183444	0.436733	0	47	0.0311258	0.349398	0
Down-regulated 6 h after submergence in root [29] (Hsu et al., 2002 -- *a)	1449	268	0.184955	0.497547	0	52	0.0358868	0.735412	0
Down-regulated 6 h after submergence in shoot [29] (Hsu et al., 2002 -- *a)	450	64	0.142222	0.00914411	0	15	0.0333333	0.568192	0
Down-regulated 6 h after submergence in both root and shoot [29] (Hsu et al., 2002 -- *a)	419	78	0.186158	0.545348	0	5	0.0119332	0.00510587	0
Down-regulated 6 h after submergence in either root or shoot [29] (Hsu et al., 2002 -- *a)	2318	410	0.176877	0.150575	0	72	0.0310613	0.295149	0
Down-regulated 12 h after submergence in root [29] (Hsu et al., 2002 -- *a)	1714	309	0.18028	0.303872	0	57	0.0332555	0.528181	0
Down-regulated 12 h after submergence in shoot [29] (Hsu et al., 2002 -- *a)	938	145	0.154584	0.00745749	0	24	0.0255864	0.105989	0
Down-regulated 12 h after submergence in both root and shoot [29] (Hsu et al., 2002 -- *a)	464	85	0.18319	0.479173	0	6	0.012931	0.00510614	0
Down-regulated 12 h after submergence in either root or shoot [29] (Hsu et al., 2002 -- *a)	3116	539	0.172978	0.0378008	0	87	0.0279204	0.0483392	0
Down-regulated 7 h after submergence in root [28] (Lee et al., 2002 -- *b)	43	2	0.0465116	0.00851369	--	1	0.0232558	0.577905
Down-regulated 7 h after submergence in shoot [28] (Lee et al., 2002 -- *b)	309	58	0.187702	0.575558		9	0.0291262	0.418406
Down-regulated 24 h after submergence in root [28] (Lee et al., 2002 -- *b)	41	7	0.170732	0.500665		0	0	0.249105
Down-regulated 24 h after submergence in shoot [28] (Lee et al., 2002 -- *b)	199	34	0.170854	0.336411		8	0.040201	0.778409
Down-regulated after 2-h dehydration followed by 2-h rehydration in 3 week-old plants [27] (Oono et al., 2003 -- *c)	250	40	0.16	0.170507		4	0.016	0.0785941
*+++: P > 0.999; ++: P > 0.99; +: P > 0.95; --: P < 0.01; -: P < 0.05 in cumulative binomial distributions using 0.185 and 0.033 approximate (values in the first row) for the genes with promoters containing at least one copy and two copies, respectively, of AGCTGT/G.
*a: In this study, the genes that showed at least 2-fold higher expression with P-values < 0.05 under the submergence condition than the control condition (non-submergence condition) were defined as up-regulated genes, and the genes that showed at least 2-fold lower expression with P-values < 0.05 as down-regulated genes.
*b: In this study, the genes that showed at least 2-fold higher expression with P-values < 0.01 under the submergence condition than the control condition (non-submergence condition) were defined as up-regulated genes, and the genes that showed at least 2-fold lower expression with P-values < 0.01 as down-regulated genes.
*c: In this study, the genes that showed at least 5-fold higher expression after the 2-hour rehydration treatment preceded by the 2-hour dehydration treatment were defined as up-regulated genes, and the genes that showed at least 2-fold lower expression as down-regulated genes.
*d: In this study, the genes that showed at least 5-fold higher expression after the 2-hour rehydration treatment preceded by the 2-hour dehydration treatment were defined as up-regulated genes, and the genes that showed at least 2-fold lower expression as down-regulated genes.

## Sheet: ~1000 b promoter
Gene set	Total number of genes (A)	Number of genes with promoters (1000 bp upstream of the start codon) containing at least one copy of AGCTGT/G (B)	Proportion of B to A	Cumulative binomial distribution	*Significance	Number of genes with promoters (1000 bp upstream of the start codon) containing at least two copies of AGCTGT/G (C)	Proportion of C to A	Cumulative binomial distribution	*Significance
Total in the genome	33602	12149	0.361556	0.502474	0	3556	0.105827	0.504467	0
Up-regulated 30 min after submergence in root [29] (Hsu et al., 2011 -- *a)	118	40	0.338983	0.34203	0	15	0.127119	0.81866	0
Up-regulated 30 min after submergence in shoot [29] (Hsu et al., 2011 -- *a)	31	8	0.258065	0.155502	0	2	0.0645161	0.348816	0
Up-regulated 30 min after submergence in both root and shoot [29] (Hsu et al., 2011 -- *a)	47	18	0.382979	0.680109	0	4	0.0851064	0.435428	0
Up-regulated 30 min after submergence in either root or shoot [29] (Hsu et al., 2011 -- *a)	196	66	0.336735	0.259533	0	21	0.107143	0.581413	0
Up-regulated 1 h after submergence in root [29] (Hsu et al., 2011 -- *a)	306	110	0.359477	0.495735	0	40	0.130719	0.930761	0
Up-regulated 1 h after submergence in shoot [29] (Hsu et al., 2011 -- *a)	68	20	0.294118	0.150973	0	6	0.0882353	0.41115	0
Up-regulated 1 h after submergence in both root and shoot [29] (Hsu et al., 2011 -- *a)	144	50	0.347222	0.396015	0	13	0.0902778	0.329035	0
Up-regulated 1 h after submergence in either root or shoot [29] (Hsu et al., 2011 -- *a)	518	180	0.34749	0.268315	0	59	0.1139	0.751451	0
Up-regulated 3 h after submergence in root [29] (Hsu et al., 2011 -- *a)	812	295	0.3633	0.556968	0	99	0.121921	0.936841	0
Up-regulated 3 h after submergence in shoot [29] (Hsu et al., 2011 -- *a)	190	58	0.305263	0.0605166	0	11	0.0578947	0.0156104	0
Up-regulated 3 h after submergence in both root and shoot [29] (Hsu et al., 2011 -- *a)	297	92	0.309764	0.0350383	0	25	0.0841751	0.129965	0
Up-regulated 3 h after submergence in either root or shoot [29] (Hsu et al., 2011 -- *a)	1299	445	0.342571	0.0810668	0	135	0.103926	0.434039	0
Up-regulated 6 h after submergence in root [29] (Hsu et al., 2011 -- *a)	1153	418	0.362533	0.540807	0	127	0.110147	0.703276	0
Up-regulated 6 h after submergence in shoot [29] (Hsu et al., 2011 -- *a)	463	148	0.319654	0.0329005	0	43	0.0928726	0.204797	0
Up-regulated 6 h after submergence in both root and shoot [29] (Hsu et al., 2011 -- *a)	365	116	0.317808	0.0449993	0	30	0.0821918	0.0797958	0
Up-regulated 6 h after submergence in either root or shoot [29] (Hsu et al., 2011 -- *a)	1981	682	0.344271	0.056909	0	200	0.100959	0.253832	0
Up-regulated 12 h after submergence in root [29] (Hsu et al., 2011 -- *a)	1452	526	0.362259	0.534097	0	165	0.113636	0.843749	0
Up-regulated 12 h after submergence in shoot [29] (Hsu et al., 2011 -- *a)	716	243	0.339385	0.115555	0	71	0.099162	0.305994	0
Up-regulated 12 h after submergence in both root and shoot [29] (Hsu et al., 2011 -- *a)	404	135	0.334158	0.136662	0	36	0.0891089	0.155599	0
Up-regulated 12 h after submergence in either root or shoot [29] (Hsu et al., 2011 -- *a)	2572	904	0.351477	0.148358	0	272	0.105754	0.511359	0
Up-regulated 7 h after submergence in root [28] (Lee et al., 2011 -- *b)	134	45	0.335821	0.300175		13	0.0970149	0.438439
Up-regulated 7 h after submergence in shoot [28] (Lee et al., 2011 -- *b)	365	125	0.342466	0.241332		43	0.117808	0.798549
Up-regulated 24 h after submergence in root [28] (Lee et al., 2011 -- *b)	55	16	0.290909	0.171346		7	0.127273	0.777462
Up-regulated 24 h after submergence in shoot [28] (Lee et al., 2011 -- *b)	338	114	0.337278	0.191846		37	0.109467	0.628138
Up-regulated after 2-h dehydration followed by 2-h rehydration in 3 week-old plants [27] (Oono et al., 2003 -- *c)	147	72	0.489796	0.999451	++	33	0.22449	0.999991	++
Up-regulated 1 h after submergence in 3 week-old plants [26] (Seki et al., 2002 -- *d)	99	38	0.383838	0.716447		13	0.131313	0.839228
Up-regulated 2 h after submergence in 3 week-old plants [26] (Seki et al., 2002 -- *d)	178	67	0.376404	0.689925		23	0.129213	0.870625
Up-regulated 5 h after submergence in 3 week-old plants [26] (Seki et al., 2002 -- *d)	180	62	0.344444	0.346769		22	0.122222	0.801336
Up-regulated 10 h after submergence in 3 week-old plants [26] (Seki et al., 2002 -- *d)	130	50	0.384615	0.73998		20	0.153846	0.967237	+
Up-regulated 24 h after submergence in 3 week-old plants [26] (Seki et al., 2002 -- *d)	210	74	0.352381	0.42134		22	0.104762	0.536428
Down-regulated 30 min after submergence in root [29] (Hsu et al., 2011 -- *a)	113	39	0.345133	0.398657	0	8	0.0707965	0.143293	0
Down-regulated 30 min after submergence in shoot [29] (Hsu et al., 2011 -- *a)	7	2	0.285714	0.505833	0	1	0.142857	0.835674	0
Down-regulated 30 min after submergence in both root and shoot [29] (Hsu et al., 2011 -- *a)	12	3	0.25	0.316088	0	1	0.0833333	0.632286	0
Down-regulated 30 min after submergence in either root or shoot [29] (Hsu et al., 2011 -- *a)	132	44	0.333333	0.281457	0	10	0.0757576	0.163045	0
Down-regulated 1 h after submergence in root [29] (Hsu et al., 2011 -- *a)	409	133	0.325183	0.0686722	0	26	0.0635697	0.00210835	0
Down-regulated 1 h after submergence in shoot [29] (Hsu et al., 2011 -- *a)	16	6	0.375	0.652289	0	2	0.125	0.763989	0
Down-regulated 1 h after submergence in both root and shoot [29] (Hsu et al., 2011 -- *a)	58	16	0.275862	0.109467	0	3	0.0517241	0.125073	0
Down-regulated 1 h after submergence in either root or shoot [29] (Hsu et al., 2011 -- *a)	483	155	0.320911	0.0341628	0	31	0.0641822	0.00104034	0
Down-regulated 3 h after submergence in root [29] (Hsu et al., 2011 -- *a)	1109	378	0.340848	0.0797047	0	106	0.0955816	0.144059	0
Down-regulated 3 h after submergence in shoot [29] (Hsu et al., 2011 -- *a)	98	30	0.306122	0.149636	0	11	0.112245	0.658255	0
Down-regulated 3 h after submergence in both root and shoot [29] (Hsu et al., 2011 -- *a)	303	96	0.316832	0.0582764	0	23	0.0759076	0.0500092	0
Down-regulated 3 h after submergence in either root or shoot [29] (Hsu et al., 2011 -- *a)	1510	504	0.333775	0.0128569	0	140	0.0927152	0.0511879	0
Down-regulated 6 h after submergence in root [29] (Hsu et al., 2011 -- *a)	1449	492	0.339545	0.0425545	0	139	0.0959282	0.117595	0
Down-regulated 6 h after submergence in shoot [29] (Hsu et al., 2011 -- *a)	450	160	0.355556	0.416246	0	45	0.1	0.379424	0
Down-regulated 6 h after submergence in both root and shoot [29] (Hsu et al., 2011 -- *a)	419	133	0.317422	0.0327612	0	33	0.0787589	0.0384405	0
Down-regulated 6 h after submergence in either root or shoot [29] (Hsu et al., 2011 -- *a)	2318	785	0.338654	0.0112406	0	217	0.0936152	0.0286277	0
Down-regulated 12 h after submergence in root [29] (Hsu et al., 2011 -- *a)	1714	584	0.340723	0.0379328	0	162	0.0945158	0.0672899	0
Down-regulated 12 h after submergence in shoot [29] (Hsu et al., 2011 -- *a)	938	323	0.34435	0.143827	0	90	0.0959488	0.176512	0
Down-regulated 12 h after submergence in both root and shoot [29] (Hsu et al., 2011 -- *a)	465	151	0.324731	0.0534603	0	36	0.0774194	0.0240119	0
Down-regulated 12 h after submergence in either root or shoot [29] (Hsu et al., 2011 -- *a)	3117	1058	0.339429	0.00519488	0	288	0.0923965	0.00719194	0
Down-regulated 7 h after submergence in root [28] (Lee et al., 2011 -- *b)	43	4	0.0930233	6.36109e-05	--	2	0.0465116	0.1527
Down-regulated 7 h after submergence in shoot [28] (Lee et al., 2011 -- *b)	309	102	0.330097	0.137206		25	0.0809061	0.0879147
Down-regulated 24 h after submergence in root [28] (Lee et al., 2011 -- *b)	41	15	0.365854	0.59242		6	0.146341	0.862677
Down-regulated 24 h after submergence in shoot [28] (Lee et al., 2011 -- *b)	199	65	0.326633	0.17081		14	0.0703518	0.0594664
Down-regulated after 2-h dehydration followed by 2-h rehydration in 3 week-old plants [27] (Oono et al., 2003 -- *c)	250	74	0.296	0.0171948	-	13	0.052	0.00197709	--
*++: P > 0.99; +: P > 0.95; --: P < 0.01; -: P < 0.05 in cumulative binomial distributions using 0.362 and 0.106 (approximate values in the first row) for the genes with promoters containing at least one copy and two copies, respectively, of AGCTGT/G.
*a: In this study, the genes that showed at least 2-fold higher expression with P-values < 0.05 under the submergence condition than the control condition (non-submergence condition) were defined as up-regulated genes, and the genes that showed at least 2-fold lower expression with P-values < 0.05 as down-regulated genes.
*b: In this study, the genes that showed at least 2-fold higher expression with P-values < 0.01 under the submergence condition than the control condition (non-submergence condition) were defined as up-regulated genes, and the genes that showed at least 2-fold lower expression with P-values < 0.01 as down-regulated genes.
*c: In this study, the genes that showed at least 5-fold higher expression after the 2-hour rehydration treatment preceded by the 2-hour dehydration treatment were defined as up-regulated genes, and the genes that showed at least 2-fold lower expression as down-regulated genes.
*d: In this study, the genes that showed at least 5-fold higher expression after the 2-hour rehydration treatment preceded by the 2-hour dehydration treatment were defined as up-regulated genes, and the genes that showed at least 2-fold lower expression as down-regulated genes.
