# Supplementary material for: Analysis of Functions of VIP1 and Its Close Homologs in Osmosensory Responses of Arabidopsis thaliana
Source: PLoS One. 2014 Aug 5;9(8):e103930. doi: 10.1371/journal.pone.0103930 (PMC4122391; doi:10.1371/journal.pone.0103930)
Supplement: Dataset S2 — Complete list of the genes with promoters containing AGCTGT/G within 500 bp upstream of the start codons and summary of RT-PCR analyses using some of them. (XLS) [file pone.0103930.s017.xls]

## Sheet: Potential VIP1 target
List of genes that have AGCTGT/G in their promoters (500 bp upstream of the start codon)
RT-PCR	TAIR AGI code	# of AGCTGT/G	Description
	AT3G30817	9	pseudogene, similar to LYSYL tRNA SYNTHETASE, blastp match of 69% identity and 1.2e-35 P-value to GP|19068778|emb|CAD25246.1||AL590444 LYSYL tRNA SYNTHETASE {Encephalitozoon cuniculi} pseudogene
	AT4G08109	9	transposable element gene; gypsy-like retrotransposon family (Athila), has a 5.6e-161 P-value blast match to GB:CAA57397 Athila ORF 1 (Arabidopsis thaliana) transposable_element_gene
	AT4G08111	9	transposable element gene; similar to unknown protein [Arabidopsis thaliana] (TAIR:AT5G28120.1); similar to unknown protein [Arabidopsis thaliana] (TAIR:AT5G28110.1) transposable_element_gene
	AT5G31855	9	transposable element gene; pseudogene, hypothetical protein transposable_element_gene
	AT3G31945	8	transposable element gene; gypsy-like retrotransposon family, has a 5.5e-171 P-value blast match to GB:BAA84458 GAG-POL precursor (gypsy_Ty3-element) (Oryza sativa)gi|5902445|dbj|BAA84458.1| GAG-POL precursor (Oryza sativa (japonica cultivar-group)) (RIRE2) (Gypsy_Ty3-family) transposable_element_gene
	AT1G34405	7	transposable element gene; gypsy-like retrotransposon family, has a 4.8e-111 P-value blast match to GB:AAD27547 polyprotein (Gypsy_Ty3-element) (Oryza sativa subsp. indica) transposable_element_gene
	AT2G10735	7	pseudogene, hypothetical protein pseudogene
	AT4G05595	7	transposable element gene; gypsy-like retrotransposon family, has a 7.6e-125 P-value blast match to GB:AAD11615 prpol (gypsy_Ty3-element) (Zea mays) transposable_element_gene
	AT4G08096	7	transposable element gene; gypsy-like retrotransposon family, has a 5.3e-60 P-value blast match to GB:CAA73042 polyprotein (Gypsy_Ty3-element) (Ananas comosus) transposable_element_gene
	AT3G11970	6	transposable element gene; gypsy-like retrotransposon family, has a 1.5e-201 P-value blast match to GB:AAD27547 polyprotein (Gypsy_Ty3-element) (Oryza sativa subsp. indica) transposable_element_gene
	AT3G29600	6	transposable element gene; similar to unknown protein [Arabidopsis thaliana] (TAIR:AT1G54926.1) transposable_element_gene
	AT5G14810	6	transposable element gene; retrotransposon family transposable_element_gene
Done	AT1G13605	5	Encodes a defensin-like (DEFL) family protein. protein_coding
	AT1G36580	5	BEST Arabidopsis thaliana protein match is: short-chain dehydrogenase-reductase B (TAIR:AT3G12800.1); Has 109 Blast hits to 109 proteins in 14 species: Archae - 0; Bacteria - 0; Metazoa - 0; Fungi - 0; Plants - 107; Viruses - 0; Other Eukaryotes - 2 (source: NCBI BLink). protein_coding
	AT1G36590	5	transposable element gene; gypsy-like retrotransposon family, has a 2.7e-200 P-value blast match to GB:AAD27547 polyprotein (Gypsy_Ty3-element) (Oryza sativa subsp. indica) transposable_element_gene
Done	AT3G62420	5	Encodes a group-S bZIP transcription factor. Forms heterodimers with group-C bZIP transcription factors. The heterodimers bind to the ACTCAT cis-element of proline dehydrogenase gene. protein_coding BASIC REGION/LEUCINE ZIPPER MOTIF 53 (BZIP53) BASIC REGION/LEUCINE ZIPPER MOTIF 53 (BZIP53);BASIC REGION/LEUCINE ZIPPER MOTIF 53 (ATBZIP53)
	AT3G62422	5	Upstream open reading frames (uORFs) are small open reading frames found in the 5' UTR of a mature mRNA, and can potentially mediate translational regulation of the largest, or major, ORF (mORF). CPuORF3 represents a conserved upstream opening reading frame relative to major ORF AT3G62420.1 protein_coding CONSERVED PEPTIDE UPSTREAM OPEN READING FRAME 3 (CPuORF3) CONSERVED PEPTIDE UPSTREAM OPEN RE…
	AT4G06540	5	transposable element gene; gypsy-like retrotransposon family (Athila), has a 9.5e-89 P-value blast match to GB:CAA57397 Athila ORF 1 (Arabidopsis thaliana) transposable_element_gene
	AT4G32212	5	unknown pseudogene pseudogene
	AT4G32215	5	transposable element gene; gypsy-like retrotransposon family, has a 9.1e-09 P-value blast match to GB:AAD11615 prpol (gypsy_Ty3-element) (Zea mays) transposable_element_gene
Done	AT5G14820	5	Pentatricopeptide repeat (PPR) superfamily protein; CONTAINS InterPro DOMAIN/s: Pentatricopeptide repeat (InterPro:IPR002885); BEST Arabidopsis thaliana protein match is: Pentatricopeptide repeat (PPR) superfamily protein (TAIR:AT3G62540.1); Has 37965 Blast hits to 11999 proteins in 283 species: Archae - 3; Bacteria - 24; Metazoa - 443; Fungi - 549; Plants - 35727; Viruses - 0; Other Eukaryotes -…
	AT1G01240	4	unknown protein; INVOLVED IN: N-terminal protein myristoylation; EXPRESSED IN: 17 plant structures; EXPRESSED DURING: 11 growth stages; BEST Arabidopsis thaliana protein match is: unknown protein (TAIR:AT2G46550.1); Has 95 Blast hits to 78 proteins in 16 species: Archae - 0; Bacteria - 2; Metazoa - 11; Fungi - 0; Plants - 80; Viruses - 0; Other Eukaryotes - 2 (source: NCBI BLink). protein_coding
Done	AT1G16480	4	Tetratricopeptide repeat (TPR)-like superfamily protein; CONTAINS InterPro DOMAIN/s: Pentatricopeptide repeat (InterPro:IPR002885); BEST Arabidopsis thaliana protein match is: Pentatricopeptide repeat (PPR) superfamily protein (TAIR:AT4G13650.1); Has 59612 Blast hits to 13645 proteins in 226 species: Archae - 0; Bacteria - 4; Metazoa - 112; Fungi - 34; Plants - 58832; Viruses - 0; Other Eukaryote…
	AT1G16489	4	Potential natural antisense gene, locus overlaps with AT1G16490 other_rna
Done	AT1G24170	4	Encodes a protein with putative galacturonosyltransferase activity. protein_coding (LGT9) (LGT9);GALACTURONOSYLTRANSFERASE-LIKE 8 (GATL8)
Done	AT1G63070	4	pentatricopeptide (PPR) repeat-containing protein; CONTAINS InterPro DOMAIN/s: Pentatricopeptide repeat (InterPro:IPR002885); BEST Arabidopsis thaliana protein match is: Pentatricopeptide repeat (PPR) superfamily protein (TAIR:AT1G62910.1); Has 62253 Blast hits to 15158 proteins in 309 species: Archae - 5; Bacteria - 59; Metazoa - 938; Fungi - 1110; Plants - 57810; Viruses - 0; Other Eukaryotes -…
Done	AT1G70090	4	Encodes a protein with putative galacturonosyltransferase activity. protein_coding GLUCOSYL TRANSFERASE FAMILY 8 (LGT8) GLUCOSYL TRANSFERASE FAMILY 8 (LGT8);GALACTURONOSYLTRANSFERASE-LIKE 9 (GATL9)
	AT2G02640	4	Cysteine/Histidine-rich C1 domain family protein; CONTAINS InterPro DOMAIN/s: DC1 (InterPro:IPR004146), C1-like (InterPro:IPR011424); BEST Arabidopsis thaliana protein match is: Cysteine/Histidine-rich C1 domain family protein (TAIR:AT2G02610.1); Has 1575 Blast hits to 615 proteins in 28 species: Archae - 0; Bacteria - 0; Metazoa - 6; Fungi - 2; Plants - 1557; Viruses - 0; Other Eukaryotes - 10 (…
	AT2G02680	4	Cysteine/Histidine-rich C1 domain family protein; FUNCTIONS IN: zinc ion binding; INVOLVED IN: intracellular signaling pathway; LOCATED IN: intracellular; EXPRESSED IN: root; CONTAINS InterPro DOMAIN/s: Protein kinase C-like, phorbol ester/diacylglycerol binding (InterPro:IPR002219), DC1 (InterPro:IPR004146), Zinc finger, PHD-type (InterPro:IPR001965), Zinc finger, RanBP2-type (InterPro:IPR001876…	- 43; Fungi - 1	0; Plan	ts - 1682;	Viruses -	0; Other Eukar	yotes - 14 (source: NCBI BLink). protein_coding
	AT2G02700	4	Cysteine/Histidine-rich C1 domain family protein; FUNCTIONS IN: zinc ion binding; LOCATED IN: cellular_component unknown; CONTAINS InterPro DOMAIN/s: DC1 (InterPro:IPR004146), Zinc finger, PHD-type (InterPro:IPR001965), C1-like (InterPro:IPR011424); BEST Arabidopsis thaliana protein match is: Cysteine/Histidine-rich C1 domain family protein (TAIR:AT2G02680.1); Has 1502 Blast hits to 579 proteins …
	AT2G07780	4	transposable element gene; Mutator-like transposase family, has a 1.5e-32 P-value blast match to GB:AAA21566 mudrA of transposon="MuDR" (MuDr-element) (Zea mays) transposable_element_gene
	AT3G15602	4	transposable element gene; Mutator-like transposase family, has a 9.9e-40 P-value blast match to GB:AAA21566 mudrA of transposon="MuDR" (MuDr-element) (Zea mays) transposable_element_gene
	AT3G26483	4	transposable element gene; copia-like retrotransposon family, has a 3.4e-252 P-value blast match to dbj|BAA78426.1| polyprotein (AtRE2-1) (Arabidopsis thaliana) (Ty1_Copia-element) transposable_element_gene
	AT3G26486	4	transposable element gene; pseudogene, hypothetical protein transposable_element_gene
	AT3G27390	4	unknown protein; FUNCTIONS IN: molecular_function unknown; INVOLVED IN: biological_process unknown; LOCATED IN: plasma membrane; EXPRESSED IN: 23 plant structures; EXPRESSED DURING: 13 growth stages; BEST Arabidopsis thaliana protein match is: unknown protein (TAIR:AT5G40640.1); Has 101 Blast hits to 99 proteins in 12 species: Archae - 0; Bacteria - 0; Metazoa - 0; Fungi - 0; Plants - 101; Viruse…
	AT3G33084	4	transposable element gene; gypsy-like retrotransposon family, has a 1.6e-186 P-value blast match to GB:AAD22153 polyprotein (Gypsy_Ty3-element) (Sorghum bicolor) transposable_element_gene
	AT3G42924	4	transposable element gene; copia-like retrotransposon family, has a 2.2e-102 P-value blast match to GB:BAA78424 polyprotein (Ty1_Copia-element) (Arabidopsis thaliana)gi|4996363|dbj|BAA78424.1| polyprotein (AtRE2) (Arabidopsis thaliana) (Ty1_Copia-element) transposable_element_gene
	AT3G45360	4	transposable element gene; similar to unknown protein [Arabidopsis thaliana] (TAIR:AT4G04394.1) transposable_element_gene
	AT3G62310	4	RNA helicase family protein; FUNCTIONS IN: RNA helicase activity, helicase activity, ATP binding, nucleic acid binding, ATP-dependent helicase activity; LOCATED IN: nucleolus; EXPRESSED IN: 24 plant structures; EXPRESSED DURING: 15 growth stages; CONTAINS InterPro DOMAIN/s: Helicase-associated domain (InterPro:IPR007502), DNA/RNA helicase, DEAD/DEAH box type, N-terminal (InterPro:IPR011545), Doma…	rabidopsis thal	iana pr	otein match	is: RNA	helicase family	protein (TAIR:AT2G47250.1); Has 10517 Blast hits to 9531 proteins in 1639 species: Archae - 4; Bacteria - 3473; Metazoa - 2472; Fungi - 1291; Plants - 883; Viruses - 640; Other Eukaryotes - 1754 (source: NCBI BLink). protein_coding
	AT3G62610	4	Member of the R2R3 factor gene family. protein_coding MYB DOMAIN PROTEIN 11 (MYB11) MYB DOMAIN PROTEIN 11 (AtMYB11);MYB DOMAIN PROTEIN 11 (MYB11);PRODUCTION OF FLAVONOL GLYCOSIDES 2 (PFG2)
	AT4G04394	4	transposable element gene; similar to unknown protein [Arabidopsis thaliana] (TAIR:AT4G09400.1) transposable_element_gene
	AT4G06494	4	transposable element gene; pseudogene, hypothetical protein, contains Pfam domain PF03778: Protein of unknown function (DUF321) transposable_element_gene
	AT4G26480	4	RNA-binding KH domain-containing protein; FUNCTIONS IN: RNA binding, nucleic acid binding; LOCATED IN: cellular_component unknown; EXPRESSED IN: 22 plant structures; EXPRESSED DURING: 13 growth stages; CONTAINS InterPro DOMAIN/s: K Homology (InterPro:IPR004087); BEST Arabidopsis thaliana protein match is: RNA-binding KH domain-containing protein (TAIR:AT5G56140.1); Has 1807 Blast hits to 1807 pro…
	AT4G28397	4	FUNCTIONS IN: molecular_function unknown; INVOLVED IN: biological_process unknown; LOCATED IN: cellular_component unknown; BEST Arabidopsis thaliana protein match is: Bifunctional inhibitor/lipid-transfer protein/seed storage 2S albumin superfamily protein (TAIR:AT4G28395.1); Has 46 Blast hits to 46 proteins in 4 species: Archae - 0; Bacteria - 0; Metazoa - 0; Fungi - 0; Plants - 46; Viruses - 0;…
	AT4G32420	4	Cyclophilin-like peptidyl-prolyl cis-trans isomerase family protein; FUNCTIONS IN: peptidyl-prolyl cis-trans isomerase activity; INVOLVED IN: protein folding; EXPRESSED IN: 23 plant structures; EXPRESSED DURING: 13 growth stages; CONTAINS InterPro DOMAIN/s: Cyclophilin-like (InterPro:IPR015891), Peptidyl-prolyl cis-trans isomerase, cyclophilin-type (InterPro:IPR002130); BEST Arabidopsis thaliana …	- 5732; Viruse	s - 973	; Other Euk	aryotes -	16111 (source:	NCBI BLink). protein_coding
Done	AT4G38400	4	member of EXPANSIN-LIKE. Naming convention from the Expansin Working Group (Kende et al, 2004. Plant Mol Bio) protein_coding EXPANSIN-LIKE A2 (EXLA2) EXPANSIN-LIKE A2 (ATEXLA2);EXPANSIN L2 (EXPL2);EXPANSIN-LIKE A2 (EXLA2); (ATHEXP BETA 2.2); (ATEXPL2)
	AT5G10330	4	Encodes histidinol-phosphate aminotransferase that catalyzes the eighth step in histidine biosynthesis. Loss of function mutations are embryo lethal. protein_coding HISTIDINOL PHOSPHATE AMINOTRANSFERASE 1 (HPA1) EMBRYO DEFECTIVE 2196 (EMB2196);HISTIDINOL PHOSPHATE AMINOTRANSFERASE 1 (HPA1);HISTIDINE BIOSYNTHESIS 6A (HISN6A);HISTIDINOL PHOSPHATE AMINOTRANSFERASE 1 (ATHPA1)
	AT5G18890	4	Inosine-uridine preferring nucleoside hydrolase family protein; CONTAINS InterPro DOMAIN/s: Inosine/uridine-preferring nucleoside hydrolase (InterPro:IPR001910); BEST Arabidopsis thaliana protein match is: inosine-uridine preferring nucleoside hydrolase family protein (TAIR:AT5G18860.1); Has 1807 Blast hits to 1807 proteins in 277 species: Archae - 0; Bacteria - 0; Metazoa - 736; Fungi - 347; Pla…
	AT5G26751	4	encodes a SHAGGY-related kinase involved in meristem organization. protein_coding SHAGGY-RELATED KINASE 11 (SK 11) SHAGGY-RELATED KINASE 11 (SK 11);ARABIDOPSIS THALIANA SHAGGY-RELATED KINASE 11 (ATSK11)
	AT5G46417	4	unknown protein; LOCATED IN: endomembrane system; Has 30201 Blast hits to 17322 proteins in 780 species: Archae - 12; Bacteria - 1396; Metazoa - 17338; Fungi - 3422; Plants - 5037; Viruses - 0; Other Eukaryotes - 2996 (source: NCBI BLink). protein_coding
	AT5G54030	4	Cysteine/Histidine-rich C1 domain family protein; FUNCTIONS IN: molecular_function unknown; INVOLVED IN: intracellular signaling pathway; LOCATED IN: cellular_component unknown; EXPRESSED IN: root; CONTAINS InterPro DOMAIN/s: Protein kinase C-like, phorbol ester/diacylglycerol binding (InterPro:IPR002219), DC1 (InterPro:IPR004146), C1-like (InterPro:IPR011424); BEST Arabidopsis thaliana protein m…	339 (source: NC	BI BLin	k). protein	_coding
	AT5G55770	4	Cysteine/Histidine-rich C1 domain family protein; FUNCTIONS IN: zinc ion binding; LOCATED IN: cellular_component unknown; CONTAINS InterPro DOMAIN/s: Zinc finger, RING-type (InterPro:IPR001841), DC1 (InterPro:IPR004146), Zinc finger, PHD-type (InterPro:IPR001965), C1-like (InterPro:IPR011424); BEST Arabidopsis thaliana protein match is: Cysteine/Histidine-rich C1 domain family protein (TAIR:AT5G5…
	ATMG00650	4	Encodes NADH dehydrogenase subunit 4L. protein_coding NADH DEHYDROGENASE SUBUNIT 4L (NAD4L) NADH DEHYDROGENASE SUBUNIT 4L (NAD4L)
	AT1G02160	3	Cox19 family protein (CHCH motif); FUNCTIONS IN: molecular_function unknown; INVOLVED IN: biological_process unknown; LOCATED IN: cellular_component unknown; EXPRESSED IN: 24 plant structures; EXPRESSED DURING: 14 growth stages; CONTAINS InterPro DOMAIN/s: MTCP1 (InterPro:IPR009069), CHCH (InterPro:IPR010625); Has 36 Blast hits to 36 proteins in 21 species: Archae - 0; Bacteria - 0; Metazoa - 2; …
	AT1G03457	3	RNA-binding (RRM/RBD/RNP motifs) family protein; FUNCTIONS IN: RNA binding, nucleotide binding, nucleic acid binding; INVOLVED IN: biological_process unknown; LOCATED IN: cellular_component unknown; EXPRESSED IN: 17 plant structures; EXPRESSED DURING: 14 growth stages; CONTAINS InterPro DOMAIN/s: RNA recognition motif, RNP-1 (InterPro:IPR000504), Ribonucleoprotein, BRUNO-like (InterPro:IPR015903)…	5333 Blast hits	to 341	31 proteins	in 2444	species: Archae	- 798; Bacteria - 22429; Metazoa - 974; Fungi - 991; Plants - 531; Viruses - 0; Other Eukaryotes - 9610 (source: NCBI BLink). protein_coding
	AT1G07310	3	Calcium-dependent lipid-binding (CaLB domain) family protein; CONTAINS InterPro DOMAIN/s: C2 membrane targeting protein (InterPro:IPR018029), C2 calcium/lipid-binding domain, CaLB (InterPro:IPR008973), C2 calcium-dependent membrane targeting (InterPro:IPR000008); BEST Arabidopsis thaliana protein match is: Calcium-dependent lipid-binding (CaLB domain) family protein (TAIR:AT5G23950.1); Has 16203 …
	AT1G10000	3	Ribonuclease H-like superfamily protein; FUNCTIONS IN: ribonuclease H activity, nucleic acid binding; INVOLVED IN: biological_process unknown; EXPRESSED IN: 18 plant structures; EXPRESSED DURING: 12 growth stages; CONTAINS InterPro DOMAIN/s: Polynucleotidyl transferase, ribonuclease H fold (InterPro:IPR012337), RNA-directed DNA polymerase (reverse transcriptase), related (InterPro:IPR015706), Rib…	; Plants - 581;	Viruse	s - 0; Othe	r Eukaryo	tes - 1 (source	: NCBI BLink). protein_coding
	AT1G11380	3	PLAC8 family protein; CONTAINS InterPro DOMAIN/s: Protein of unknown function Cys-rich (InterPro:IPR006461); BEST Arabidopsis thaliana protein match is: PLAC8 family protein (TAIR:AT5G05350.1); Has 314 Blast hits to 313 proteins in 28 species: Archae - 0; Bacteria - 0; Metazoa - 13; Fungi - 8; Plants - 293; Viruses - 0; Other Eukaryotes - 0 (source: NCBI BLink). protein_coding
	AT1G11482	3	unknown pseudogene pseudogene
	AT1G12672	3	unknown protein; LOCATED IN: endomembrane system; BEST Arabidopsis thaliana protein match is: unknown protein (TAIR:AT1G12663.1). protein_coding
	AT1G14650	3	SWAP (Suppressor-of-White-APricot)/surp domain-containing protein / ubiquitin family protein; FUNCTIONS IN: RNA binding; INVOLVED IN: RNA processing; EXPRESSED IN: 24 plant structures; EXPRESSED DURING: 14 growth stages; CONTAINS InterPro DOMAIN/s: SWAP/Surp (InterPro:IPR000061), Ubiquitin (InterPro:IPR000626), Pre-mRNA splicing factor PRP21 like protein (InterPro:IPR022030), Ubiquitin supergroup…	- 4240; Metazoa	-1639	9; Fungi -	5145; Pla	nts - 6055; Vir	uses - 891; Other Eukaryotes - 4459 (source: NCBI BLink). protein_coding
	AT1G14770	3	RING/FYVE/PHD zinc finger superfamily protein; FUNCTIONS IN: zinc ion binding; INVOLVED IN: biological_process unknown; LOCATED IN: cellular_component unknown; EXPRESSED IN: 13 plant structures; EXPRESSED DURING: 7 growth stages; CONTAINS InterPro DOMAIN/s: Zinc finger, PHD-type, conserved site (InterPro:IPR019786), Zinc finger, FYVE/PHD-type (InterPro:IPR011011); BEST Arabidopsis thaliana protei…	e: NCBI BLink).	prot	ein_coding
	AT1G14820	3	Sec14p-like phosphatidylinositol transfer family protein; CONTAINS InterPro DOMAIN/s: Cellular retinaldehyde-binding/triple function, C-terminal (InterPro:IPR001251), Phosphatidylinositol transfer protein-like, N-terminal (InterPro:IPR011074); BEST Arabidopsis thaliana protein match is: Sec14p-like phosphatidylinositol transfer family protein (TAIR:AT1G01630.1); Has 35333 Blast hits to 34131 prot…
	AT1G15410	3	aspartate-glutamate racemase family; FUNCTIONS IN: racemase and epimerase activity, acting on amino acids and derivatives; INVOLVED IN: metabolic process, cellular amino acid metabolic process; LOCATED IN: chloroplast; EXPRESSED IN: 22 plant structures; EXPRESSED DURING: 13 growth stages; CONTAINS InterPro DOMAIN/s: Asp/Glu/hydantoin racemase (InterPro:IPR015942), Aspartate racemase (InterPro:IPR…	protein_codin	g
	AT1G16290	3	FUNCTIONS IN: molecular_function unknown; INVOLVED IN: biological_process unknown; LOCATED IN: chloroplast, vacuole; EXPRESSED IN: 19 plant structures; EXPRESSED DURING: 11 growth stages; CONTAINS InterPro DOMAIN/s: Lytic transglycosylase-like, catalytic (InterPro:IPR008258); Has 171 Blast hits to 155 proteins in 40 species: Archae - 0; Bacteria - 54; Metazoa - 0; Fungi - 0; Plants - 55; Viruses …
	AT1G16300	3	Encodes one of the chloroplast/plastid localized GAPDH isoforms (GAPCp1/At1g79530 and GAPCp2/At1g16300). gapcp double mutants display a drastic phenotype of arrested root development, dwarfism and sterility. GAPCps are important for the synthesis of serine in roots. protein_coding GLYCERALDEHYDE-3-PHOSPHATE DEHYDROGENASE OF PLASTID 2 (GAPCP-2) GLYCERALDEHYDE-3-PHOSPHATE DEHYDROGENASE OF PLASTID 2…
	AT1G17910	3	Wall-associated kinase family protein; FUNCTIONS IN: kinase activity; INVOLVED IN: protein amino acid phosphorylation; LOCATED IN: endomembrane system, integral to membrane; EXPRESSED IN: sperm cell; CONTAINS InterPro DOMAIN/s: Wall-associated kinase (InterPro:IPR013695), Protein kinase, catalytic domain (InterPro:IPR000719), Serine-threonine/tyrosine-protein kinase (InterPro:IPR001245), Protein …	to 113901 prot	eins in	3774 speci	es: Archa	e - 105; Bacter	ia - 13025; Metazoa - 42944; Fungi - 9529; Plants - 32969; Viruses - 430; Other Eukaryotes - 16638 (source: NCBI BLink). protein_coding
	AT1G22530	3	PATELLIN 2 (PATL2); FUNCTIONS IN: transporter activity; INVOLVED IN: transport; LOCATED IN: plasma membrane, chloroplast; EXPRESSED IN: 25 plant structures; EXPRESSED DURING: 14 growth stages; CONTAINS InterPro DOMAIN/s: Cellular retinaldehyde-binding/triple function, C-terminal (InterPro:IPR001251), Cellular retinaldehyde-binding/triple function, N-terminal (InterPro:IPR008273), Cellular retinal…	1G72150.1); Has	61558	Blast hits	to 35948	proteins in 257	5 species: Archae - 235; Bacteria - 13717; Metazoa - 20974; Fungi - 8097; Plants - 3493; Viruses - 317; Other Eukaryotes - 14725 (source: NCBI BLink). protein_coding PATELLIN 2 (PATL2) PATELLIN 2 (PATL2)
	AT1G26580	3	FUNCTIONS IN: molecular_function unknown; INVOLVED IN: biological_process unknown; LOCATED IN: cellular_component unknown; EXPRESSED IN: 24 plant structures; EXPRESSED DURING: 15 growth stages; BEST Arabidopsis thaliana protein match is: ELM2 domain-containing protein (TAIR:AT2G03470.1); Has 161 Blast hits to 161 proteins in 17 species: Archae - 0; Bacteria - 0; Metazoa - 1; Fungi - 4; Plants - 1…
	AT1G27470	3	transducin family protein / WD-40 repeat family protein; CONTAINS InterPro DOMAIN/s: WD40 repeat-like-containing domain (InterPro:IPR011046), WD40 repeat 2 (InterPro:IPR019782), Cytochrome cd1-nitrite reductase-like, C-terminal haem d1 (InterPro:IPR011048), WD40-repeat-containing domain (InterPro:IPR017986), WD40 repeat (InterPro:IPR001680), WD40/YVTN repeat-like-containing domain (InterPro:IPR01…	- 14; Bacteria	- 2955;	Metazoa -	2262; Fun	gi - 2287; Plan	ts - 792; Viruses - 0; Other Eukaryotes - 1040 (source: NCBI BLink). protein_coding
	AT1G30440	3	Phototropic-responsive NPH3 family protein; FUNCTIONS IN: signal transducer activity; INVOLVED IN: response to light stimulus; LOCATED IN: plasma membrane; EXPRESSED IN: 22 plant structures; EXPRESSED DURING: 13 growth stages; CONTAINS InterPro DOMAIN/s: NPH3 (InterPro:IPR004249), BTB/POZ (InterPro:IPR013069), BTB/POZ fold (InterPro:IPR011333), BTB/POZ-like (InterPro:IPR000210); BEST Arabidopsis …	tes - 2 (source	: NCBI	BLink).	protein_	coding
	AT1G35140	3	EXL1 is involved in the C-starvation response. Phenotypic changes of an exl1 loss of function mutant became evident only under corresponding experimental conditions. For example, the mutant showed diminished biomass production in a short-day/low light growth regime, impaired survival during extended night, and impaired survival of anoxia stress. protein_coding PHOSPHATE-INDUCED 1 (PHI-1) PHOSPHAT…
	AT1G42090	3	pseudogene, similar to betaine/proline transporter, similar to proline transporter 1 GI:1769901 from (Arabidopsis thaliana); blastp match of 62% identity and 2.4e-33 P-value to GP|21069016|dbj|BAB93108.1||AB075902 betaine/proline transporter {Avicennia marina} pseudogene
	AT1G47290	3	Encodes an enzyme with 3&#946;-hydroxysteroid dehydrogenase/C4-decarboxylase activity <i>in vitro</i>. The activity of the enzyme was determined using microsomal extracts of yeast overexpressing the <i>Arabidopsis</i> gene. Cytosolic fractions failed to be associated to the activity, leading to the speculation that the enzyme is membrane-bound. protein_coding 3BETA-HYDROXYSTEROID-DEHYDROGENASE/DE…
	AT1G48698	3	Potential natural antisense gene, locus overlaps with AT1G48700 other_rna
	AT1G49460	3	pre-tRNA; tRNA-Tyr (anticodon: GTA) pre_trna
	AT1G52430	3	Ubiquitin carboxyl-terminal hydrolase-related protein; FUNCTIONS IN: ubiquitin thiolesterase activity; INVOLVED IN: ubiquitin-dependent protein catabolic process; LOCATED IN: cellular_component unknown; CONTAINS InterPro DOMAIN/s: Protein of unknown function DUF627 (InterPro:IPR006866), Peptidase C19, ubiquitin carboxyl-terminal hydrolase 2 (InterPro:IPR001394), Protein of unknown function DUF629…	Fungi - 4; Pla	nts - 1	97; Viruses	- 0; Oth	er Eukaryotes -	14 (source: NCBI BLink). protein_coding
	AT1G55152	3	unknown protein; FUNCTIONS IN: molecular_function unknown; INVOLVED IN: biological_process unknown; LOCATED IN: chloroplast; Has 30201 Blast hits to 17322 proteins in 780 species: Archae - 12; Bacteria - 1396; Metazoa - 17338; Fungi - 3422; Plants - 5037; Viruses - 0; Other Eukaryotes - 2996 (source: NCBI BLink). protein_coding
	AT1G58037	3	Cysteine/Histidine-rich C1 domain family protein; FUNCTIONS IN: molecular_function unknown; INVOLVED IN: intracellular signaling pathway; LOCATED IN: cellular_component unknown; CONTAINS InterPro DOMAIN/s: Protein kinase C-like, phorbol ester/diacylglycerol binding (InterPro:IPR002219), DC1 (InterPro:IPR004146), C1-like (InterPro:IPR011424); BEST Arabidopsis thaliana protein match is: Cysteine/Hi…	e: NCBI BLink).	prot	ein_coding
	AT1G64250	3	transposable element gene; Mutator-like transposase family, has a 2.2e-20 P-value blast match to GB:AAA21566 mudrA of transposon="MuDR" (MuDr-element) (Zea mays) transposable_element_gene
	AT1G70220	3	RNA-processing, Lsm domain; CONTAINS InterPro DOMAIN/s: RNA-processing, Lsm domain (InterPro:IPR019181); BEST Arabidopsis thaliana protein match is: RNA-processing, Lsm domain (TAIR:AT1G24050.1); Has 30201 Blast hits to 17322 proteins in 780 species: Archae - 12; Bacteria - 1396; Metazoa - 17338; Fungi - 3422; Plants - 5037; Viruses - 0; Other Eukaryotes - 2996 (source: NCBI BLink). protein_coding
	AT1G71960	3	Encodes a plasma membrane localized ABC transporter involved in abscisic acid transport and responses. protein_coding ATP-BINDING CASETTE G25 (ABCG25) ARABIDOPSIS THALIANA ATP-BINDING CASSETTE G25 (ATABCG25);ATP-BINDING CASETTE G25 (ABCG25)
	AT1G72150	3	novel cell-plate-associated protein that is related in sequence to proteins involved in membrane trafficking in other eukaryotes protein_coding PATELLIN 1 (PATL1) PATELLIN 1 (PATL1)
	AT1G79650	3	Encodes a member of the RADIATION SENSITIVE23 (RAD23) family: AT1G16190(RAD23A), AT1G79650(RAD23B), AT3G02540(RAD23C), AT5G38470(RAD23D). RAD23 proteins play an essential role in the cell cycle, morphology, and fertility of plants through their delivery of UPS (ubiquitin/26S proteasome system) substrates to the 26S proteasome. protein_coding RADIATION SENSITIVE23B (RAD23B) RADIATION SENSITIVE23B …
	AT1G79980	3	pre-tRNA; tRNA-Arg (anticodon: TCG) pre_trna
	AT2G01190	3	Octicosapeptide/Phox/Bem1p family protein; LOCATED IN: cytosol, nucleus; EXPRESSED IN: 23 plant structures; EXPRESSED DURING: 13 growth stages; CONTAINS InterPro DOMAIN/s: Octicosapeptide/Phox/Bem1p (InterPro:IPR000270); BEST Arabidopsis thaliana protein match is: Octicosapeptide/Phox/Bem1p family protein (TAIR:AT3G18230.1); Has 5347 Blast hits to 4615 proteins in 344 species: Archae - 4; Bacteri…
	AT2G01210	3	Leucine-rich repeat protein kinase family protein; FUNCTIONS IN: protein serine/threonine kinase activity, kinase activity, ATP binding; INVOLVED IN: transmembrane receptor protein tyrosine kinase signaling pathway, protein amino acid phosphorylation; LOCATED IN: chloroplast stroma, chloroplast, plasma membrane, plant-type cell wall; EXPRESSED IN: 11 plant structures; EXPRESSED DURING: 6 growth s…	tein kinase-lik	e domai	n (InterPro	:IPR01744	2), Protein kin	ase-like domain (InterPro:IPR011009), Serine/threonine-protein kinase, active site (InterPro:IPR008271); BEST Arabidopsis thaliana protein match is: Leucine-rich repeat protein kinase family protein (TAIR:AT1G25320.1); Has 133812 Blast hits to 98087 proteins in 4104 species: Archae - 103; Bacteria - 11207; Metazoa - 34549; Fungi - 6957; Plants - 66297; Viruses - 188; Other Eukaryotes - 14511 (sou…
	AT2G03360	3	Glycosyltransferase family 61 protein; FUNCTIONS IN: transferase activity, transferring glycosyl groups; INVOLVED IN: biological_process unknown; LOCATED IN: endomembrane system; CONTAINS InterPro DOMAIN/s: Glycosyltransferase AER61, uncharacterised (InterPro:IPR007657); BEST Arabidopsis thaliana protein match is: Glycosyltransferase family 61 protein (TAIR:AT2G03370.1); Has 30201 Blast hits to 1…
	AT2G06150	3	transposable element gene; pseudogene, hypothetical protein transposable_element_gene
	AT2G06580	3	transposable element gene; non-LTR retrotransposon family (LINE), has a 1.2e-22 P-value blast match to GB:NP_038605 L1 repeat, Tf subfamily, member 30 (LINE-element) (Mus musculus) transposable_element_gene
	AT2G07673	3	unknown protein; BEST Arabidopsis thaliana protein match is: unknown protein (TAIR:ATMG01030.1); Has 7 Blast hits to 7 proteins in 2 species: Archae - 0; Bacteria - 0; Metazoa - 0; Fungi - 0; Plants - 7; Viruses - 0; Other Eukaryotes - 0 (source: NCBI BLink). protein_coding
	AT2G07775	3	unknown protein; Has 30201 Blast hits to 17322 proteins in 780 species: Archae - 12; Bacteria - 1396; Metazoa - 17338; Fungi - 3422; Plants - 5037; Viruses - 0; Other Eukaryotes - 2996 (source: NCBI BLink). protein_coding
	AT2G07798	3	unknown protein; FUNCTIONS IN: molecular_function unknown; INVOLVED IN: biological_process unknown; LOCATED IN: cellular_component unknown; BEST Arabidopsis thaliana protein match is: unknown protein (TAIR:ATMG01220.1); Has 3 Blast hits to 3 proteins in 1 species: Archae - 0; Bacteria - 0; Metazoa - 0; Fungi - 0; Plants - 3; Viruses - 0; Other Eukaryotes - 0 (source: NCBI BLink). protein_coding
	AT2G11100	3	transposable element gene; gypsy-like retrotransposon family (Athila), has a 8.0e-21 P-value blast match to GB:CAA57397 Athila ORF 1 (Arabidopsis thaliana) transposable_element_gene
Done	AT2G13542	3	Encodes a defensin-like (DEFL) family protein. protein_coding
	AT2G15850	3	pseudogene, hypothetical protein pseudogene
	AT2G19385	3	zinc ion binding; FUNCTIONS IN: zinc ion binding; INVOLVED IN: biological_process unknown; LOCATED IN: intracellular; EXPRESSED IN: 22 plant structures; EXPRESSED DURING: 13 growth stages; CONTAINS InterPro DOMAIN/s: Zinc finger, C2H2-like (InterPro:IPR015880), Zinc finger, C2H2, LYAR-type (InterPro:IPR014898); BEST Arabidopsis thaliana protein match is: RNA recognition motif (RRM)-containing pro…
	AT2G23100	3	Cysteine/Histidine-rich C1 domain family protein; FUNCTIONS IN: zinc ion binding; LOCATED IN: chloroplast; CONTAINS InterPro DOMAIN/s: Zinc finger, PHD-type (InterPro:IPR001965), DC1 (InterPro:IPR004146), C1-like (InterPro:IPR011424); BEST Arabidopsis thaliana protein match is: Cysteine/Histidine-rich C1 domain family protein (TAIR:AT5G42280.1); Has 35333 Blast hits to 34131 proteins in 2444 spec…
	AT2G25070	3	Protein phosphatase 2C family protein; FUNCTIONS IN: protein serine/threonine phosphatase activity, catalytic activity; INVOLVED IN: protein amino acid dephosphorylation, N-terminal protein myristoylation; LOCATED IN: plasma membrane; EXPRESSED IN: 23 plant structures; EXPRESSED DURING: 13 growth stages; CONTAINS InterPro DOMAIN/s: Protein phosphatase 2C, manganese/magnesium aspartate binding sit…	phosphatase 2C	family	protein (T	AIR:AT4G3	1860.1); Has 70	77 Blast hits to 6871 proteins in 489 species: Archae - 6; Bacteria - 362; Metazoa - 1785; Fungi - 803; Plants - 2775; Viruses - 7; Other Eukaryotes - 1339 (source: NCBI BLink). protein_coding
	AT2G30450	3	pre-tRNA; tRNA-Gly (anticodon: GCC) pre_trna
	AT2G30910	3	actin-related protein C1A (ARPC1A); FUNCTIONS IN: actin binding, nucleotide binding; INVOLVED IN: actin filament organization; LOCATED IN: Arp2/3 protein complex, nucleus, cytoplasm; CONTAINS InterPro DOMAIN/s: WD40 repeat 2 (InterPro:IPR019782), WD40 repeat-like-containing domain (InterPro:IPR011046), Actin-related protein 2/3 complex, subunit 1 (InterPro:IPR017383), WD40-repeat-containing domai…	1B (TAIR:AT2G31	300.1);	Has 4172 B	last hits	to 3036 protei	ns in 305 species: Archae - 4; Bacteria - 871; Metazoa - 1539; Fungi - 831; Plants - 451; Viruses - 0; Other Eukaryotes - 476 (source: NCBI BLink). protein_coding ACTIN-RELATED PROTEIN C1A (ARPC1A) ACTIN-RELATED PROTEIN C1A (ARPC1A);ACTIN-RELATED PROTEIN C1 (ARPC1)
	AT2G30930	3	unknown protein; FUNCTIONS IN: molecular_function unknown; INVOLVED IN: biological_process unknown; LOCATED IN: chloroplast, plasma membrane, membrane; EXPRESSED IN: 24 plant structures; EXPRESSED DURING: 14 growth stages; BEST Arabidopsis thaliana protein match is: unknown protein (TAIR:AT1G06540.1); Has 194 Blast hits to 176 proteins in 78 species: Archae - 0; Bacteria - 101; Metazoa - 15; Fung…
	AT2G32620	3	encodes a gene similar to cellulose synthase protein_coding CELLULOSE SYNTHASE-LIKE B (CSLB02) CELLULOSE SYNTHASE-LIKE B (ATCSLB02);CELLULOSE SYNTHASE LIKE B2 (CSLB02);CELLULOSE SYNTHASE LIKE B2 (ATCSLB2);CELLULOSE SYNTHASE-LIKE B (CSLB02)
	AT2G32840	3	proline-rich family protein; LOCATED IN: chloroplast; BEST Arabidopsis thaliana protein match is: hydroxyproline-rich glycoprotein family protein (TAIR:AT1G04930.1); Has 812 Blast hits to 721 proteins in 178 species: Archae - 4; Bacteria - 123; Metazoa - 186; Fungi - 136; Plants - 186; Viruses - 37; Other Eukaryotes - 140 (source: NCBI BLink). protein_coding
	AT2G34350	3	Nodulin-like / Major Facilitator Superfamily protein; INVOLVED IN: transmembrane transport; LOCATED IN: endomembrane system; CONTAINS InterPro DOMAIN/s: Major facilitator superfamily (InterPro:IPR020846), Nodulin-like (InterPro:IPR010658), Major facilitator superfamily MFS-1 (InterPro:IPR011701), Major facilitator superfamily, general substrate transporter (InterPro:IPR016196); BEST Arabidopsis t…	yotes - 299 (so	urce: N	CBI BLink).	protein_	coding
	AT2G36450	3	encodes a member of the DREB subfamily A-4 of ERF/AP2 transcription factor family. The protein contains one AP2 domain. There are 17 members in this subfamily including TINY. Ectopic overexpression of HRD increases the density of the root network and improves water and salt stress tolerance in Arabidopsis. Overexpression of HRD in rice causes an increase in plant biomass and drought resistance. p…
Done	AT2G42380	3	Encodes a member of the BZIP family of transcription factors. Forms heterodimers with the related protein AtbZIP61. Binds to G-boxes in vitro and is localized to the nucleus in onion epidermal cells. protein_coding (BZIP34) (ATBZIP34); (BZIP34)
	AT2G46080	3	Encodes a protein related to BYPASS1 (BPS1). Regulates production of mobile compound: bps signal. protein_coding BYPASS 2 (BPS2) BYPASS 2 (BPS2)
	AT2G46090	3	Encodes a putative sphingosine kinase (SphK) containing the five conserved domains (C1-C5) previously identified in SphKs. protein_coding LONG-CHAIN BASE (LCB) KINASE 2 (LCBK2) LONG-CHAIN BASE (LCB) KINASE 2 (LCBK2)
	AT2G46910	3	Plastid-lipid associated protein PAP / fibrillin family protein; FUNCTIONS IN: structural molecule activity; INVOLVED IN: biological_process unknown; LOCATED IN: chloroplast, plastoglobule; EXPRESSED IN: 24 plant structures; EXPRESSED DURING: 15 growth stages; CONTAINS InterPro DOMAIN/s: Plastid lipid-associated protein/fibrillin (InterPro:IPR006843); BEST Arabidopsis thaliana protein match is: P…	(source: NCBI	BLink).	protein	_coding
	AT2G47480	3	Protein of unknown function (DUF3511); CONTAINS InterPro DOMAIN/s: Protein of unknown function DUF3511 (InterPro:IPR021899); BEST Arabidopsis thaliana protein match is: Protein of unknown function (DUF3511) (TAIR:AT3G62640.1); Has 220 Blast hits to 220 proteins in 14 species: Archae - 0; Bacteria - 0; Metazoa - 0; Fungi - 0; Plants - 220; Viruses - 0; Other Eukaryotes - 0 (source: NCBI BLink). pr…
	AT3G01800	3	Ribosome recycling factor; INVOLVED IN: translational termination, translation; LOCATED IN: mitochondrion; EXPRESSED IN: 19 plant structures; EXPRESSED DURING: 13 growth stages; CONTAINS InterPro DOMAIN/s: Ribosome recycling factor, bacterial-like (InterPro:IPR015998), Ribosome recycling factor (InterPro:IPR002661); BEST Arabidopsis thaliana protein match is: ribosome recycling factor, chloroplas…
	AT3G06665	3	pre-tRNA; tRNA-His (anticodon: GTG) pre_trna
	AT3G06990	3	Cysteine/Histidine-rich C1 domain family protein; FUNCTIONS IN: zinc ion binding; INVOLVED IN: biological_process unknown; LOCATED IN: cellular_component unknown; EXPRESSED IN: root; CONTAINS InterPro DOMAIN/s: Zinc finger, PHD-type, conserved site (InterPro:IPR019786), DC1 (InterPro:IPR004146), Zinc finger, PHD-type (InterPro:IPR001965), C1-like (InterPro:IPR011424); BEST Arabidopsis thaliana pr…	- 6 (source: NC	BI BLin	k). protein	_coding
	AT3G07000	3	Cysteine/Histidine-rich C1 domain family protein; FUNCTIONS IN: zinc ion binding; INVOLVED IN: intracellular signaling pathway; LOCATED IN: cellular_component unknown; EXPRESSED IN: hypocotyl, root; CONTAINS InterPro DOMAIN/s: Protein kinase C-like, phorbol ester/diacylglycerol binding (InterPro:IPR002219), DC1 (InterPro:IPR004146), Zinc finger, PHD-type (InterPro:IPR001965), C1-like (InterPro:IP…	- 1463; Viruse	s - 0;	Other Eukar	yotes - 1	5 (source: NCBI	BLink). protein_coding
	AT3G08630	3	Protein of unknown function (DUF3411); FUNCTIONS IN: molecular_function unknown; INVOLVED IN: biological_process unknown; LOCATED IN: chloroplast; EXPRESSED IN: 22 plant structures; EXPRESSED DURING: 13 growth stages; CONTAINS InterPro DOMAIN/s: Protein of unknown function DUF3411 (InterPro:IPR021825); BEST Arabidopsis thaliana protein match is: Protein of unknown function (DUF3411) (TAIR:AT3G086…
	AT3G10520	3	Encodes a class 2 non-symbiotic hemoglobin. Over-expression of AHb2 in seeds led to a 40% increase in the total fatty acid content of developing and mature seeds in three subsequent generations. This was mainly due to an increase in the poly-unsaturated C18:2 (omega-6) linoleic and C18:3 (omega-3) alpha-linolenic acids. protein_coding HAEMOGLOBIN 2 (HB2) HAEMOGLOBIN 2 (AHB2);HEMOGLOBIN 2 (GLB2);H…
	AT3G18230	3	Octicosapeptide/Phox/Bem1p family protein; LOCATED IN: cytosol, nucleus; EXPRESSED IN: 24 plant structures; EXPRESSED DURING: 13 growth stages; CONTAINS InterPro DOMAIN/s: Octicosapeptide/Phox/Bem1p (InterPro:IPR000270); BEST Arabidopsis thaliana protein match is: Octicosapeptide/Phox/Bem1p family protein (TAIR:AT2G01190.1); Has 3345 Blast hits to 2875 proteins in 307 species: Archae - 2; Bacteri…
	AT3G20100	3	member of CYP705A protein_coding "CYTOCHROME P450, FAMILY 705, SUBFAMILY A, POLYPEPTIDE 19" (CYP705A19) "CYTOCHROME P450, FAMILY 705, SUBFAMILY A, POLYPEPTIDE 19" (CYP705A19)
	AT3G20520	3	Encodes a member of the glycerophosphodiester phosphodiesterase like (GDPD-like) family. protein_coding SHV3-LIKE 3 (SVL3) GLYCEROPHOSPHODIESTER PHOSPHODIESTERASE (GDPD) LIKE 5 (GDPDL5);SHV3-LIKE 3 (SVL3)
	AT3G22230	3	Ribosomal L27e protein family; FUNCTIONS IN: structural constituent of ribosome; INVOLVED IN: translation, ribosome biogenesis; LOCATED IN: cytosolic ribosome, ribosome, cytosolic large ribosomal subunit; EXPRESSED IN: 23 plant structures; EXPRESSED DURING: 13 growth stages; CONTAINS InterPro DOMAIN/s: Ribosomal protein L27e, conserved site (InterPro:IPR018262), Ribosomal protein L27e (InterPro:I…	- 0; Other Euk	aryotes	- 135 (sou	rce: NCBI	BLink).	protein_coding
	AT3G28530	3	UDP-glucose 4-epimerases; FUNCTIONS IN: UDP-glucose 4-epimerase activity; INVOLVED IN: galactose metabolic process; LOCATED IN: cellular_component unknown; EXPRESSED IN: guard cell; CONTAINS InterPro DOMAIN/s: UDP-glucose 4-epimerase (InterPro:IPR005886); BEST Arabidopsis thaliana protein match is: UDP-D-glucose/UDP-D-galactose 4-epimerase 2 (TAIR:AT4G23920.1); Has 52 Blast hits to 52 proteins in…
	AT3G29750	3	Eukaryotic aspartyl protease family protein; FUNCTIONS IN: aminoacyl-tRNA ligase activity, nucleotide binding, ATP binding; INVOLVED IN: translation, tRNA aminoacylation for protein translation; LOCATED IN: cytoplasm; CONTAINS InterPro DOMAIN/s: Aminoacyl-tRNA synthetase, class II (D/K/N)-like (InterPro:IPR018150), Peptidase aspartic (InterPro:IPR021109), Retroviral aspartyl protease (InterPro:IP…	Viruses - 0; O	ther Eu	karyotes -	0 (source	: NCBI BLink).	protein_coding
	AT3G32896	3	unknown protein; FUNCTIONS IN: molecular_function unknown; INVOLVED IN: biological_process unknown; LOCATED IN: mitochondrion; Has 10 Blast hits to 10 proteins in 2 species: Archae - 0; Bacteria - 0; Metazoa - 0; Fungi - 0; Plants - 10; Viruses - 0; Other Eukaryotes - 0 (source: NCBI BLink). protein_coding
	AT3G32950	3	transposable element gene; CACTA-like transposase family (Tnp1/En/Spm), has a 0. P-value blast match to ref|NP_189784.1| TNP1-related protein (Arabidopsis thaliana) (CACTA-element) transposable_element_gene
	AT3G33124	3	transposable element gene; gypsy-like retrotransposon family (Athila), has a 6.5e-171 P-value blast match to GB:CAA57397 Athila ORF 1 (Arabidopsis thaliana) transposable_element_gene
	AT3G43526	3	transposable element gene; Mutator-like transposase family, has a 3.0e-29 P-value blast match to O80466 /172-336 Pfam PF03108 MuDR family transposase (MuDr-element domain) transposable_element_gene
	AT3G43620	3	transposable element gene; retrotransposon family, predicted proteins - Arabidopsis thaliana transposable_element_gene
	AT3G46183	3	transposable element gene; copia-like retrotransposon family, has a 2.7e-230 P-value blast match to GB:AAA57005 Hopscotch polyprotein (Ty1_Copia-element) (Zea mays) transposable_element_gene
	AT3G50060	3	Encodes a member of the R2R3 transcription factor gene family. Expressed in response to potassium deprivation and auxin. Involved in lateral root development. Interacts with ARF7 and regulates the expression of some auxin responsive genes. protein_coding MYB DOMAIN PROTEIN 77 (MYB77) MYB DOMAIN PROTEIN 77 (MYB77)
	AT3G51550	3	Encodes a synergid-expressed, plasma-membrane localized receptor-like kinase that accumulates asymetrically in the synergid membrnane at the filiform apparatus and mediates male-female gametophyte interactions during pollen tube reception. Also involved in powdery mildew infection. protein_coding FERONIA (FER) FERONIA (FER)
	AT3G55320	3	P-glycoprotein 20 (PGP20); FUNCTIONS IN: ATPase activity, coupled to transmembrane movement of substances; INVOLVED IN: transport, transmembrane transport; LOCATED IN: nucleus, plasma membrane; EXPRESSED IN: 24 plant structures; EXPRESSED DURING: 13 growth stages; CONTAINS InterPro DOMAIN/s: ATPase, AAA+ type, core (InterPro:IPR003593), ABC transporter-like (InterPro:IPR003439), ABC transporter, …	in 6 (TAIR:AT2G	39480.1	); Has 7184	68 Blast	hits to 361578	proteins in 4093 species: Archae - 12537; Bacteria - 570379; Metazoa - 18035; Fungi - 12093; Plants - 8938; Viruses - 13; Other Eukaryotes - 96473 (source: NCBI BLink). protein_coding ATP-BINDING CASSETTE B20 (ABCB20) ATP-BINDING CASSETTE B20 (ABCB20);P-GLYCOPROTEIN 20 (PGP20)
Done	AT3G58120	3	Encodes a member of the BZIP family of transcription factors. Forms heterodimers with the related protein AtbZIP34. Binds to G-boxes in vitro and is localized to the nucleus in onion epidermal cells. protein_coding (BZIP61) (BZIP61); (ATBZIP61)
	AT3G59430	3	unknown protein; FUNCTIONS IN: molecular_function unknown; INVOLVED IN: biological_process unknown; LOCATED IN: cellular_component unknown; EXPRESSED IN: 21 plant structures; EXPRESSED DURING: 10 growth stages; Has 332 Blast hits to 125 proteins in 52 species: Archae - 0; Bacteria - 61; Metazoa - 17; Fungi - 14; Plants - 37; Viruses - 2; Other Eukaryotes - 201 (source: NCBI BLink). protein_coding
	AT4G00525	3	unknown protein; Has 35333 Blast hits to 34131 proteins in 2444 species: Archae - 798; Bacteria - 22429; Metazoa - 974; Fungi - 991; Plants - 531; Viruses - 0; Other Eukaryotes - 9610 (source: NCBI BLink). protein_coding
	AT4G01140	3	Protein of unknown function (DUF1191); FUNCTIONS IN: molecular_function unknown; INVOLVED IN: biological_process unknown; LOCATED IN: endomembrane system; EXPRESSED IN: inflorescence meristem, leaf whorl, root, flower; EXPRESSED DURING: 4 anthesis; CONTAINS InterPro DOMAIN/s: Protein of unknown function DUF1191 (InterPro:IPR010605); BEST Arabidopsis thaliana protein match is: Protein of unknown f…
	AT4G03110	3	Encodes a putative RNA-binding protein that is located in the cytoplasm and is involved in the hypersensitive response and positively regulates salicylic acid-mediated immunity. protein_coding RNA-BINDING PROTEIN-DEFENSE RELATED 1 (RBP-DR1) RNA-BINDING PROTEIN-DEFENSE RELATED 1 (RBP-DR1);RNA-BINDING PROTEIN-DEFENSE RELATED 1 (AtRBP-DR1)
Done	AT4G03210	3	encodes a member of xyloglucan endotransglucosylase/hydrolases (XTHs) that catalyze the cleavage and molecular grafting of xyloglucan chains function in loosening and rearrangement of the cell wall. Gene is expressed in shoot apex region, flower buds, flower stalks and internodes bearing flowers. protein_coding XYLOGLUCAN ENDOTRANSGLUCOSYLASE/HYDROLASE 9 (XTH9) XYLOGLUCAN ENDOTRANSGLUCOSYLASE/HYD…
	AT4G03376	3	Pseudogene of AT1G56420 pseudogene
	AT4G04330	3	Encodes a chloroplast thylakoid localized RbcX protein that acts as a chaperone in the folding of Rubisco. protein_coding HOMOLOGUE OF CYANOBACTERIAL RBCX 1 (RbcX1) HOMOLOGUE OF CYANOBACTERIAL RBCX 1 (RbcX1); (AtRbcX1)
	AT4G05550	3	transposable element gene; Mutator-like transposase family, has a 4.9e-80 P-value blast match to Q9S9W4 /247-408 Pfam PF03108 MuDR family transposase (MuDr-element domain) transposable_element_gene
	AT4G06595	3	transposable element gene; copia-like retrotransposon family, has a 5.3e-49 P-value blast match to GB:CAA72989 open reading frame 1 (Ty1_Copia-element) (Brassica oleracea) transposable_element_gene
	AT4G18880	3	member of Heat Stress Transcription Factor (Hsf) family protein_coding HEAT SHOCK TRANSCRIPTION FACTOR A4A (HSF A4A) ARABIDOPSIS THALIANA HEAT SHOCK TRANSCRIPTION FACTOR A4A (AT-HSFA4A);HEAT SHOCK TRANSCRIPTION FACTOR A4A (HSF A4A)
	AT4G21520	3	Transducin/WD40 repeat-like superfamily protein; CONTAINS InterPro DOMAIN/s: WD40 repeat-like-containing domain (InterPro:IPR011046), WD40-repeat-containing domain (InterPro:IPR017986), WD40 repeat (InterPro:IPR001680), WD40/YVTN repeat-like-containing domain (InterPro:IPR015943), WD40 repeat, subgroup (InterPro:IPR019781); BEST Arabidopsis thaliana protein match is: Transducin/WD40 repeat-like s…	n_coding
	AT4G23520	3	Cysteine proteinases superfamily protein; FUNCTIONS IN: cysteine-type endopeptidase activity, cysteine-type peptidase activity; INVOLVED IN: proteolysis; LOCATED IN: endomembrane system; CONTAINS InterPro DOMAIN/s: Peptidase C1A, papain (InterPro:IPR013128), Proteinase inhibitor I29, cathepsin propeptide (InterPro:IPR013201), Peptidase C1A, papain C-terminal (InterPro:IPR000668), Peptidase, cyste…	eria - 251; Met	azoa -	3251; Fungi	- 10; Pl	ants - 1867; Vi	ruses - 134; Other Eukaryotes - 2199 (source: NCBI BLink). protein_coding
Done	AT4G25810	3	xyloglucan endotransglycosylase-related protein (XTR6) protein_coding XYLOGLUCAN ENDOTRANSGLYCOSYLASE 6 (XTR6) XYLOGLUCAN ENDOTRANSGLUCOSYLASE/HYDROLASE 23 (XTH23);XYLOGLUCAN ENDOTRANSGLYCOSYLASE 6 (XTR6)
	AT4G26940	3	Galactosyltransferase family protein; FUNCTIONS IN: transferase activity, transferring hexosyl groups, transferase activity, transferring glycosyl groups; INVOLVED IN: protein amino acid glycosylation; LOCATED IN: membrane; EXPRESSED IN: 23 plant structures; EXPRESSED DURING: 13 growth stages; CONTAINS InterPro DOMAIN/s: Glycosyl transferase, family 31 (InterPro:IPR002659); BEST Arabidopsis thali…	karyotes - 2996	(sourc	e: NCBI BLi	nk).	protein_coding
	AT4G30610	3	Encodes a secreted glycosylated serine carboxypeptidase with broad substrate preference that is involved in brassinosteroid signalling via BRI1. It is proteolytically processed in vivo by a separate as yet unidentified protease. protein_coding BRI1 SUPPRESSOR 1 (BRS1) SERINE CARBOXYPEPTIDASE 24 PRECURSOR (SCPL24);BRI1 SUPPRESSOR 1 (BRS1)
	AT4G31170	3	Protein kinase superfamily protein; FUNCTIONS IN: protein serine/threonine/tyrosine kinase activity, kinase activity; INVOLVED IN: protein amino acid phosphorylation; LOCATED IN: cellular_component unknown; EXPRESSED IN: 22 plant structures; EXPRESSED DURING: 13 growth stages; CONTAINS InterPro DOMAIN/s: Protein kinase, catalytic domain (InterPro:IPR000719), Serine-threonine/tyrosine-protein kina…	a protein match	is: Pr	otein kinas	e superfa	mily protein (T	AIR:AT2G24360.1); Has 132255 Blast hits to 130108 proteins in 4964 species: Archae - 142; Bacteria - 14796; Metazoa - 50153; Fungi - 12154; Plants - 33798; Viruses - 534; Other Eukaryotes - 20678 (source: NCBI BLink). protein_coding
	AT4G31260	3	unknown protein; Has 2 Blast hits to 2 proteins in 1 species: Archae - 0; Bacteria - 0; Metazoa - 0; Fungi - 0; Plants - 2; Viruses - 0; Other Eukaryotes - 0 (source: NCBI BLink). protein_coding
	AT4G31730	3	Glutamine dumper1 is a putative transmembrane protein. It is involved in glutamine secretion protein_coding GLUTAMINE DUMPER 1 (GDU1) GLUTAMINE DUMPER 1 (GDU1);GLUTAMINE DUMPER1 (GDU1)
	AT4G31800	3	Pathogen-induced transcription factor. Binds W-box sequences in vitro. Forms protein complexes with itself and with WRKY40 and WRKY60. Constitutive expression of WRKY18 enhanced resistance to P. syringae, but its coexpression with WRKY40 or WRKY60 made plants more susceptible to both P. syringae and B. cinerea. WRKY18, WRKY40, and WRKY60 have partially redundant roles in response to the hemibiotr…	NA-BINDING PROT	EIN 18	(WRKY18);AR	ABIDOPSIS	THALIANA WRKY	DNA-BINDING PROTEIN 18 (ATWRKY18)
	AT4G38540	3	FAD/NAD(P)-binding oxidoreductase family protein; FUNCTIONS IN: monooxygenase activity; INVOLVED IN: oxidation reduction; EXPRESSED IN: 15 plant structures; EXPRESSED DURING: 9 growth stages; CONTAINS InterPro DOMAIN/s: Monooxygenase, FAD-binding (InterPro:IPR002938); BEST Arabidopsis thaliana protein match is: FAD/NAD(P)-binding oxidoreductase family protein (TAIR:AT5G05320.1); Has 5392 Blast hi…
	AT4G39600	3	Galactose oxidase/kelch repeat superfamily protein; CONTAINS InterPro DOMAIN/s: F-box domain, cyclin-like (InterPro:IPR001810), Galactose oxidase/kelch, beta-propeller (InterPro:IPR011043), Kelch-type beta propeller (InterPro:IPR015915); BEST Arabidopsis thaliana protein match is: Galactose oxidase/kelch repeat superfamily protein (TAIR:AT5G48990.1); Has 1438 Blast hits to 1405 proteins in 73 spe…
	AT5G01715	3	pseudogene, antisense mRNA to gene At5g01720, blastp match of 29% identity and 3.2e-13 P-value to GP|12848653|dbj|BAB28039.1||AK012109 unnamed protein product {Mus musculus} pseudogene
	AT5G11740	3	Encodes arabinogalactan protein (AGP15). protein_coding ARABINOGALACTAN PROTEIN 15 (AGP15) (ATAGP15);ARABINOGALACTAN PROTEIN 15 (AGP15)
	AT5G17670	3	alpha/beta-Hydrolases superfamily protein; FUNCTIONS IN: hydrolase activity, acting on ester bonds; INVOLVED IN: intracellular protein transport, GPI anchor metabolic process; LOCATED IN: chloroplast, chloroplast envelope; EXPRESSED IN: 22 plant structures; EXPRESSED DURING: 15 growth stages; CONTAINS InterPro DOMAIN/s: PGAP1-like (InterPro:IPR012908); Has 30201 Blast hits to 17322 proteins in 78…
	AT5G17810	3	Encodes a WUSCHEL-related homeobox gene family member with 65 amino acids in its homeodomain. Proteins in this family contain a sequence of eight residues (TLPLFPMH) downstream of the homeodomain called the WUS box. protein_coding WUSCHEL RELATED HOMEOBOX 12 (WOX12) WUSCHEL RELATED HOMEOBOX 12 (WOX12)
	AT5G18255	3	Potential natural antisense gene, locus overlaps with AT5G18260 other_rna
	AT5G22120	3	unknown protein; FUNCTIONS IN: molecular_function unknown; INVOLVED IN: biological_process unknown; LOCATED IN: cellular_component unknown; EXPRESSED IN: cultured cell; Has 30201 Blast hits to 17322 proteins in 780 species: Archae - 12; Bacteria - 1396; Metazoa - 17338; Fungi - 3422; Plants - 5037; Viruses - 0; Other Eukaryotes - 2996 (source: NCBI BLink). protein_coding
	AT5G23530	3	carboxyesterase 18 (CXE18); CONTAINS InterPro DOMAIN/s: Alpha/beta hydrolase fold-3 (InterPro:IPR013094); BEST Arabidopsis thaliana protein match is: alpha/beta-Hydrolases superfamily protein (TAIR:AT5G27320.1); Has 1807 Blast hits to 1807 proteins in 277 species: Archae - 0; Bacteria - 0; Metazoa - 736; Fungi - 347; Plants - 385; Viruses - 0; Other Eukaryotes - 339 (source: NCBI BLink). protein_…
	AT5G27350	3	Encodes a sugar-porter family protein that is induced during leaf senescence. The increase in its gene expression during leaf senescence is paralleled by an accumulation of monosaccharides. protein_coding (SFP1) (SFP1)
	AT5G28335	3	transposable element gene; gypsy-like retrotransposon family, has a 4.8e-178 P-value blast match to GB:AAD22153 polyprotein (Gypsy_Ty3-element) (Sorghum bicolor) transposable_element_gene
Done	AT5G28340	3	Tetratricopeptide repeat (TPR)-like superfamily protein; CONTAINS InterPro DOMAIN/s: Pentatricopeptide repeat (InterPro:IPR002885); BEST Arabidopsis thaliana protein match is: Tetratricopeptide repeat (TPR)-like superfamily protein (TAIR:AT5G28380.1); Has 35333 Blast hits to 34131 proteins in 2444 species: Archae - 798; Bacteria - 22429; Metazoa - 974; Fungi - 991; Plants - 531; Viruses - 0; Othe…
	AT5G28940	3	transposable element gene; similar to unknown protein [Arabidopsis thaliana] (TAIR:AT2G07630.1); similar to hypothetical protein 31.t00031 [Brassica oleracea] (GB:ABD65118.1); contains InterPro domain Protein of unknown function DUF223, Arabidopsis thaliana; (InterPro:IPR003871); contains InterPro domain Nucleic acid-binding, OB-fold; (InterPro:IPR008994) transposable_element_gene
	AT5G29708	3	transposable element gene; copia-like retrotransposon family, has a 0. P-value blast match to GB:CAA31653 polyprotein (Ty1_Copia-element) (Arabidopsis thaliana) transposable_element_gene
	AT5G33402	3	transposable element gene; pseudogene, hypothetical protein transposable_element_gene
	AT5G35750	3	Encodes histidine kinase AHK2. protein_coding HISTIDINE KINASE 2 (HK2) HISTIDINE KINASE 2 (HK2);HISTIDINE KINASE 2 (AHK2)
	AT5G38580	3	FBD-like domain family protein; CONTAINS InterPro DOMAIN/s: FBD (InterPro:IPR013596), FBD-like (InterPro:IPR006566); BEST Arabidopsis thaliana protein match is: F-box/RNI-like superfamily protein (TAIR:AT5G38570.1); Has 1807 Blast hits to 1807 proteins in 277 species: Archae - 0; Bacteria - 0; Metazoa - 736; Fungi - 347; Plants - 385; Viruses - 0; Other Eukaryotes - 339 (source: NCBI BLink). prot…
	AT5G40212	3	Pseudogene of AT5G40240; nodulin MtN21 family protein pseudogene
	AT5G40340	3	Tudor/PWWP/MBT superfamily protein; FUNCTIONS IN: molecular_function unknown; LOCATED IN: nucleolus; EXPRESSED IN: 24 plant structures; EXPRESSED DURING: 14 growth stages; CONTAINS InterPro DOMAIN/s: PWWP (InterPro:IPR000313); BEST Arabidopsis thaliana protein match is: Tudor/PWWP/MBT superfamily protein (TAIR:AT3G27860.1); Has 216308 Blast hits to 97367 proteins in 3295 species: Archae - 846; Ba…
	AT5G43040	3	Cysteine/Histidine-rich C1 domain family protein; FUNCTIONS IN: zinc ion binding; INVOLVED IN: intracellular signaling pathway; EXPRESSED IN: 26 plant structures; EXPRESSED DURING: 13 growth stages; CONTAINS InterPro DOMAIN/s: Protein kinase C-like, phorbol ester/diacylglycerol binding (InterPro:IPR002219), DC1 (InterPro:IPR004146), Zinc finger, PHD-type (InterPro:IPR001965), C1-like (InterPro:IP…	lants - 385; Vi	ruses -	0; Other E	ukaryotes	- 339 (source:	NCBI BLink). protein_coding
	AT5G45020	3	Glutathione S-transferase family protein; CONTAINS InterPro DOMAIN/s: Glutathione S-transferase, predicted (InterPro:IPR016639), Glutathione S-transferase, C-terminal (InterPro:IPR004046), Glutathione S-transferase, C-terminal-like (InterPro:IPR010987), Glutathione S-transferase/chloride channel, C-terminal (InterPro:IPR017933), Thioredoxin-like fold (InterPro:IPR012336); BEST Arabidopsis thalian…	tes - 508 (sour	ce: NCB	I BLink).	protein_	coding
	AT5G45595	3	transposable element gene; similar to reverse transcriptase-related [Arabidopsis thaliana] (TAIR:AT5G26642.1); similar to conserved hypothetical protein [Medicago truncatula] (GB:ABE89875.1); contains InterPro domain Polynucleotidyl transferase, Ribonuclease H fold; (InterPro:IPR012337) transposable_element_gene
	AT5G45600	3	The GSA41 human homolog is expressed in nuclei and binds NuMA, a component of the nuclear matrix in interphase nuclei. In addition to Arabidopsis, GSA41 is found in Drosophila, C.elegans, yeast and man. protein_coding GLIOMAS 41 (GAS41) GLIOMAS 41 (GAS41);TBP-ASSOCIATED FACTOR 14B (TAF14b)
	AT5G46040	3	Major facilitator superfamily protein; FUNCTIONS IN: transporter activity; INVOLVED IN: oligopeptide transport, response to nematode; LOCATED IN: membrane; EXPRESSED IN: root; CONTAINS InterPro DOMAIN/s: Oligopeptide transporter (InterPro:IPR000109), Major facilitator superfamily, general substrate transporter (InterPro:IPR016196); BEST Arabidopsis thaliana protein match is: peptide transporter 3…
	AT5G47590	3	Heat shock protein HSP20/alpha crystallin family; FUNCTIONS IN: aspartic-type endopeptidase activity; INVOLVED IN: proteolysis; LOCATED IN: cellular_component unknown; CONTAINS InterPro DOMAIN/s: Small heat shock protein, predicted, plant (InterPro:IPR016952), Peptidase A1 (InterPro:IPR001461), HSP20-like chaperone (InterPro:IPR008978); BEST Arabidopsis thaliana protein match is: HSP20-like chape…
	AT5G49750	3	Leucine-rich repeat (LRR) family protein; INVOLVED IN: signal transduction; LOCATED IN: endomembrane system; CONTAINS InterPro DOMAIN/s: Leucine-rich repeat-containing N-terminal domain, type 2 (InterPro:IPR013210), Leucine-rich repeat (InterPro:IPR001611); BEST Arabidopsis thaliana protein match is: Leucine-rich repeat protein kinase family protein (TAIR:AT5G49760.1); Has 35333 Blast hits to 341…
	AT5G51420	3	long-chain-alcohol O-fatty-acyltransferase family protein / wax synthase family protein; BEST Arabidopsis thaliana protein match is: MBOAT (membrane bound O-acyl transferase) family protein (TAIR:AT5G55350.1); Has 429 Blast hits to 418 proteins in 114 species: Archae - 0; Bacteria - 193; Metazoa - 0; Fungi - 0; Plants - 227; Viruses - 0; Other Eukaryotes - 9 (source: NCBI BLink). protein_coding
	AT5G53270	3	Seed maturation protein; CONTAINS InterPro DOMAIN/s: Seed maturation protein (InterPro:IPR007011); BEST Arabidopsis thaliana protein match is: Seed maturation protein (TAIR:AT5G53260.1); Has 1807 Blast hits to 1807 proteins in 277 species: Archae - 0; Bacteria - 0; Metazoa - 736; Fungi - 347; Plants - 385; Viruses - 0; Other Eukaryotes - 339 (source: NCBI BLink). protein_coding
Done	AT5G57550	3	xyloglucan endotransglycosylase-related protein (XTR3) protein_coding XYLOGLUCAN ENDOTRANSGLUCOSYLASE/HYDROLASE 25 (XTH25) XYLOGLUCAN ENDOTRANSGLUCOSYLASE/HYDROLASE 25 (XTH25);XYLOGLUCAN ENDOTRANSGLYCOSYLASE 3 (XTR3)
	AT5G62090	3	SEUSS-like 2 (SLK2); BEST Arabidopsis thaliana protein match is: SEUSS-like 1 (TAIR:AT4G25520.1); Has 38958 Blast hits to 16422 proteins in 905 species: Archae - 6; Bacteria - 1880; Metazoa - 14538; Fungi - 4050; Plants - 2632; Viruses - 363; Other Eukaryotes - 15489 (source: NCBI BLink). protein_coding SEUSS-LIKE 2 (SLK2) SEUSS-LIKE 2 (SLK2)
	ATCG00950	3	chloroplast-encoded 23S ribosomal RNA ribosomal_rna RIBOSOMAL RNA23S (RRN23S.1) RIBOSOMAL RNA23S (RRN23S.1)
	ATCG01180	3	chloroplast-encoded 23S ribosomal RNA ribosomal_rna RIBOSOMAL RNA23S (RRN23S.2) RIBOSOMAL RNA23S (RRN23S.2)
	ATMG01000	3	hypothetical protein protein_coding (ORF114) (ORF114)
	ATMG01010	3	hypothetical protein protein_coding (ORF118) (ORF118)
	ATMG01030	3	hypothetical protein protein_coding (ORF106E) (ORF106E)
	AT1G01060	2	LHY encodes a myb-related putative transcription factor involved in circadian rhythm along with another myb transcription factor CCA1 protein_coding LATE ELONGATED HYPOCOTYL (LHY) LATE ELONGATED HYPOCOTYL 1 (LHY1);LATE ELONGATED HYPOCOTYL (LHY)
	AT1G01225	2	NC domain-containing protein-related; CONTAINS InterPro DOMAIN/s: NC (InterPro:IPR007053); BEST Arabidopsis thaliana protein match is: NC domain-containing protein-related (TAIR:AT4G00905.1); Has 173 Blast hits to 172 proteins in 34 species: Archae - 0; Bacteria - 24; Metazoa - 5; Fungi - 0; Plants - 139; Viruses - 0; Other Eukaryotes - 5 (source: NCBI BLink). protein_coding
	AT1G01600	2	Encodes a member of the CYP86A subfamily of cytochrome p450 genes. Expressed significantly at highest level in mature stems and flowers. protein_coding "CYTOCHROME P450, FAMILY 86, SUBFAMILY A, POLYPEPTIDE 4" (CYP86A4) "CYTOCHROME P450, FAMILY 86, SUBFAMILY A, POLYPEPTIDE 4" (CYP86A4)
	AT1G01710	2	Acyl-CoA thioesterase family protein; FUNCTIONS IN: cyclic nucleotide binding, acyl-CoA thioesterase activity; INVOLVED IN: acyl-CoA metabolic process; LOCATED IN: peroxisome; EXPRESSED IN: 22 plant structures; EXPRESSED DURING: 14 growth stages; CONTAINS InterPro DOMAIN/s: Cyclic nucleotide-binding (InterPro:IPR000595), Cyclic nucleotide-binding-like (InterPro:IPR018490), Acyl-CoA thioesterase (…	0; Bacteria -	1940; M	etazoa - 44	4; Fungi	- 348; Plants -	71; Viruses - 0; Other Eukaryotes - 825 (source: NCBI BLink). protein_coding
	AT1G02040	2	C2H2-type zinc finger family protein; FUNCTIONS IN: sequence-specific DNA binding transcription factor activity, zinc ion binding, nucleic acid binding; LOCATED IN: intracellular; CONTAINS InterPro DOMAIN/s: Zinc finger, C2H2-like (InterPro:IPR015880), Zinc finger, C2H2-type (InterPro:IPR007087); BEST Arabidopsis thaliana protein match is: C2H2-like zinc finger protein (TAIR:AT2G17180.1); Has 550…
	AT1G02205	2	Expression of the CER1 gene associated with production of stem epicuticular wax and pollen fertility. Biochemical studies showed that cer1 mutants are blocked in the conversion of stem wax C30 aldehydes to C29 alkanes, and they also lack the secondary alcohols and ketones. These suggested the CER1 protein is an aldehyde decarbonylase, but the exact molecular function of this protein remains to be…
	AT1G02228	2	pseudogene of no apical meristem (NAM) family protein transposable_element_gene
	AT1G02610	2	RING/FYVE/PHD zinc finger superfamily protein; FUNCTIONS IN: zinc ion binding; CONTAINS InterPro DOMAIN/s: Protein of unknown function DUF3675 (InterPro:IPR022143), Zinc finger, C3HC4 RING-type (InterPro:IPR018957), Zinc finger, RING-CH-type (InterPro:IPR011016); BEST Arabidopsis thaliana protein match is: RING/FYVE/PHD zinc finger superfamily protein (TAIR:AT4G02075.1); Has 1637 Blast hits to 16…
	AT1G02670	2	P-loop containing nucleoside triphosphate hydrolases superfamily protein; FUNCTIONS IN: helicase activity, DNA binding, ATP binding, nucleic acid binding; INVOLVED IN: DNA repair; LOCATED IN: cellular_component unknown; EXPRESSED IN: 7 plant structures; EXPRESSED DURING: F mature embryo stage, petal differentiation and expansion stage, E expanded cotyledon stage, D bilateral stage; CONTAINS Inter…	dopsis thaliana	protei	n match is:	Helicase	protein with R	ING/U-box domain (TAIR:AT1G05120.1); Has 20658 Blast hits to 14879 proteins in 1788 species: Archae - 141; Bacteria - 6646; Metazoa - 3824; Fungi - 4666; Plants - 1875; Viruses - 121; Other Eukaryotes - 3385 (source: NCBI BLink). protein_coding
	AT1G02816	2	Protein of unknown function, DUF538; FUNCTIONS IN: molecular_function unknown; INVOLVED IN: biological_process unknown; LOCATED IN: plasma membrane, vacuole; EXPRESSED IN: 25 plant structures; EXPRESSED DURING: 14 growth stages; CONTAINS InterPro DOMAIN/s: Protein of unknown function DUF538 (InterPro:IPR007493); BEST Arabidopsis thaliana protein match is: Protein of unknown function, DUF538 (TAIR…
	AT1G03630	2	Encodes for a protein with protochlorophyllide oxidoreductase activity. The enzyme is NADPH- and light-dependent. protein_coding PROTOCHLOROPHYLLIDE OXIDOREDUCTASE C (POR C) PROTOCHLOROPHYLLIDE OXIDOREDUCTASE C (POR C); (PORC)
	AT1G04930	2	hydroxyproline-rich glycoprotein family protein; LOCATED IN: chloroplast; EXPRESSED IN: 14 plant structures; EXPRESSED DURING: 4 anthesis, F mature embryo stage, petal differentiation and expansion stage, E expanded cotyledon stage, D bilateral stage; BEST Arabidopsis thaliana protein match is: proline-rich family protein (TAIR:AT2G32840.1). protein_coding
	AT1G05020	2	ENTH/ANTH/VHS superfamily protein; FUNCTIONS IN: phospholipid binding, clathrin binding, binding, phosphatidylinositol binding; INVOLVED IN: clathrin coat assembly; LOCATED IN: clathrin coat; EXPRESSED IN: 11 plant structures; EXPRESSED DURING: L mature pollen stage, M germinated pollen stage, 4 anthesis, petal differentiation and expansion stage, LP.08 eight leaves visible; CONTAINS InterPro DOM…	TH/ANTH/VHS sup	erfamil	y protein (	TAIR:AT4G	32285.2); Has 6	63 Blast hits to 661 proteins in 84 species: Archae - 0; Bacteria - 2; Metazoa - 204; Fungi - 47; Plants - 394; Viruses - 0; Other Eukaryotes - 16 (source: NCBI BLink). protein_coding
	AT1G05060	2	unknown protein; Has 34 Blast hits to 34 proteins in 13 species: Archae - 0; Bacteria - 0; Metazoa - 0; Fungi - 0; Plants - 34; Viruses - 0; Other Eukaryotes - 0 (source: NCBI BLink). protein_coding
	AT1G05080	2	F-box/RNI-like/FBD-like domains-containing protein; CONTAINS InterPro DOMAIN/s: FBD (InterPro:IPR013596), F-box domain, cyclin-like (InterPro:IPR001810), F-box domain, Skp2-like (InterPro:IPR022364), FBD-like (InterPro:IPR006566), Leucine-rich repeat 2 (InterPro:IPR013101); BEST Arabidopsis thaliana protein match is: Protein with RNI-like/FBD-like domains (TAIR:AT5G44850.1); Has 1798 Blast hits t…
	AT1G05136	2	unknown protein; Has 30201 Blast hits to 17322 proteins in 780 species: Archae - 12; Bacteria - 1396; Metazoa - 17338; Fungi - 3422; Plants - 5037; Viruses - 0; Other Eukaryotes - 2996 (source: NCBI BLink). protein_coding
	AT1G05150	2	Calcium-binding tetratricopeptide family protein; FUNCTIONS IN: binding, zinc ion binding, calcium ion binding; INVOLVED IN: biological_process unknown; LOCATED IN: plasma membrane; EXPRESSED IN: 24 plant structures; EXPRESSED DURING: 13 growth stages; CONTAINS InterPro DOMAIN/s: Tetratricopeptide TPR-1 (InterPro:IPR001440), Tetratricopeptide-like helical (InterPro:IPR011990), EF-HAND 2 (InterPro…	peptide family	protein	(TAIR:AT2G	32450.1);	Has 35451 Blas	t hits to 16647 proteins in 1701 species: Archae - 1586; Bacteria - 18304; Metazoa - 4207; Fungi - 680; Plants - 951; Viruses - 0; Other Eukaryotes - 9723 (source: NCBI BLink). protein_coding
	AT1G05385	2	Encodes a Psb27 homolog involved in photosystem II biogenesis. protein_coding LOW PSII ACCUMULATION 19 (LPA19) (Psb27-H1);LOW PSII ACCUMULATION 19 (LPA19)
	AT1G05400	2	unknown protein; BEST Arabidopsis thaliana protein match is: unknown protein (TAIR:AT1G06810.1); Has 31 Blast hits to 31 proteins in 2 species: Archae - 0; Bacteria - 0; Metazoa - 0; Fungi - 0; Plants - 31; Viruses - 0; Other Eukaryotes - 0 (source: NCBI BLink). protein_coding
	AT1G05640	2	Ankyrin repeat family protein; CONTAINS InterPro DOMAIN/s: Ankyrin repeat-containing domain (InterPro:IPR020683), Ankyrin repeat (InterPro:IPR002110); BEST Arabidopsis thaliana protein match is: Ankyrin repeat family protein (TAIR:AT2G31820.1); Has 67578 Blast hits to 27690 proteins in 1106 species: Archae - 88; Bacteria - 6425; Metazoa - 32117; Fungi - 6903; Plants - 5434; Viruses - 485; Other E…
	AT1G06475	2	unknown protein; Has 35333 Blast hits to 34131 proteins in 2444 species: Archae - 798; Bacteria - 22429; Metazoa - 974; Fungi - 991; Plants - 531; Viruses - 0; Other Eukaryotes - 9610 (source: NCBI BLink). protein_coding
	AT1G06480	2	pre-tRNA; tRNA-Ile (anticodon: AAT) pre_trna
	AT1G06840	2	Leucine-rich repeat protein kinase family protein; FUNCTIONS IN: protein serine/threonine kinase activity, protein kinase activity, ATP binding; INVOLVED IN: transmembrane receptor protein tyrosine kinase signaling pathway, protein amino acid phosphorylation; LOCATED IN: plasma membrane, membrane; EXPRESSED IN: 20 plant structures; EXPRESSED DURING: 9 growth stages; CONTAINS InterPro DOMAIN/s: Pr…	1), Serine-thre	onine/t	yrosine-pro	tein kina	se (InterPro:IP	R001245), Protein kinase-like domain (InterPro:IPR011009), Serine/threonine-protein kinase, active site (InterPro:IPR008271), Protein kinase, catalytic domain (InterPro:IPR000719), Tyrosine-protein kinase, catalytic domain (InterPro:IPR020635); BEST Arabidopsis thaliana protein match is: Leucine-rich repeat protein kinase family protein (TAIR:AT5G01950.1); Has 194453 Blast hits to 138780 proteins…
	AT1G07060	2	unknown protein; Has 30 Blast hits to 30 proteins in 10 species: Archae - 0; Bacteria - 0; Metazoa - 0; Fungi - 0; Plants - 30; Viruses - 0; Other Eukaryotes - 0 (source: NCBI BLink). protein_coding DSB FORMATION (DFO) (ATDFO);DSB FORMATION (DFO)
	AT1G07320	2	encodes a plastid ribosomal protein L4 protein_coding RIBOSOMAL PROTEIN L4 (RPL4) EMBRYO DEFECTIVE 2784 (EMB2784);RIBOSOMAL PROTEIN L4 (RPL4)
	AT1G07350	2	Encodes a serine/arginine rich-like protein, SR45a. Involved in the regulation of stress-responsive alternative splicing. protein_coding SERINE/ARGININE RICH-LIKE PROTEIN 45A (SR45a) SERINE/ARGININE RICH-LIKE PROTEIN 45A (SR45a)
	AT1G07570	2	Protein kinase capable of phosphorylating tyrosine, serine, and threonine residues protein_coding (APK1A) (APK1A)
	AT1G07760	2	pre-tRNA; tRNA-His (anticodon: GTG) pre_trna
	AT1G09415	2	encodes a kinase that physically interacts with NPR1/NIM1 protein_coding NIM1-INTERACTING 3 (NIMIN-3) NIM1-INTERACTING 3 (NIMIN-3)
	AT1G09421	2	Potential natural antisense gene, locus overlaps with AT1G09420 other_rna
	AT1G09740	2	Adenine nucleotide alpha hydrolases-like superfamily protein; FUNCTIONS IN: molecular_function unknown; INVOLVED IN: response to stress; LOCATED IN: cellular_component unknown; EXPRESSED IN: 13 plant structures; EXPRESSED DURING: 7 growth stages; CONTAINS InterPro DOMAIN/s: UspA (InterPro:IPR006016), Rossmann-like alpha/beta/alpha sandwich fold (InterPro:IPR014729), Universal stress protein A (In…	tazoa - 139; Fu	ngi - 8	1; Plants -	701; Vir	uses - 0; Other	Eukaryotes - 160 (source: NCBI BLink). protein_coding
	AT1G09790	2	COBRA-like protein 6 precursor (COBL6); CONTAINS InterPro DOMAIN/s: Glycosyl-phosphatidyl inositol-anchored, plant (InterPro:IPR006918), COBRA-like (InterPro:IPR017391); BEST Arabidopsis thaliana protein match is: COBRA-like protein 1 precursor (TAIR:AT3G02210.1); Has 376 Blast hits to 369 proteins in 30 species: Archae - 0; Bacteria - 0; Metazoa - 0; Fungi - 0; Plants - 376; Viruses - 0; Other E…
	AT1G10865	2	FUNCTIONS IN: molecular_function unknown; INVOLVED IN: biological_process unknown; LOCATED IN: cellular_component unknown; CONTAINS InterPro DOMAIN/s: Cytochrome c oxidase assembly protein PET191, N-terminal (InterPro:IPR018793); Has 241 Blast hits to 241 proteins in 124 species: Archae - 0; Bacteria - 0; Metazoa - 100; Fungi - 94; Plants - 38; Viruses - 0; Other Eukaryotes - 9 (source: NCBI BLin…
	AT1G11260	2	Encodes a H+/hexose cotransporter. protein_coding SUGAR TRANSPORTER 1 (STP1) SUGAR TRANSPORTER 1 (STP1);SUGAR TRANSPORTER 1 (ATSTP1)
	AT1G11390	2	Protein kinase superfamily protein; CONTAINS InterPro DOMAIN/s: ABC-1 (InterPro:IPR004147), Protein kinase-like domain (InterPro:IPR011009); BEST Arabidopsis thaliana protein match is: Protein kinase superfamily protein (TAIR:AT1G61640.1); Has 9400 Blast hits to 9333 proteins in 1787 species: Archae - 122; Bacteria - 4339; Metazoa - 436; Fungi - 531; Plants - 684; Viruses - 14; Other Eukaryotes -…
	AT1G11560	2	Oligosaccharyltransferase complex/magnesium transporter family protein; FUNCTIONS IN: oligosaccharide transmembrane transporter activity; INVOLVED IN: biological_process unknown; LOCATED IN: endomembrane system; EXPRESSED IN: flower; EXPRESSED DURING: 4 anthesis; CONTAINS InterPro DOMAIN/s: Magnesium transporter protein 1 (InterPro:IPR006844), Oligosaccharyltransferase complex/magnesium transport…	- 0; Metazoa -	155; F	ungi - 44;	Plants -	93; Viruses - 0	; Other Eukaryotes - 20 (source: NCBI BLink). protein_coding
	AT1G11900	2	Tetratricopeptide repeat (TPR)-like superfamily protein; CONTAINS InterPro DOMAIN/s: Pentatricopeptide repeat (InterPro:IPR002885); BEST Arabidopsis thaliana protein match is: Tetratricopeptide repeat (TPR)-like superfamily protein (TAIR:AT3G06920.1); Has 30383 Blast hits to 10536 proteins in 259 species: Archae - 3; Bacteria - 11; Metazoa - 189; Fungi - 334; Plants - 28802; Viruses - 0; Other Eu…
	AT1G12120	2	Plant protein of unknown function (DUF863); CONTAINS InterPro DOMAIN/s: Protein of unknown function DUF863, plant (InterPro:IPR008581); BEST Arabidopsis thaliana protein match is: Plant protein of unknown function (DUF863) (TAIR:AT1G62530.2); Has 160 Blast hits to 145 proteins in 37 species: Archae - 0; Bacteria - 2; Metazoa - 12; Fungi - 14; Plants - 101; Viruses - 0; Other Eukaryotes - 31 (sour…
	AT1G12390	2	Cornichon family protein; FUNCTIONS IN: molecular_function unknown; INVOLVED IN: intracellular signaling pathway; LOCATED IN: endomembrane system, membrane; CONTAINS InterPro DOMAIN/s: Cornichon (InterPro:IPR003377); BEST Arabidopsis thaliana protein match is: Cornichon family protein (TAIR:AT1G12340.1); Has 617 Blast hits to 617 proteins in 176 species: Archae - 0; Bacteria - 0; Metazoa - 324; F…
	AT1G12670	2	Encodes a Plant thionin family protein [pseudogene] pseudogene
	AT1G12720	2	transposable element gene; Mutator-like transposase family, has a 1.2e-40 P-value blast match to GB:AAA21566 mudrA of transposon="MuDR" (MuDr-element) (Zea mays) transposable_element_gene
	AT1G12950	2	root hair specific 2 (RSH2); FUNCTIONS IN: antiporter activity, drug transmembrane transporter activity, transporter activity; INVOLVED IN: drug transmembrane transport, transmembrane transport; LOCATED IN: membrane; EXPRESSED IN: sperm cell, root hair, root; CONTAINS InterPro DOMAIN/s: Multi antimicrobial extrusion protein MatE (InterPro:IPR002528); BEST Arabidopsis thaliana protein match is: MA…	protein_codin	g ROOT	HAIR SPECI	FIC 2 (RS	H2) ROOT HA	IR SPECIFIC 2 (RSH2);ROOT HAIR SPECIFIC 3 (RHS3);RELA/SPOT HOMOLOG 2 (RSH2)
	AT1G13680	2	PLC-like phosphodiesterases superfamily protein; FUNCTIONS IN: phospholipase C activity, phosphoric diester hydrolase activity; INVOLVED IN: intracellular signaling pathway, lipid metabolic process; LOCATED IN: endomembrane system; EXPRESSED IN: embryo, flower, seed; EXPRESSED DURING: F mature embryo stage, petal differentiation and expansion stage, E expanded cotyledon stage, D bilateral stage; …	PLC-like phosph	odieste	rases super	family pr	otein (TAIR:AT1	G49740.1); Has 30201 Blast hits to 17322 proteins in 780 species: Archae - 12; Bacteria - 1396; Metazoa - 17338; Fungi - 3422; Plants - 5037; Viruses - 0; Other Eukaryotes - 2996 (source: NCBI BLink). protein_coding
	AT1G14360	2	UDP-galactose transporter 3 (UTR3); FUNCTIONS IN: pyrimidine nucleotide sugar transmembrane transporter activity; INVOLVED IN: transmembrane transport; LOCATED IN: endomembrane system; EXPRESSED IN: 24 plant structures; EXPRESSED DURING: 15 growth stages; CONTAINS InterPro DOMAIN/s: UAA transporter (InterPro:IPR013657); BEST Arabidopsis thaliana protein match is: UDP-galactose transporter 1 (TAIR…	TRANSPORTER 3 (	UTR3)	UDP-GAL	ACTOSE TR	ANSPORTER 3 (UT	R3); (ATUTR3)
	AT1G14600	2	Homeodomain-like superfamily protein; CONTAINS InterPro DOMAIN/s: Myb, DNA-binding (InterPro:IPR014778), Homeodomain-like (InterPro:IPR009057), Homeodomain-related (InterPro:IPR012287), HTH transcriptional regulator, Myb-type, DNA-binding (InterPro:IPR017930), Myb-like DNA-binding domain, SHAQKYF class (InterPro:IPR006447); BEST Arabidopsis thaliana protein match is: Homeodomain-like superfamily …
	AT1G15175	2	Potential natural antisense gene, locus overlaps with AT1G15170 other_rna
	AT1G15215	2	Encodes SHH1, a homeodomain protein required for DNA methylation. It is an atypical RNA-directed DNA methylation component, and functions in transcriptional silencing through both DNA methylation-dependent and -independent pathways. protein_coding SAWADEE HOMEODOMAIN HOMOLOG 1 (SHH1) SAWADEE HOMEODOMAIN HOMOLOG 1 (SHH1);DNA-BINDING TRANSCRIPTION FACTOR 1 (DTF1)
	AT1G15750	2	Encodes a protein with several WD40 repeats at the C-terminus and predicted protein-protein interaction domains at the N-terminus. Together with the TOPLESS-RELATED PROTEINS (TPRs), it is thought to be involved in transcriptional repression of root-promoting genes in the top half of the embryo during the transition stage of embryogenesis. It can also interact with IAA12 through the EAR domain of …
	AT1G16210	2	unknown protein; CONTAINS InterPro DOMAIN/s: Protein of unknown function DUF1014 (InterPro:IPR010422); Has 16107 Blast hits to 8386 proteins in 1107 species: Archae - 26; Bacteria - 3370; Metazoa - 4013; Fungi - 1516; Plants - 526; Viruses - 120; Other Eukaryotes - 6536 (source: NCBI BLink). protein_coding
	AT1G16705	2	p300/CBP acetyltransferase-related protein-related; BEST Arabidopsis thaliana protein match is: histone acetyltransferase of the CBP family 12 (TAIR:AT1G16710.2); Has 35333 Blast hits to 34131 proteins in 2444 species: Archae - 798; Bacteria - 22429; Metazoa - 974; Fungi - 991; Plants - 531; Viruses - 0; Other Eukaryotes - 9610 (source: NCBI BLink). protein_coding
	AT1G17232	2	Potential natural antisense gene, locus overlaps with AT1G17230 other_rna
	AT1G17280	2	ubiquitin-conjugating enzyme 34 (UBC34); CONTAINS InterPro DOMAIN/s: Ubiquitin-conjugating enzyme/RWD-like (InterPro:IPR016135), Ubiquitin-conjugating enzyme, E2 (InterPro:IPR000608); BEST Arabidopsis thaliana protein match is: ubiquitin-conjugating enzyme 33 (TAIR:AT5G50430.2); Has 7599 Blast hits to 7596 proteins in 375 species: Archae - 0; Bacteria - 0; Metazoa - 3285; Fungi - 1587; Plants - 1…
	AT1G17285	2	unknown protein; FUNCTIONS IN: molecular_function unknown; INVOLVED IN: biological_process unknown; LOCATED IN: endomembrane system; BEST Arabidopsis thaliana protein match is: unknown protein (TAIR:AT1G17300.1); Has 35333 Blast hits to 34131 proteins in 2444 species: Archae - 798; Bacteria - 22429; Metazoa - 974; Fungi - 991; Plants - 531; Viruses - 0; Other Eukaryotes - 9610 (source: NCBI BLink…
	AT1G17430	2	alpha/beta-Hydrolases superfamily protein; FUNCTIONS IN: hydrolase activity; INVOLVED IN: biological_process unknown; LOCATED IN: endomembrane system; EXPRESSED IN: 24 plant structures; EXPRESSED DURING: 13 growth stages; CONTAINS InterPro DOMAIN/s: Alpha/beta hydrolase fold-1 (InterPro:IPR000073); BEST Arabidopsis thaliana protein match is: alpha/beta-Hydrolases superfamily protein (TAIR:AT1G726…
	AT1G17590	2	"nuclear factor Y, subunit A8" (NF-YA8); FUNCTIONS IN: sequence-specific DNA binding transcription factor activity; INVOLVED IN: regulation of transcription, DNA-dependent; LOCATED IN: CCAAT-binding factor complex, nucleus, chloroplast; EXPRESSED IN: 8 plant structures; EXPRESSED DURING: petal differentiation and expansion stage, E expanded cotyledon stage, D bilateral stage; CONTAINS InterPro DO…	686 Blast hits	to 686	proteins i	n 162 spe	cies: Archae -	0; Bacteria - 2; Metazoa - 143; Fungi - 132; Plants - 381; Viruses - 0; Other Eukaryotes - 28 (source: NCBI BLink). protein_coding "NUCLEAR FACTOR Y, SUBUNIT A8" (NF-YA8) "NUCLEAR FACTOR Y, SUBUNIT A8" (NF-YA8)
	AT1G17600	2	Disease resistance protein (TIR-NBS-LRR class) family; FUNCTIONS IN: transmembrane receptor activity, ATP binding; INVOLVED IN: signal transduction, defense response, apoptosis, innate immune response; LOCATED IN: intrinsic to membrane; EXPRESSED IN: leaf whorl, leaf; EXPRESSED DURING: LP.10 ten leaves visible; CONTAINS InterPro DOMAIN/s: NB-ARC (InterPro:IPR002182), Toll-Interleukin receptor (In…	species: Archa	e - 19;	Bacteria -	1452; Me	tazoa - 3934; F	ungi - 232; Plants - 17994; Viruses - 0; Other Eukaryotes - 700 (source: NCBI BLink). protein_coding
	AT1G18180	2	FUNCTIONS IN: oxidoreductase activity, acting on the CH-CH group of donors; INVOLVED IN: lipid metabolic process; LOCATED IN: plasma membrane; EXPRESSED IN: 21 plant structures; EXPRESSED DURING: 9 growth stages; CONTAINS InterPro DOMAIN/s: 3-oxo-5-alpha-steroid 4-dehydrogenase, C-terminal (InterPro:IPR001104), Protein of unknown function DUF1295 (InterPro:IPR010721); BEST Arabidopsis thaliana pr…	3 (source: NCBI	BLink)	. protein	_coding
	AT1G18290	2	unknown protein; FUNCTIONS IN: molecular_function unknown; INVOLVED IN: N-terminal protein myristoylation; LOCATED IN: chloroplast; EXPRESSED IN: root; Has 94 Blast hits to 94 proteins in 12 species: Archae - 0; Bacteria - 0; Metazoa - 0; Fungi - 0; Plants - 94; Viruses - 0; Other Eukaryotes - 0 (source: NCBI BLink). protein_coding
	AT1G18382	2	Potential natural antisense gene, locus overlaps with AT1G18380 other_rna
	AT1G18415	2	Potential natural antisense gene, locus overlaps with AT1G18420 other_rna
	AT1G18640	2	Encodes a 3-phosphoserine phosphatase acting in the last step of serine biosynthesis within the chloroplast. protein_coding 3-PHOSPHOSERINE PHOSPHATASE (PSP) 3-PHOSPHOSERINE PHOSPHATASE (PSP)
	AT1G18740	2	FUNCTIONS IN: molecular_function unknown; INVOLVED IN: biological_process unknown; EXPRESSED IN: 23 plant structures; EXPRESSED DURING: 13 growth stages; CONTAINS InterPro DOMAIN/s: Protein BYPASS related (InterPro:IPR008511); BEST Arabidopsis thaliana protein match is: Protein of unknown function (DUF793) (TAIR:AT1G74450.1); Has 167 Blast hits to 164 proteins in 20 species: Archae - 3; Bacteria …
	AT1G19130	2	CONTAINS InterPro DOMAIN/s: Protein of unknown function DUF985 (InterPro:IPR009327), RmlC-like jelly roll fold (InterPro:IPR014710); Has 1465 Blast hits to 1465 proteins in 584 species: Archae - 10; Bacteria - 1038; Metazoa - 19; Fungi - 43; Plants - 51; Viruses - 0; Other Eukaryotes - 304 (source: NCBI BLink). protein_coding
	AT1G19290	2	Pentatricopeptide repeat (PPR) superfamily protein; LOCATED IN: mitochondrion; EXPRESSED IN: 12 plant structures; EXPRESSED DURING: 6 growth stages; CONTAINS InterPro DOMAIN/s: Pentatricopeptide repeat (InterPro:IPR002885); BEST Arabidopsis thaliana protein match is: Pentatricopeptide repeat (PPR) superfamily protein (TAIR:AT5G55840.1); Has 30201 Blast hits to 17322 proteins in 780 species: Archa…
	AT1G19440	2	Encodes KCS4, a member of the 3-ketoacyl-CoA synthase family involved in the biosynthesis of VLCFA (very long chain fatty acids). protein_coding 3-KETOACYL-COA SYNTHASE 4 (KCS4) 3-KETOACYL-COA SYNTHASE 4 (KCS4)
	AT1G19730	2	encodes a cytosolic thioredoxin that reduces disulfide bridges of target proteins by the reversible formation of a disulfide bridge between two neighboring Cys residues present in the active site. Thioredoxins have been found to regulate a variety of biological reactions in prokaryotic and eukaryotic cells. protein_coding (ATTRX4) THIOREDOXIN H-TYPE 4 (ATH4); (ATTRX4)
	AT1G20550	2	O-fucosyltransferase family protein; FUNCTIONS IN: molecular_function unknown; INVOLVED IN: biological_process unknown; LOCATED IN: mitochondrion; EXPRESSED IN: 21 plant structures; EXPRESSED DURING: 10 growth stages; CONTAINS InterPro DOMAIN/s: GDP-fucose protein O-fucosyltransferase (InterPro:IPR019378); BEST Arabidopsis thaliana protein match is: O-fucosyltransferase family protein (TAIR:AT1G7…
	AT1G20657	2	Pseudogene of AT3G61340; F-box family protein pseudogene
	AT1G21210	2	cell wall-associated ser/thr kinase involved in cell elongation and lateral root development protein_coding WALL ASSOCIATED KINASE 4 (WAK4) WALL ASSOCIATED KINASE 4 (WAK4)
	AT1G21710	2	Encodes 8-oxoguanine-DNA glycosylase. DNA repair enzyme. protein_coding 8-OXOGUANINE-DNA GLYCOSYLASE 1 (OGG1) 8-OXOGUANINE-DNA GLYCOSYLASE 1 (OGG1);ARABIDOPSIS 8-OXOGUANINE-DNA GLYCOSYLASE 1 (ATOGG1)
	AT1G22550	2	Major facilitator superfamily protein; FUNCTIONS IN: transporter activity; INVOLVED IN: oligopeptide transport; LOCATED IN: membrane; EXPRESSED IN: 19 plant structures; EXPRESSED DURING: 9 growth stages; CONTAINS InterPro DOMAIN/s: PTR2 family proton/oligopeptide symporter, conserved site (InterPro:IPR018456), Oligopeptide transporter (InterPro:IPR000109), Major facilitator superfamily, general s…	azoa - 494; Fun	gi - 46	1; Plants -	2187; Vi	ruses - 0; Othe	r Eukaryotes - 564 (source: NCBI BLink). protein_coding
	AT1G22690	2	Gibberellin-regulated family protein; FUNCTIONS IN: molecular_function unknown; INVOLVED IN: response to gibberellin stimulus; LOCATED IN: endomembrane system; EXPRESSED IN: 18 plant structures; EXPRESSED DURING: 10 growth stages; CONTAINS InterPro DOMAIN/s: Gibberellin regulated protein (InterPro:IPR003854); BEST Arabidopsis thaliana protein match is: Gibberellin-regulated family protein (TAIR:A…
	AT1G22740	2	GTP-binding protein Rab7 protein_coding RAB GTPASE HOMOLOG G3B (RABG3B) (RAB7);RAB GTPASE HOMOLOG G3B (RABG3B); (RAB75); (ATRABG3B)
	AT1G23410	2	Ribosomal protein S27a / Ubiquitin family protein; FUNCTIONS IN: structural constituent of ribosome; INVOLVED IN: protein ubiquitination involved in ubiquitin-dependent protein catabolic process, translation; LOCATED IN: cytosolic small ribosomal subunit, plasma membrane; EXPRESSED IN: 21 plant structures; EXPRESSED DURING: 11 growth stages; CONTAINS InterPro DOMAIN/s: Ubiquitin subgroup (InterPr…	tin 6 (TAIR:AT2	G47110.	2); Has 127	04 Blast	hits to 7404 pr	oteins in 782 species: Archae - 114; Bacteria - 22; Metazoa - 5540; Fungi - 1414; Plants - 3101; Viruses - 186; Other Eukaryotes - 2327 (source: NCBI BLink). protein_coding
	AT1G24159	2	Interleukin-1 receptor-associated kinase 4 protein; FUNCTIONS IN: molecular_function unknown; INVOLVED IN: biological_process unknown; LOCATED IN: cellular_component unknown; BEST Arabidopsis thaliana protein match is: Concanavalin A-like lectin protein kinase family protein (TAIR:AT1G70130.1); Has 17 Blast hits to 17 proteins in 3 species: Archae - 0; Bacteria - 0; Metazoa - 0; Fungi - 0; Plants…
	AT1G24400	2	High-affinity transporter for neutral and acidic amino acids, expressed in tapetum tissue of anthers protein_coding LYSINE HISTIDINE TRANSPORTER 2 (LHT2) LYSINE HISTIDINE TRANSPORTER 2 (LHT2);ARABIDOPSIS LYSINE HISTIDINE TRANSPORTER 2 (ATLHT2);AMINO ACID TRANSPORTER-LIKE PROTEIN 2 (AATL2)
	AT1G25510	2	Eukaryotic aspartyl protease family protein; FUNCTIONS IN: aspartic-type endopeptidase activity; INVOLVED IN: proteolysis; LOCATED IN: endomembrane system; EXPRESSED IN: 13 plant structures; EXPRESSED DURING: 6 growth stages; CONTAINS InterPro DOMAIN/s: Peptidase aspartic (InterPro:IPR021109), Peptidase aspartic, catalytic (InterPro:IPR009007), Peptidase A1 (InterPro:IPR001461); BEST Arabidopsis …	r Eukaryotes -	181 (so	urce: NCBI	BLink).	protein_coding
	AT1G25550	2	myb-like transcription factor family protein; CONTAINS InterPro DOMAIN/s: Homeodomain-like (InterPro:IPR009057), Myb, DNA-binding (InterPro:IPR014778), Myb-like DNA-binding domain, SHAQKYF class (InterPro:IPR006447), HTH transcriptional regulator, Myb-type, DNA-binding (InterPro:IPR017930), Homeodomain-related (InterPro:IPR012287); BEST Arabidopsis thaliana protein match is: myb-like transcriptio…	n_coding
	AT1G26150	2	Encodes a member of the proline-rich extensin-like receptor kinase (PERK) family. This family consists of 15 predicted receptor kinases (PMID: 15653807). protein_coding PROLINE-RICH EXTENSIN-LIKE RECEPTOR KINASE 10 (PERK10) PROLINE-RICH EXTENSIN-LIKE RECEPTOR KINASE 10 (AtPERK10);PROLINE-RICH EXTENSIN-LIKE RECEPTOR KINASE 10 (PERK10)
	AT1G26200	2	TRAM, LAG1 and CLN8 (TLC) lipid-sensing domain containing protein; FUNCTIONS IN: molecular_function unknown; INVOLVED IN: biological_process unknown; LOCATED IN: integral to membrane; CONTAINS InterPro DOMAIN/s: Longevity assurance, LAG1/LAC1 (InterPro:IPR016439), TRAM/LAG1/CLN8 homology domain (InterPro:IPR006634); BEST Arabidopsis thaliana protein match is: LAG1 longevity assurance homolog 3 (T…
	AT1G26530	2	PIN domain-like family protein; CONTAINS InterPro DOMAIN/s: Protein of unknown function DUF652 (InterPro:IPR006984); BEST Arabidopsis thaliana protein match is: PIN domain-like family protein (TAIR:AT2G46230.1); Has 517 Blast hits to 517 proteins in 211 species: Archae - 4; Bacteria - 0; Metazoa - 206; Fungi - 155; Plants - 64; Viruses - 0; Other Eukaryotes - 88 (source: NCBI BLink). protein_codi…
	AT1G26550	2	FKBP-like peptidyl-prolyl cis-trans isomerase family protein; FUNCTIONS IN: isomerase activity; INVOLVED IN: biological_process unknown; LOCATED IN: cellular_component unknown; EXPRESSED IN: 24 plant structures; EXPRESSED DURING: 13 growth stages; CONTAINS InterPro DOMAIN/s: Peptidyl-prolyl cis-trans isomerase, PpiC-type (InterPro:IPR000297); BEST Arabidopsis thaliana protein match is: peptidylpr…	rce: NCBI BLink	). prot	ein_coding
	AT1G27030	2	unknown protein; BEST Arabidopsis thaliana protein match is: unknown protein (TAIR:AT1G27020.1); Has 504 Blast hits to 502 proteins in 169 species: Archae - 0; Bacteria - 299; Metazoa - 0; Fungi - 0; Plants - 67; Viruses - 0; Other Eukaryotes - 138 (source: NCBI BLink). protein_coding
	AT1G28070	2	unknown protein; BEST Arabidopsis thaliana protein match is: unknown protein (TAIR:AT2G33510.1); Has 85 Blast hits to 77 proteins in 15 species: Archae - 0; Bacteria - 0; Metazoa - 0; Fungi - 0; Plants - 85; Viruses - 0; Other Eukaryotes - 0 (source: NCBI BLink). protein_coding
	AT1G28890	2	pre-tRNA; tRNA-Pro (anticodon: TGG) pre_trna
	AT1G29250	2	Alba DNA/RNA-binding protein; FUNCTIONS IN: nucleic acid binding; INVOLVED IN: biological_process unknown; LOCATED IN: plasma membrane, nucleus; EXPRESSED IN: 23 plant structures; EXPRESSED DURING: 14 growth stages; CONTAINS InterPro DOMAIN/s: Alba, DNA/RNA-binding protein (InterPro:IPR002775), Uncharacterised conserved protein UCP030333, DNA/RNA-binding Alba-related (InterPro:IPR014560); BEST Ar…	26 (source: NC	BI BLin	k). protein	_coding
	AT1G29700	2	Metallo-hydrolase/oxidoreductase superfamily protein; FUNCTIONS IN: molecular_function unknown; INVOLVED IN: biological_process unknown; LOCATED IN: chloroplast; EXPRESSED IN: 22 plant structures; EXPRESSED DURING: 13 growth stages; Has 404 Blast hits to 404 proteins in 124 species: Archae - 0; Bacteria - 197; Metazoa - 0; Fungi - 2; Plants - 43; Viruses - 0; Other Eukaryotes - 162 (source: NCBI …
	AT1G29840	2	alpha/beta-Hydrolases superfamily protein; CONTAINS InterPro DOMAIN/s: BAAT/Acyl-CoA thioester hydrolase C-terminal (InterPro:IPR014940); BEST Arabidopsis thaliana protein match is: alpha/beta-Hydrolases superfamily protein (TAIR:AT3G47560.1); Has 3003 Blast hits to 3000 proteins in 773 species: Archae - 49; Bacteria - 1594; Metazoa - 6; Fungi - 71; Plants - 182; Viruses - 2; Other Eukaryotes - 1…
	AT1G30180	2	transposable element gene; copia-like retrotransposon family, has a 9.5e-115 P-value blast match to GB:CAA72989 open reading frame 1 (Ty1_Copia-element) (Brassica oleracea) transposable_element_gene
	AT1G30720	2	FAD-binding Berberine family protein; FUNCTIONS IN: electron carrier activity, oxidoreductase activity, FAD binding, catalytic activity; LOCATED IN: endomembrane system; CONTAINS InterPro DOMAIN/s: FAD-binding, type 2 (InterPro:IPR016166), Berberine/berberine-like (InterPro:IPR012951), FAD linked oxidase, N-terminal (InterPro:IPR006094); BEST Arabidopsis thaliana protein match is: FAD-binding Ber…	n_coding
	AT1G30795	2	Glycine-rich protein family; FUNCTIONS IN: molecular_function unknown; INVOLVED IN: biological_process unknown; LOCATED IN: endomembrane system; EXPRESSED IN: 8 plant structures; EXPRESSED DURING: 4 anthesis, C globular stage, petal differentiation and expansion stage; Has 44 Blast hits to 42 proteins in 16 species: Archae - 0; Bacteria - 0; Metazoa - 7; Fungi - 2; Plants - 29; Viruses - 2; Other…
	AT1G30830	2	pre-tRNA; tRNA-Val (anticodon: AAC) pre_trna
	AT1G30910	2	Molybdenum cofactor sulfurase family protein; FUNCTIONS IN: molybdenum ion binding, Mo-molybdopterin cofactor sulfurase activity, pyridoxal phosphate binding, catalytic activity; INVOLVED IN: biological_process unknown; LOCATED IN: chloroplast; EXPRESSED IN: 22 plant structures; EXPRESSED DURING: 13 growth stages; CONTAINS InterPro DOMAIN/s: Pyruvate kinase, beta-barrel-like (InterPro:IPR011037),…	32 Blast hits t	o 1913	proteins in	692 spec	ies: Archae - 1	0; Bacteria - 1072; Metazoa - 332; Fungi - 283; Plants - 100; Viruses - 0; Other Eukaryotes - 135 (source: NCBI BLink). protein_coding
	AT1G31170	2	encodes a cysteine-sulfinic acid reductase (sulfiredoxin - EC 1.8.98.2) capable of reducing overoxidized plastidic 2-Cys-Prx involved in peroxide detoxification and response to oxidative stress protein_coding SULFIREDOXIN (SRX) SULFIREDOXIN (SRX)
	AT1G31210	2	transposable element gene; copia-like retrotransposon family, has a 2.3e-253 P-value blast match to dbj|BAA78425.1| polyprotein (Arabidopsis thaliana) (AtRE1) (Ty1_Copia-element) transposable_element_gene
	AT1G31300	2	TRAM, LAG1 and CLN8 (TLC) lipid-sensing domain containing protein; FUNCTIONS IN: molecular_function unknown; INVOLVED IN: biological_process unknown; LOCATED IN: integral to membrane; EXPRESSED IN: 24 plant structures; EXPRESSED DURING: 13 growth stages; CONTAINS InterPro DOMAIN/s: TRAM/LAG1/CLN8 homology domain (InterPro:IPR006634); BEST Arabidopsis thaliana protein match is: TRAM, LAG1 and CLN8…	CBI BLink).	prot	ein_coding
	AT1G31410	2	putrescine-binding periplasmic protein-related; FUNCTIONS IN: transporter activity; INVOLVED IN: transport; LOCATED IN: chloroplast; EXPRESSED IN: 20 plant structures; EXPRESSED DURING: 13 growth stages; CONTAINS InterPro DOMAIN/s: Bacterial periplasmic spermidine/putrescine-binding protein (InterPro:IPR001188), Bacterial extracellular solute-binding, family 1 (InterPro:IPR006059); Has 4685 Blast…
	AT1G32010	2	myosin heavy chain-related; FUNCTIONS IN: molecular_function unknown; INVOLVED IN: biological_process unknown; LOCATED IN: chloroplast; BEST Arabidopsis thaliana protein match is: unknown protein (TAIR:AT5G38190.1); Has 855 Blast hits to 714 proteins in 182 species: Archae - 16; Bacteria - 145; Metazoa - 265; Fungi - 59; Plants - 93; Viruses - 0; Other Eukaryotes - 277 (source: NCBI BLink). prote…
Done	AT1G32170	2	xyloglucan endotransglycosylase-related protein (XTR4) protein_coding XYLOGLUCAN ENDOTRANSGLUCOSYLASE/HYDROLASE 30 (XTH30) XYLOGLUCAN ENDOTRANSGLUCOSYLASE/HYDROLASE 30 (XTH30);XYLOGLUCAN ENDOTRANSGLYCOSYLASE 4 (XTR4)
	AT1G32415	2	pentatricopeptide (PPR) repeat-containing protein; CONTAINS InterPro DOMAIN/s: Pentatricopeptide repeat (InterPro:IPR002885); BEST Arabidopsis thaliana protein match is: Tetratricopeptide repeat (TPR)-like superfamily protein (TAIR:AT1G53600.1); Has 53053 Blast hits to 14536 proteins in 238 species: Archae - 0; Bacteria - 16; Metazoa - 90; Fungi - 108; Plants - 52105; Viruses - 0; Other Eukaryote…
	AT1G32890	2	transposable element gene; non-LTR retrotransposon family (LINE), has a 1.2e-37 P-value blast match to GB:AAB41224 ORF2 (LINE-element) (Rattus norvegicus) transposable_element_gene
	AT1G33135	2	transposable element gene; similar to unknown protein [Arabidopsis thaliana] (TAIR:AT2G13320.1); similar to unnamed protein product [Tetraodon nigroviridis] (GB:CAG11022.1) transposable_element_gene
	AT1G34080	2	transposable element gene; gypsy-like retrotransposon family, has a 4.0e-88 P-value blast match to GB:AAD19359 polyprotein (gypsy_Ty3-element) (Sorghum bicolor) transposable_element_gene
	AT1G34090	2	transposable element gene; copia-like retrotransposon family, has a 8.8e-131 P-value blast match to GB:BAA78423 polyprotein (Ty1_Copia-element) (Arabidopsis thaliana)GB:BAA78423 polyprotein (Ty1_Copia-element) (Arabidopsis thaliana)GB:BAA78423 polyprotein (Ty1_Copia-element) (Arabidopsis thaliana)gi|4996361|dbj|BAA78423.1| polyprotein (Arabidopsis thaliana) (Ty1_Copia-element) transposable_elemen…
	AT1G35146	2	transposable element gene; non-LTR retrotransposon family (LINE), has a 1.9e-33 P-value blast match to GB:NP_038603 L1 repeat, Tf subfamily, member 23 (LINE-element) (Mus musculus) transposable_element_gene
	AT1G35230	2	Encodes arabinogalactan-protein (AGP5). protein_coding ARABINOGALACTAN PROTEIN 5 (AGP5) ARABINOGALACTAN PROTEIN 5 (AGP5)
	AT1G36290	2	transposable element gene; non-LTR retrotransposon family (LINE), has a 1.7e-09 P-value blast match to GB:AAB41224 ORF2 (LINE-element) (Rattus norvegicus) transposable_element_gene
	AT1G36420	2	transposable element gene; gypsy-like retrotransposon family, has a 0.00011 P-value blast match to GB:AAD22153 polyprotein (Gypsy_Ty3-element) (Sorghum bicolor) transposable_element_gene
	AT1G36763	2	transposable element gene; similar to unknown protein [Arabidopsis thaliana] (TAIR:AT4G05560.1) transposable_element_gene
	AT1G37035	2	transposable element gene; Mutator-like transposase family, has a 5.6e-50 P-value blast match to Q9S9L1 /206-367 Pfam PF03108 MuDR family transposase (MuDr-element domain) transposable_element_gene
	AT1G37162	2	unknown protein; Has 30201 Blast hits to 17322 proteins in 780 species: Archae - 12; Bacteria - 1396; Metazoa - 17338; Fungi - 3422; Plants - 5037; Viruses - 0; Other Eukaryotes - 2996 (source: NCBI BLink). protein_coding
	AT1G38340	2	transposable element gene; gypsy-like retrotransposon family (Athila), has a 3.7e-36 P-value blast match to GB:CAA57397 Athila ORF 1 (Arabidopsis thaliana) transposable_element_gene
	AT1G40072	2	transposable element gene; pseudogene, hypothetical protein transposable_element_gene
	AT1G40085	2	transposable element gene; gypsy-like retrotransposon family (Athila), has a 1.3e-132 P-value blast match to GB:CAA57397 Athila ORF 1 (Arabidopsis thaliana) transposable_element_gene
	AT1G40101	2	transposable element gene; gypsy-like retrotransposon family (Athila), has a 5.6e-152 P-value blast match to GB:CAA57397 Athila ORF 1 (Arabidopsis thaliana) transposable_element_gene
	AT1G40390	2	DNAse I-like superfamily protein; CONTAINS InterPro DOMAIN/s: Endonuclease/exonuclease/phosphatase (InterPro:IPR005135), RNA-directed DNA polymerase (reverse transcriptase), related (InterPro:IPR015706); BEST Arabidopsis thaliana protein match is: DNAse I-like superfamily protein (TAIR:AT1G43760.1); Has 796 Blast hits to 793 proteins in 14 species: Archae - 0; Bacteria - 0; Metazoa - 0; Fungi - 0…
	AT1G41870	2	transposable element gene; similar to unknown protein [Arabidopsis thaliana] (TAIR:AT3G42120.1) transposable_element_gene
	AT1G41890	2	pseudogene, proline transporter 2, similar to GB:CAA65053 from (Arabidopsis thaliana); blastp match of 57% identity and 6.6e-110 P-value to GP|7415521|dbj|BAA93437.1||AB022783 amino acid permease {Oryza sativa} pseudogene
	AT1G42003	2	transposable element gene; pseudogene, similar to gag-pol polyprotein, blastp match of 50% identity and 8.2e-42 P-value to GP|22296822|gb|AAM94350.1||AY129008 gag-pol polyprotein {Zea mays} transposable_element_gene
	AT1G42367	2	transposable element gene; similar to unknown protein [Arabidopsis thaliana] (TAIR:AT3G30700.1) transposable_element_gene
	AT1G43150	2	transposable element gene; non-LTR retrotransposon family (LINE), has a 5.3e-25 P-value blast match to GB:NP_038603 L1 repeat, Tf subfamily, member 23 (LINE-element) (Mus musculus) transposable_element_gene
	AT1G43170	2	Encodes a cytoplasmic ribosomal protein. protein_coding RIBOSOMAL PROTEIN 1 (RP1) RIBOSOMAL PROTEIN 1 (ARP1);RIBOSOMAL PROTEIN 1 (RP1); (RPL3A);EMBRYO DEFECTIVE 2207 (emb2207)
	AT1G43650	2	nodulin MtN21-like transporter family protein protein_coding
	AT1G43690	2	ubiquitin interaction motif-containing protein; FUNCTIONS IN: molecular_function unknown; INVOLVED IN: biological_process unknown; LOCATED IN: cellular_component unknown; EXPRESSED IN: 25 plant structures; EXPRESSED DURING: 15 growth stages; CONTAINS InterPro DOMAIN/s: Ubiquitin interacting motif (InterPro:IPR003903); Has 368 Blast hits to 347 proteins in 100 species: Archae - 0; Bacteria - 0; Me…
	AT1G43890	2	ras-related small GTPase protein_coding RAB GTPASE HOMOLOG B18 (RAB18) ARABIDOPSIS RAB GTPASE HOMOLOG B18 (ATRAB18);ARABIDOPSIS RAB GTPASE HOMOLOG C1 (ATRABC1);RAB GTPASE HOMOLOG B18 (RAB18);RAB GTPASE HOMOLOG C1 (RABC1);ARABIDOPSIS RAB GTPASE HOMOLOG C1 (ATRAB-C1);RAB GTPASE HOMOLOG 18-1 (RAB18-1)
	AT1G44180	2	Peptidase M20/M25/M40 family protein; FUNCTIONS IN: hydrolase activity, aminoacylase activity; INVOLVED IN: metabolic process, cellular amino acid metabolic process; LOCATED IN: endomembrane system, cytoplasm; EXPRESSED IN: male gametophyte, pollen tube; EXPRESSED DURING: L mature pollen stage; CONTAINS InterPro DOMAIN/s: Peptidase M20 (InterPro:IPR002933), N-acyl-L-amino-acid amidohydrolase (Int…	Plants - 81; V	iruses	- 2; Other	Eukaryote	s - 672 (source	: NCBI BLink). protein_coding
	AT1G45140	2	transposable element gene; non-LTR retrotransposon family (LINE), has a 1.4e-37 P-value blast match to GB:NP_038603 L1 repeat, Tf subfamily, member 23 (LINE-element) (Mus musculus) transposable_element_gene
	AT1G45229	2	unknown protein; FUNCTIONS IN: molecular_function unknown; INVOLVED IN: biological_process unknown; LOCATED IN: cellular_component unknown; Has 30201 Blast hits to 17322 proteins in 780 species: Archae - 12; Bacteria - 1396; Metazoa - 17338; Fungi - 3422; Plants - 5037; Viruses - 0; Other Eukaryotes - 2996 (source: NCBI BLink). protein_coding
	AT1G45332	2	Translation elongation factor EFG/EF2 protein; FUNCTIONS IN: translation factor activity, nucleic acid binding, translation elongation factor activity, ATP binding; INVOLVED IN: translational elongation; LOCATED IN: mitochondrion; CONTAINS InterPro DOMAIN/s: Protein synthesis factor, GTP-binding (InterPro:IPR000795), Translation elongation factor EFG/EF2, domain IV (InterPro:IPR005517), Small GTP…	o:IPR020568), T	ranslat	ion elongat	ion facto	r EFG/EF2 (Inte	rPro:IPR004540), Ribosomal protein S5 domain 2-type fold, subgroup (InterPro:IPR014721), Elongation factor G/III/V (InterPro:IPR009022), Translation elongation/initiation factor/Ribosomal, beta-barrel (InterPro:IPR009000); BEST Arabidopsis thaliana protein match is: Translation elongation factor EFG/EF2 protein (TAIR:AT2G45030.1); Has 85600 Blast hits to 73226 proteins in 9903 species: Archae - 9…
	AT1G47440	2	pseudogene, putative S-locus-specific glyco protein SLR1 precursor, similar to S-locus-specific glycoprotein SLR1 precursor GB:S20489 GI:99660 from (Arabidopsis thaliana); blastp match of 67% identity and 1.6e-109 P-value to GP|21321208|dbj|BAB97355.1||AB075407 S-locus-related I {Brassica amplexicaulis} pseudogene
	AT1G48110	2	evolutionarily conserved C-terminal region 7 (ECT7); CONTAINS InterPro DOMAIN/s: YTH domain (InterPro:IPR007275); BEST Arabidopsis thaliana protein match is: evolutionarily conserved C-terminal region 6 (TAIR:AT3G17330.1); Has 1014 Blast hits to 1003 proteins in 180 species: Archae - 0; Bacteria - 6; Metazoa - 432; Fungi - 133; Plants - 336; Viruses - 0; Other Eukaryotes - 107 (source: NCBI BLink…
	AT1G48510	2	Surfeit locus 1 cytochrome c oxidase biogenesis protein; CONTAINS InterPro DOMAIN/s: Surfeit locus 1 (InterPro:IPR002994); BEST Arabidopsis thaliana protein match is: Surfeit locus 1 cytochrome c oxidase biogenesis protein (TAIR:AT3G17910.1); Has 339 Blast hits to 337 proteins in 81 species: Archae - 0; Bacteria - 17; Metazoa - 64; Fungi - 36; Plants - 44; Viruses - 0; Other Eukaryotes - 178 (sou…
	AT1G48690	2	Auxin-responsive GH3 family protein; CONTAINS InterPro DOMAIN/s: GH3 auxin-responsive promoter (InterPro:IPR004993); BEST Arabidopsis thaliana protein match is: Auxin-responsive GH3 family protein (TAIR:AT5G51470.1); Has 884 Blast hits to 880 proteins in 162 species: Archae - 0; Bacteria - 280; Metazoa - 11; Fungi - 0; Plants - 404; Viruses - 0; Other Eukaryotes - 189 (source: NCBI BLink). protei…
	AT1G49405	2	Uncharacterised protein family (UPF0497); CONTAINS InterPro DOMAIN/s: Uncharacterised protein family UPF0497, trans-membrane plant (InterPro:IPR006702); BEST Arabidopsis thaliana protein match is: Uncharacterised protein family (UPF0497) (TAIR:AT3G50810.1); Has 205 Blast hits to 205 proteins in 15 species: Archae - 0; Bacteria - 0; Metazoa - 0; Fungi - 0; Plants - 205; Viruses - 0; Other Eukaryot…
	AT1G49650	2	alpha/beta-Hydrolases superfamily protein; FUNCTIONS IN: hydrolase activity; INVOLVED IN: metabolic process; EXPRESSED IN: 15 plant structures; EXPRESSED DURING: 10 growth stages; CONTAINS InterPro DOMAIN/s: Alpha/beta hydrolase fold-3 (InterPro:IPR013094); BEST Arabidopsis thaliana protein match is: carboxyesterase 5 (TAIR:AT1G49660.1); Has 9107 Blast hits to 9083 proteins in 1488 species: Archa…
	AT1G49970	2	Encodes a ClpP-related sequence. Though similar to ClpP proteins, this does not contains the highly conserved catalytic triad of Ser-type proteases (Ser-His-Asp). The name reflects nomenclature described in Adam et. al (2001). protein_coding CLP PROTEASE PROTEOLYTIC SUBUNIT 1 (CLPR1) CLP PROTEASE PROTEOLYTIC SUBUNIT 1 (CLPR1);SUPPRESSOR OF VARIEGATION 2 (SVR2);NUCLEAR CLPP 5 (NCLPP5)
	AT1G50310	2	sugar transporter 9 (STP9); FUNCTIONS IN: carbohydrate transmembrane transporter activity, sugar:hydrogen symporter activity; INVOLVED IN: transport, transmembrane transport; LOCATED IN: integral to membrane, membrane; EXPRESSED IN: 16 plant structures; EXPRESSED DURING: 8 growth stages; CONTAINS InterPro DOMAIN/s: Sugar transporter, conserved site (InterPro:IPR005829), Major facilitator superfam…	iana protein ma	tch is:	Major faci	litator s	uperfamily prot	ein (TAIR:AT3G19940.1); Has 30575 Blast hits to 30066 proteins in 2124 species: Archae - 552; Bacteria - 14756; Metazoa - 4448; Fungi - 7008; Plants - 2406; Viruses - 0; Other Eukaryotes - 1405 (source: NCBI BLink). protein_coding SUGAR TRANSPORTER 9 (STP9) SUGAR TRANSPORTER 9 (STP9);SUGAR TRANSPORTER 9 (ATSTP9)
	AT1G50320	2	encodes a prokaryotic thioredoxin protein_coding THIOREDOXIN X (THX) THIOREDOXIN X (ATX);THIOREDOXIN X (THX);THIOREDOXIN X (ATHX)
	AT1G52380	2	NUP50 (Nucleoporin 50 kDa) protein; FUNCTIONS IN: molecular_function unknown; INVOLVED IN: intracellular transport; LOCATED IN: cytosol, nucleus; EXPRESSED IN: 25 plant structures; EXPRESSED DURING: 13 growth stages; CONTAINS InterPro DOMAIN/s: Ran binding protein 1 (InterPro:IPR000156), Pleckstrin homology-type (InterPro:IPR011993), Nuclear pore complex, NUP2/50/61 (InterPro:IPR015007); BEST Ara…	Eukaryotes - 1	39 (sou	rce: NCBI B	Link).	protein_coding
	AT1G52440	2	alpha/beta-Hydrolases superfamily protein; BEST Arabidopsis thaliana protein match is: alpha/beta-Hydrolases superfamily protein (TAIR:AT1G52460.1); Has 30201 Blast hits to 17322 proteins in 780 species: Archae - 12; Bacteria - 1396; Metazoa - 17338; Fungi - 3422; Plants - 5037; Viruses - 0; Other Eukaryotes - 2996 (source: NCBI BLink). protein_coding
	AT1G52450	2	Ubiquitin carboxyl-terminal hydrolase-related protein; FUNCTIONS IN: ubiquitin thiolesterase activity; INVOLVED IN: ubiquitin-dependent protein catabolic process; LOCATED IN: cellular_component unknown; CONTAINS InterPro DOMAIN/s: Protein of unknown function DUF627 (InterPro:IPR006866), Peptidase C19, ubiquitin carboxyl-terminal hydrolase 2 (InterPro:IPR001394), Protein of unknown function DUF629…	Fungi - 4; Pla	nts - 1	99; Viruses	- 0; Oth	er Eukaryotes -	19 (source: NCBI BLink). protein_coding
	AT1G52470	2	alpha/beta-Hydrolases superfamily protein; BEST Arabidopsis thaliana protein match is: alpha/beta-Hydrolases superfamily protein (TAIR:AT1G52460.1); Has 115 Blast hits to 115 proteins in 18 species: Archae - 0; Bacteria - 0; Metazoa - 5; Fungi - 0; Plants - 108; Viruses - 0; Other Eukaryotes - 2 (source: NCBI BLink). protein_coding
	AT1G52790	2	encodes a putative oxidoreductase, 2OG-Fe(II) oxygenase family protein, similar to GS-AOP loci (GI:16118889, GI:16118887, GI:16118891, GI:16118893); contains PF03171 2OG-Fe(II) oxygenase superfamily domain protein_coding
	AT1G52800	2	2-oxoglutarate (2OG) and Fe(II)-dependent oxygenase superfamily protein; FUNCTIONS IN: oxidoreductase activity; LOCATED IN: cellular_component unknown; EXPRESSED IN: stem, root; CONTAINS InterPro DOMAIN/s: Oxoglutarate/iron-dependent oxygenase (InterPro:IPR005123); BEST Arabidopsis thaliana protein match is: 2-oxoglutarate (2OG) and Fe(II)-dependent oxygenase superfamily protein (TAIR:AT1G52790.1…
	AT1G53163	2	unknown protein; FUNCTIONS IN: molecular_function unknown; INVOLVED IN: biological_process unknown; LOCATED IN: cellular_component unknown; BEST Arabidopsis thaliana protein match is: unknown protein (TAIR:AT3G15250.1); Has 315 Blast hits to 216 proteins in 74 species: Archae - 0; Bacteria - 86; Metazoa - 43; Fungi - 52; Plants - 27; Viruses - 1; Other Eukaryotes - 106 (source: NCBI BLink). prote…
	AT1G53320	2	Member of TLP family protein_coding TUBBY LIKE PROTEIN 7 (TLP7) TUBBY LIKE PROTEIN 7 (AtTLP7);TUBBY LIKE PROTEIN 7 (TLP7)
	AT1G53540	2	HSP20-like chaperones superfamily protein; CONTAINS InterPro DOMAIN/s: Heat shock protein Hsp20 (InterPro:IPR002068), HSP20-like chaperone (InterPro:IPR008978); BEST Arabidopsis thaliana protein match is: heat shock protein 17.4 (TAIR:AT3G46230.1); Has 7090 Blast hits to 7089 proteins in 1610 species: Archae - 175; Bacteria - 4287; Metazoa - 66; Fungi - 302; Plants - 1606; Viruses - 0; Other Euka…
	AT1G53810	2	transposable element gene; copia-like retrotransposon family, has a 8.0e-248 P-value blast match to GB:AAA57005 Hopscotch polyprotein (Ty1_Copia-element) (Zea mays) transposable_element_gene
	AT1G53830	2	encodes a pectin methylesterase protein_coding PECTIN METHYLESTERASE 2 (PME2) PECTIN METHYLESTERASE 2 (PME2);PECTIN METHYLESTERASE 2 (ATPME2)
	AT1G53850	2	Encodes alpha5 subunit of 20s proteosome involved in protein degradation and RNA degradation. protein_coding 20S PROTEASOME ALPHA SUBUNIT E1 (PAE1) 20S PROTEASOME ALPHA SUBUNIT E1 (PAE1);ARABIDOPSIS 20S PROTEASOME ALPHA SUBUNIT E1 (ATPAE1)
	AT1G54070	2	Dormancy/auxin associated family protein; CONTAINS InterPro DOMAIN/s: Dormancyauxin associated (InterPro:IPR008406); BEST Arabidopsis thaliana protein match is: Dormancy/auxin associated family protein (TAIR:AT1G56220.3); Has 172 Blast hits to 172 proteins in 35 species: Archae - 0; Bacteria - 0; Metazoa - 0; Fungi - 0; Plants - 171; Viruses - 0; Other Eukaryotes - 1 (source: NCBI BLink). protein…
	AT1G54095	2	Protein of unknown function (DUF1677); CONTAINS InterPro DOMAIN/s: Protein of unknown function DUF1677, plant (InterPro:IPR012876); BEST Arabidopsis thaliana protein match is: Protein of unknown function (DUF1677) (TAIR:AT1G72510.2); Has 244 Blast hits to 244 proteins in 14 species: Archae - 0; Bacteria - 0; Metazoa - 0; Fungi - 0; Plants - 244; Viruses - 0; Other Eukaryotes - 0 (source: NCBI BLi…
	AT1G54430	2	transposable element gene; similar to unknown protein [Arabidopsis thaliana] (TAIR:AT3G13250.1); similar to unknown protein [Arabidopsis thaliana] (TAIR:AT3G30420.1); similar to AT hook motif-containing protein-related [Arabidopsis thaliana] (TAIR:AT3G42100.1); similar to AT hook motif-containing protein, putative [Oryza sativa (japonica cultivar-group)] (GB:ABA94947.1); similar to Protein of unk…	ro:IPR012340);	contain	s InterPro	domain Nu	cleic acid-bind	ing, OB-fold; (InterPro:IPR008994); contains InterPro domain Protein of unknown function DUF889, eukaryote; (InterPro:IPR010285) transposable_element_gene
	AT1G55070	2	F-box and associated interaction domains-containing protein; CONTAINS InterPro DOMAIN/s: F-box domain, cyclin-like (InterPro:IPR001810), F-box domain, Skp2-like (InterPro:IPR022364), F-box associated domain, type 3 (InterPro:IPR013187), F-box associated interaction domain (InterPro:IPR017451); BEST Arabidopsis thaliana protein match is: F-box family protein (TAIR:AT1G53550.1); Has 1261 Blast hits…
	AT1G55250	2	Encodes one of two orthologous E3 ubiquitin ligases in Arabidopsis that are involved in monoubiquitination of histone H2B. protein_coding HISTONE MONO-UBIQUITINATION 2 (HUB2) HISTONE MONO-UBIQUITINATION 2 (HUB2)
	AT1G55290	2	encodes a protein whose sequence is similar to oxidoreductase, 2OG-Fe(II) oxygenase protein_coding
	AT1G55330	2	Encodes a putative arabinogalactan-protein (AGP21). protein_coding ARABINOGALACTAN PROTEIN 21 (AGP21) ARABINOGALACTAN PROTEIN 21 (AtAGP21);ARABINOGALACTAN PROTEIN 21 (AGP21)
	AT1G55390	2	Cysteine/Histidine-rich C1 domain family protein; FUNCTIONS IN: zinc ion binding; INVOLVED IN: biological_process unknown; LOCATED IN: cellular_component unknown; EXPRESSED IN: 14 plant structures; EXPRESSED DURING: 9 growth stages; CONTAINS InterPro DOMAIN/s: DC1 (InterPro:IPR004146), Zinc finger, PHD-type (InterPro:IPR001965), C1-like (InterPro:IPR011424); BEST Arabidopsis thaliana protein matc…	tes - 2990 (sou	rce: NC	BI BLink).	protein_	coding
	AT1G55420	2	embryo sac development arrest 11 (EDA11); FUNCTIONS IN: zinc ion binding; INVOLVED IN: megagametogenesis; LOCATED IN: chloroplast; CONTAINS InterPro DOMAIN/s: DC1 (InterPro:IPR004146), Zinc finger, PHD-type (InterPro:IPR001965), C1-like (InterPro:IPR011424); BEST Arabidopsis thaliana protein match is: Cysteine/Histidine-rich C1 domain family protein (TAIR:AT1G55380.1); Has 31248 Blast hits to 271…	SAC DEVELOPMEN	T ARRES	T 11 (EDA11	)
	AT1G55430	2	Cysteine/Histidine-rich C1 domain family protein; FUNCTIONS IN: zinc ion binding; LOCATED IN: cellular_component unknown; EXPRESSED IN: root; CONTAINS InterPro DOMAIN/s: DC1 (InterPro:IPR004146), Zinc finger, PHD-type (InterPro:IPR001965), C1-like (InterPro:IPR011424); BEST Arabidopsis thaliana protein match is: Cysteine/Histidine-rich C1 domain family protein (TAIR:AT1G55420.1); Has 1374 Blast h…
	AT1G55440	2	Cysteine/Histidine-rich C1 domain family protein; FUNCTIONS IN: zinc ion binding; CONTAINS InterPro DOMAIN/s: Zinc finger, RING-type (InterPro:IPR001841), DC1 (InterPro:IPR004146), Zinc finger, PHD-type (InterPro:IPR001965), C1-like (InterPro:IPR011424); BEST Arabidopsis thaliana protein match is: Cysteine/Histidine-rich C1 domain family protein (TAIR:AT1G55420.1); Has 43347 Blast hits to 2039 pr…
	AT1G57640	2	transposable element gene; copia-like retrotransposon family, has a 1.2e-193 P-value blast match to GB:AAA57005 Hopscotch polyprotein (Ty1_Copia-element) (Zea mays) transposable_element_gene
	AT1G57650	2	ATP binding; FUNCTIONS IN: ATP binding; INVOLVED IN: apoptosis, defense response; LOCATED IN: cellular_component unknown; EXPRESSED IN: stamen; EXPRESSED DURING: 4 anthesis; CONTAINS InterPro DOMAIN/s: NB-ARC (InterPro:IPR002182), Disease resistance protein (InterPro:IPR000767); BEST Arabidopsis thaliana protein match is: Disease resistance protein (TIR-NBS-LRR class) family (TAIR:AT2G14080.1); H…
	AT1G60310	2	transposable element gene; non-LTR retrotransposon family (LINE), has a 9.0e-12 P-value blast match to GB:AAB41224 ORF2 (LINE-element) (Rattus norvegicus) transposable_element_gene
	AT1G61270	2	Transmembrane amino acid transporter family protein; CONTAINS InterPro DOMAIN/s: Amino acid transporter, transmembrane (InterPro:IPR013057); BEST Arabidopsis thaliana protein match is: Transmembrane amino acid transporter family protein (TAIR:AT3G01760.1); Has 4440 Blast hits to 4407 proteins in 395 species: Archae - 7; Bacteria - 281; Metazoa - 1351; Fungi - 614; Plants - 1606; Viruses - 3; Othe…
	AT1G61540	2	Galactose oxidase/kelch repeat superfamily protein; CONTAINS InterPro DOMAIN/s: F-box domain, cyclin-like (InterPro:IPR001810), Galactose oxidase/kelch, beta-propeller (InterPro:IPR011043), Kelch repeat type 1 (InterPro:IPR006652), Kelch related (InterPro:IPR013089), Kelch-type beta propeller (InterPro:IPR015915); BEST Arabidopsis thaliana protein match is: Galactose oxidase/kelch repeat superfam…
	AT1G61665	2	pseudogene, similar to serine/threonine kinase, blastp match of 55% identity and 3.4e-14 P-value to GP|2181190|emb|CAA73134.1||Y12531 serine/threonine kinase {Brassica oleracea} pseudogene
	AT1G61850	2	Encodes a non-specific lipase that hydrolyzes phospholipids as well as galactolipids, at both sn-1 and sn-2 positions. Involved in basal jasmonic acid biosynthesis by releasing the precursor fatty acid from membrane lipids. Mutant plants were impacted in resistance to fungus B. cinerea. protein_coding
	AT1G61980	2	Mitochondrial transcription termination factor family protein; FUNCTIONS IN: molecular_function unknown; INVOLVED IN: response to cold; LOCATED IN: mitochondrion, nucleus; CONTAINS InterPro DOMAIN/s: Mitochodrial transcription termination factor-related (InterPro:IPR003690); BEST Arabidopsis thaliana protein match is: Mitochondrial transcription termination factor family protein (TAIR:AT1G61970.2…
	AT1G62045	2	BEST Arabidopsis thaliana protein match is: ankyrin repeat family protein (TAIR:AT1G11740.1); Has 26 Blast hits to 26 proteins in 7 species: Archae - 0; Bacteria - 0; Metazoa - 0; Fungi - 0; Plants - 26; Viruses - 0; Other Eukaryotes - 0 (source: NCBI BLink). protein_coding
	AT1G62330	2	O-fucosyltransferase family protein; CONTAINS InterPro DOMAIN/s: GDP-fucose protein O-fucosyltransferase (InterPro:IPR019378); BEST Arabidopsis thaliana protein match is: O-fucosyltransferase family protein (TAIR:AT1G11990.1); Has 815 Blast hits to 808 proteins in 29 species: Archae - 0; Bacteria - 0; Metazoa - 0; Fungi - 0; Plants - 815; Viruses - 0; Other Eukaryotes - 0 (source: NCBI BLink). pr…
	AT1G62620	2	Flavin-binding monooxygenase family protein; FUNCTIONS IN: NADP or NADPH binding, monooxygenase activity, FAD binding, flavin-containing monooxygenase activity; INVOLVED IN: oxidation reduction; LOCATED IN: cellular_component unknown; EXPRESSED IN: male gametophyte; EXPRESSED DURING: L mature pollen stage, M germinated pollen stage; CONTAINS InterPro DOMAIN/s: Flavin-containing monooxygenase FMO …	1970 species: A	rchae -	121; Bacte	ria - 897	5; Metazoa - 11	75; Fungi - 1533; Plants - 805; Viruses - 0; Other Eukaryotes - 3418 (source: NCBI BLink). protein_coding
	AT1G63030	2	encodes a member of the DREB subfamily A-1 of ERF/AP2 transcription factor family (DDF2). The protein contains one AP2 domain. There are six members in this subfamily, including CBF1, CBF2, and CBF3. Overexpression of this gene results in the reduction of gibberellic acid biosynthesis. This gene is expressed in all tissues examined, but most abundantly expressed in rosette leaves and stems. Overe…	YED FLOWERING 2	(ddf2)
	AT1G63370	2	Flavin-binding monooxygenase family protein; FUNCTIONS IN: NADP or NADPH binding, monooxygenase activity, FAD binding, flavin-containing monooxygenase activity; INVOLVED IN: oxidation reduction; LOCATED IN: cellular_component unknown; CONTAINS InterPro DOMAIN/s: Flavin-containing monooxygenase FMO (InterPro:IPR000960), Flavin-containing monooxygenase-like (InterPro:IPR020946); BEST Arabidopsis th…	; Other Eukaryo	tes - 3	349 (source	: NCBI BL	ink). protein	_coding
	AT1G63740	2	Disease resistance protein (TIR-NBS-LRR class) family; FUNCTIONS IN: transmembrane receptor activity, nucleoside-triphosphatase activity, nucleotide binding, ATP binding; INVOLVED IN: signal transduction, defense response, apoptosis, innate immune response; LOCATED IN: intrinsic to membrane; EXPRESSED IN: 17 plant structures; EXPRESSED DURING: 10 growth stages; CONTAINS InterPro DOMAIN/s: ATPase,…	a protein match	is: Di	sease resis	tance pro	tein (TIR-NBS-L	RR class) family (TAIR:AT1G63730.1); Has 16502 Blast hits to 13158 proteins in 513 species: Archae - 4; Bacteria - 732; Metazoa - 493; Fungi - 36; Plants - 15002; Viruses - 2; Other Eukaryotes - 233 (source: NCBI BLink). protein_coding
	AT1G63770	2	Peptidase M1 family protein; FUNCTIONS IN: metallopeptidase activity, zinc ion binding; INVOLVED IN: proteolysis; EXPRESSED IN: 24 plant structures; EXPRESSED DURING: 15 growth stages; CONTAINS InterPro DOMAIN/s: Peptidase M1, membrane alanine aminopeptidase (InterPro:IPR001930), Peptidase M1, membrane alanine aminopeptidase, N-terminal (InterPro:IPR014782), Peptidase M1, alanyl aminopeptidase (I…
	AT1G63780	2	Small nucleolar ribonucleoprotein protein involved in ribosomal RNA processing. Located in nucleolus and cajal bodies. protein_coding (IMP4) (IMP4)
	AT1G63790	2	pre-tRNA; tRNA-Thr (anticodon: TGT) pre_trna
	AT1G63880	2	Encodes a TIR-NBS-LRR class of disease resistance protein effective against Leptosphaeria maculans. protein_coding
	AT1G63900	2	E3 Ubiquitin ligase family protein; FUNCTIONS IN: zinc ion binding; EXPRESSED IN: 22 plant structures; EXPRESSED DURING: 13 growth stages; CONTAINS InterPro DOMAIN/s: Zinc finger, RING-type (InterPro:IPR001841), E3 Ubiquitin ligase (InterPro:IPR022170); BEST Arabidopsis thaliana protein match is: E3 Ubiquitin ligase family protein (TAIR:AT1G59560.1). protein_coding DIAP1-LIKE PROTEIN 1 (DAL1) DIA…
	AT1G64220	2	translocase of outer membrane 7 kDa subunit 2 (TOM7-2); FUNCTIONS IN: P-P-bond-hydrolysis-driven protein transmembrane transporter activity; INVOLVED IN: intracellular protein transport; LOCATED IN: mitochondrial outer membrane; EXPRESSED IN: 9 plant structures; EXPRESSED DURING: 8 growth stages; CONTAINS InterPro DOMAIN/s: Mitochondrial outer membrane translocase complex, subunit Tom7 (InterPro:…	- 0; Plants -	49; Vir	uses - 0; O	ther Euka	ryotes - 0 (sou	rce: NCBI BLink). protein_coding TRANSLOCASE OF OUTER MEMBRANE 7 KDA SUBUNIT 2 (TOM7-2) TRANSLOCASE OF OUTER MEMBRANE 7 KDA SUBUNIT 2 (TOM7-2)
	AT1G64230	2	ubiquitin-conjugating enzyme 28 (UBC28); CONTAINS InterPro DOMAIN/s: Ubiquitin-conjugating enzyme/RWD-like (InterPro:IPR016135), Ubiquitin-conjugating enzyme, E2 (InterPro:IPR000608); BEST Arabidopsis thaliana protein match is: ubiquitin conjugating enzyme 8 (TAIR:AT5G41700.5); Has 10460 Blast hits to 10419 proteins in 398 species: Archae - 0; Bacteria - 4; Metazoa - 4543; Fungi - 2213; Plants - …
	AT1G65120	2	Ubiquitin carboxyl-terminal hydrolase-related protein; FUNCTIONS IN: ubiquitin thiolesterase activity, zinc ion binding; INVOLVED IN: ubiquitin-dependent protein catabolic process; LOCATED IN: intracellular; CONTAINS InterPro DOMAIN/s: Protein of unknown function DUF627 (InterPro:IPR006866), Peptidase C19, ubiquitin carboxyl-terminal hydrolase 2 (InterPro:IPR001394), Zinc finger, C2H2-type (Inter…	n 2444 species:	Archae	- 798; Bac	teria - 2	2429; Metazoa -	974; Fungi - 991; Plants - 531; Viruses - 0; Other Eukaryotes - 9610 (source: NCBI BLink). protein_coding
	AT1G65346	2	unknown protein; FUNCTIONS IN: molecular_function unknown; INVOLVED IN: biological_process unknown; LOCATED IN: cellular_component unknown; BEST Arabidopsis thaliana protein match is: unknown protein (TAIR:AT2G07705.1); Has 6 Blast hits to 6 proteins in 2 species: Archae - 0; Bacteria - 0; Metazoa - 0; Fungi - 0; Plants - 6; Viruses - 0; Other Eukaryotes - 0 (source: NCBI BLink). protein_coding
	AT1G65347	2	transposable element gene; copia-like retrotransposon family, has a 7.5e-50 P-value blast match to GB:CAA72989 open reading frame 1 (Ty1_Copia-element) (Brassica oleracea) transposable_element_gene
	AT1G65481	2	unknown protein; FUNCTIONS IN: molecular_function unknown; INVOLVED IN: biological_process unknown; LOCATED IN: endomembrane system. protein_coding
	AT1G65483	2	unknown protein; Has 5 Blast hits to 5 proteins in 2 species: Archae - 0; Bacteria - 0; Metazoa - 0; Fungi - 0; Plants - 5; Viruses - 0; Other Eukaryotes - 0 (source: NCBI BLink). protein_coding
	AT1G65642	2	pseudogene of F-box family protein pseudogene
	AT1G66660	2	Protein with RING/U-box and TRAF-like domains; FUNCTIONS IN: ubiquitin-protein ligase activity, zinc ion binding; INVOLVED IN: multicellular organismal development, ubiquitin-dependent protein catabolic process, protein ubiquitination; LOCATED IN: nucleus; EXPRESSED IN: 22 plant structures; EXPRESSED DURING: 13 growth stages; CONTAINS InterPro DOMAIN/s: TRAF-like (InterPro:IPR008974), Seven-in-ab…	a protein match	is: Pr	otein with	RING/U-bo	x and TRAF-like	domains (TAIR:AT1G66650.1); Has 17854 Blast hits to 8977 proteins in 1053 species: Archae - 39; Bacteria - 468; Metazoa - 8726; Fungi - 1451; Plants - 1102; Viruses - 548; Other Eukaryotes - 5520 (source: NCBI BLink). protein_coding
	AT1G67140	2	SWEETIE (SWEETIE); FUNCTIONS IN: binding; INVOLVED IN: trehalose metabolic process, carbohydrate metabolic process, starch metabolic process; LOCATED IN: cytosol; EXPRESSED IN: 25 plant structures; EXPRESSED DURING: 13 growth stages; CONTAINS InterPro DOMAIN/s: Armadillo-type fold (InterPro:IPR016024). protein_coding SWEETIE (SWEETIE) SWEETIE (SWEETIE)
	AT1G67520	2	lectin protein kinase family protein; FUNCTIONS IN: in 6 functions; INVOLVED IN: protein amino acid phosphorylation; LOCATED IN: endomembrane system; CONTAINS InterPro DOMAIN/s: Curculin-like (mannose-binding) lectin (InterPro:IPR001480), PAN-2 domain (InterPro:IPR013227), Apple-like (InterPro:IPR003609), Serine/threonine-protein kinase domain (InterPro:IPR002290), Serine/threonine-protein kinase…	catalytic domai	n (Inte	rPro:IPR020	635); BES	T Arabidopsis t	haliana protein match is: lectin protein kinase family protein (TAIR:AT3G16030.1); Has 95929 Blast hits to 94304 proteins in 3994 species: Archae - 68; Bacteria - 9258; Metazoa - 35333; Fungi - 7079; Plants - 31104; Viruses - 229; Other Eukaryotes - 12858 (source: NCBI BLink). protein_coding
	AT1G67540	2	unknown protein; FUNCTIONS IN: molecular_function unknown; INVOLVED IN: biological_process unknown; LOCATED IN: cellular_component unknown; EXPRESSED IN: petal, leaf whorl, male gametophyte, flower, pollen tube; EXPRESSED DURING: L mature pollen stage, M germinated pollen stage, 4 anthesis, petal differentiation and expansion stage; Has 30201 Blast hits to 17322 proteins in 780 species: Archae - …
	AT1G68580	2	agenet domain-containing protein / bromo-adjacent homology (BAH) domain-containing protein; FUNCTIONS IN: RNA binding, DNA binding; INVOLVED IN: biological_process unknown; LOCATED IN: cellular_component unknown; EXPRESSED IN: 24 plant structures; EXPRESSED DURING: 15 growth stages; CONTAINS InterPro DOMAIN/s: Tudor-like, plant (InterPro:IPR014002), Agenet (InterPro:IPR008395), Bromo adjacent hom…	in 24 species:	Archae	- 0; Bacter	ia - 2; M	etazoa - 4; Fun	gi - 0; Plants - 275; Viruses - 0; Other Eukaryotes - 3 (source: NCBI BLink). protein_coding
	AT1G68630	2	PLAC8 family protein; CONTAINS InterPro DOMAIN/s: Protein of unknown function Cys-rich (InterPro:IPR006461); BEST Arabidopsis thaliana protein match is: PLAC8 family protein (TAIR:AT1G58320.1); Has 753 Blast hits to 752 proteins in 95 species: Archae - 0; Bacteria - 0; Metazoa - 124; Fungi - 58; Plants - 553; Viruses - 0; Other Eukaryotes - 18 (source: NCBI BLink). protein_coding
	AT1G69120	2	Floral homeotic gene encoding a MADS domain protein homologous to SRF transcription factors. Specifies floral meristem and sepal identity. Required for the transcriptional activation of AGAMOUS. Interacts with LEAFY.Binds to promoter and regulates the expression of flowering time genes SVP, SOC1 and AGL24. protein_coding APETALA1 (AP1) AGAMOUS-LIKE 7 (AGL7);APETALA1 (AP1)
	AT1G69810	2	member of WRKY Transcription Factor; Group II-b protein_coding WRKY DNA-BINDING PROTEIN 36 (WRKY36) WRKY DNA-BINDING PROTEIN 36 (WRKY36); (AtWRKY36)
	AT1G69880	2	thioredoxin H-type 8 (TH8); INVOLVED IN: N-terminal protein myristoylation, cell redox homeostasis; LOCATED IN: cellular_component unknown; EXPRESSED IN: 15 plant structures; EXPRESSED DURING: 6 growth stages; CONTAINS InterPro DOMAIN/s: Thioredoxin fold (InterPro:IPR012335), Thioredoxin, core (InterPro:IPR015467), Thioredoxin-like (InterPro:IPR017936), Thioredoxin domain (InterPro:IPR013766), Th…	: Archae - 242;	Bacter	ia - 9916;	Metazoa -	1698; Fungi -	801; Plants - 1602; Viruses - 12; Other Eukaryotes - 3270 (source: NCBI BLink). protein_coding THIOREDOXIN H-TYPE 8 (TH8) THIOREDOXIN H-TYPE 8 (TH8);THIOREDOXIN H-TYPE 8 (ATH8)
	AT1G70010	2	transposable element gene; copia-like retrotransposon family, has a 3.2e-289 P-value blast match to GB:CAA72989 open reading frame 1 (Ty1_Copia-element) (Brassica oleracea) transposable_element_gene
	AT1G70200	2	RNA-binding (RRM/RBD/RNP motifs) family protein; FUNCTIONS IN: nucleic acid binding; LOCATED IN: chloroplast; EXPRESSED IN: 23 plant structures; EXPRESSED DURING: 13 growth stages; CONTAINS InterPro DOMAIN/s: RNA recognition motif, RNP-1 (InterPro:IPR000504); Has 4744 Blast hits to 3664 proteins in 382 species: Archae - 19; Bacteria - 294; Metazoa - 1723; Fungi - 497; Plants - 212; Viruses - 61; …
	AT1G71060	2	Tetratricopeptide repeat (TPR)-like superfamily protein; INVOLVED IN: biological_process unknown; EXPRESSED IN: 16 plant structures; EXPRESSED DURING: 8 growth stages; CONTAINS InterPro DOMAIN/s: Pentatricopeptide repeat (InterPro:IPR002885); BEST Arabidopsis thaliana protein match is: Tetratricopeptide repeat (TPR)-like superfamily protein (TAIR:AT1G77360.1); Has 34236 Blast hits to 11484 protei…
	AT1G71070	2	Core-2/I-branching beta-1,6-N-acetylglucosaminyltransferase family protein; FUNCTIONS IN: transferase activity, transferring glycosyl groups, acetylglucosaminyltransferase activity; INVOLVED IN: carbohydrate biosynthetic process; LOCATED IN: endomembrane system, membrane; EXPRESSED IN: 22 plant structures; EXPRESSED DURING: 13 growth stages; CONTAINS InterPro DOMAIN/s: Glycosyl transferase, famil…	s to 950 protei	ns in 1	17 species:	Archae -	0; Bacteria -	44; Metazoa - 555; Fungi - 0; Plants - 318; Viruses - 14; Other Eukaryotes - 20 (source: NCBI BLink). protein_coding
	AT1G71440	2	Encodes tubulin-folding cofactor E. Mutant embryos consist of one or a few grossly enlarged cells, surrounded by an endosperm that fails to cellularize and contains a few big nuclei. protein_coding PFIFFERLING (PFI) TUBULIN-FOLDING COFACTOR E (TFC E);PFIFFERLING (PFI)
	AT1G71720	2	Nucleic acid-binding proteins superfamily; FUNCTIONS IN: RNA binding; LOCATED IN: chloroplast; EXPRESSED IN: 22 plant structures; EXPRESSED DURING: 13 growth stages; CONTAINS InterPro DOMAIN/s: Nucleic acid-binding, OB-fold-like (InterPro:IPR016027), Nucleic acid-binding, OB-fold (InterPro:IPR012340), Ribosomal protein S1, RNA-binding domain (InterPro:IPR003029); BEST Arabidopsis thaliana protein…	ink). prote	in_codi	ng PIGMENT	DEFECTIV	E 338 (PDE338)	PIGMENT DEFECTIVE 338 (PDE338)
	AT1G71930	2	Encodes a NAC-domain transcription factor with transcriptional activation activity that is involved in xylem formation. Induces transdifferentiation of various cells into protoxylem vessel elements. Located in the nucleus. Expression induced in the presence of auxin, cytokinin and brassinosteroids. protein_coding VASCULAR RELATED NAC-DOMAIN PROTEIN 7 (VND7) ARABIDOPSIS NAC DOMAIN CONTAINING PROTE…
	AT1G72125	2	Major facilitator superfamily protein; FUNCTIONS IN: transporter activity; INVOLVED IN: oligopeptide transport; LOCATED IN: membrane; EXPRESSED IN: 13 plant structures; EXPRESSED DURING: 6 growth stages; CONTAINS InterPro DOMAIN/s: PTR2 family proton/oligopeptide symporter, conserved site (InterPro:IPR018456), Oligopeptide transporter (InterPro:IPR000109), Major facilitator superfamily, general s…	etazoa - 17338;	Fungi	- 3422; Pla	nts - 503	7; Viruses - 0;	Other Eukaryotes - 2996 (source: NCBI BLink). protein_coding
	AT1G72470	2	A member of EXO70 gene family, putative exocyst subunits, conserved in land plants. Arabidopsis thaliana contains 23 putative EXO70 genes, which can be classified into eight clusters on the phylogenetic tree. protein_coding EXOCYST SUBUNIT EXO70 FAMILY PROTEIN D1 (EXO70D1) EXOCYST SUBUNIT EXO70 FAMILY PROTEIN D1 (EXO70D1);EXOCYST SUBUNIT EXO70 FAMILY PROTEIN D1 (ATEXO70D1)
	AT1G72510	2	Protein of unknown function (DUF1677); CONTAINS InterPro DOMAIN/s: Protein of unknown function DUF1677, plant (InterPro:IPR012876); BEST Arabidopsis thaliana protein match is: Protein of unknown function (DUF1677) (TAIR:AT2G09970.1); Has 246 Blast hits to 246 proteins in 14 species: Archae - 0; Bacteria - 0; Metazoa - 0; Fungi - 0; Plants - 246; Viruses - 0; Other Eukaryotes - 0 (source: NCBI BLi…
	AT1G72700	2	ATPase E1-E2 type family protein / haloacid dehalogenase-like hydrolase family protein; FUNCTIONS IN: ATPase activity, coupled to transmembrane movement of ions, phosphorylative mechanism; INVOLVED IN: metabolic process, ATP biosynthetic process, phospholipid transport; LOCATED IN: integral to membrane, membrane; EXPRESSED IN: 22 plant structures; EXPRESSED DURING: 13 growth stages; CONTAINS Inte…	g/Cd/Cu/Zn/Na/C	a/Na/H-	transporter	(InterPr	o:IPR001757), A	TPase, P-type phosphorylation site (InterPro:IPR018303); BEST Arabidopsis thaliana protein match is: ATPase E1-E2 type family protein / haloacid dehalogenase-like hydrolase family protein (TAIR:AT1G17500.1); Has 13795 Blast hits to 12389 proteins in 1682 species: Archae - 129; Bacteria - 4365; Metazoa - 3646; Fungi - 2158; Plants - 963; Viruses - 3; Other Eukaryotes - 2531 (source: NCBI BLink). p…
	AT1G73690	2	cyclin dependent kinase activator CDKD;1. Nuclear localization. Involved in cell cycle regulation and cell differentiation. protein_coding CYCLIN-DEPENDENT KINASE D1;1 (CDKD1;1) CYCLIN-DEPENDENT KINASE D1;1 (CDKD1;1);CYCLIN-DEPENDENT KINASE D1 (AT;CDKD;1); (CAK3AT)
	AT1G73900	2	pre-tRNA; tRNA-Asp (anticodon: GTC) pre_trna
	AT1G74010	2	Calcium-dependent phosphotriesterase superfamily protein; FUNCTIONS IN: strictosidine synthase activity; INVOLVED IN: biosynthetic process; LOCATED IN: plant-type cell wall; EXPRESSED IN: 11 plant structures; EXPRESSED DURING: L mature pollen stage, M germinated pollen stage, 4 anthesis, C globular stage, petal differentiation and expansion stage; CONTAINS InterPro DOMAIN/s: Strictosidine synthas…	1); Has 953 Bla	st hits	to 943 pro	teins in	185 species: Ar	chae - 1; Bacteria - 180; Metazoa - 219; Fungi - 0; Plants - 462; Viruses - 0; Other Eukaryotes - 91 (source: NCBI BLink). protein_coding
Done	AT1G74380	2	xyloglucan xylosyltransferase 5 (XXT5); FUNCTIONS IN: xyloglucan 6-xylosyltransferase activity, transferase activity, transferring glycosyl groups, transferase activity; INVOLVED IN: N-terminal protein myristoylation, root hair elongation; LOCATED IN: Golgi apparatus, Golgi membrane; EXPRESSED IN: 26 plant structures; EXPRESSED DURING: 14 growth stages; CONTAINS InterPro DOMAIN/s: Galactosyl tran…	; Fungi - 150;	Plants	- 280; Viru	ses - 0;	Other Eukaryote	s - 25 (source: NCBI BLink). protein_coding XYLOGLUCAN XYLOSYLTRANSFERASE 5 (XXT5) XYLOGLUCAN XYLOSYLTRANSFERASE 5 (XXT5)
	AT1G75388	2	Upstream open reading frames (uORFs) are small open reading frames found in the 5' UTR of a mature mRNA, and can potentially mediate translational regulation of the largest, or major, ORF (mORF). CPuORF5 represents a conserved upstream opening reading frame relative to major ORF AT1G75390.1 protein_coding CONSERVED PEPTIDE UPSTREAM OPEN READING FRAME 5 (CPuORF5) CONSERVED PEPTIDE UPSTREAM OPEN RE…
	AT1G75390	2	basic leucine-zipper 44 (bZIP44); FUNCTIONS IN: DNA binding, protein heterodimerization activity, sequence-specific DNA binding transcription factor activity; INVOLVED IN: regulation of transcription, DNA-dependent; LOCATED IN: chloroplast; CONTAINS InterPro DOMAIN/s: Basic-leucine zipper (bZIP) transcription factor (InterPro:IPR004827), bZIP transcription factor, bZIP-1 (InterPro:IPR011616); BES…	s - 21 (source:	NCBI B	Link).	protein_	coding BASIC L	EUCINE-ZIPPER 44 (bZIP44) BASIC LEUCINE-ZIPPER 44 (bZIP44);BASIC LEUCINE-ZIPPER 44 (AtbZIP44)
	AT1G76400	2	Ribophorin I; FUNCTIONS IN: oligosaccharyl transferase activity, dolichyl-diphosphooligosaccharide-protein glycotransferase activity; INVOLVED IN: protein amino acid glycosylation; LOCATED IN: endoplasmic reticulum, membrane; EXPRESSED IN: 24 plant structures; EXPRESSED DURING: 13 growth stages; CONTAINS InterPro DOMAIN/s: Ribophorin I (InterPro:IPR007676); BEST Arabidopsis thaliana protein match…
	AT1G76405	2	unknown protein; FUNCTIONS IN: molecular_function unknown; INVOLVED IN: biological_process unknown; LOCATED IN: chloroplast envelope; EXPRESSED IN: 21 plant structures; EXPRESSED DURING: 13 growth stages; BEST Arabidopsis thaliana protein match is: unknown protein (TAIR:AT1G20816.1); Has 52 Blast hits to 52 proteins in 19 species: Archae - 0; Bacteria - 0; Metazoa - 0; Fungi - 0; Plants - 50; Vir…
	AT1G77010	2	Pentatricopeptide repeat (PPR) superfamily protein; CONTAINS InterPro DOMAIN/s: Pentatricopeptide repeat (InterPro:IPR002885); BEST Arabidopsis thaliana protein match is: Pentatricopeptide repeat (PPR) superfamily protein (TAIR:AT2G13600.1); Has 48292 Blast hits to 13963 proteins in 224 species: Archae - 0; Bacteria - 0; Metazoa - 112; Fungi - 57; Plants - 47549; Viruses - 0; Other Eukaryotes - 5…
	AT1G77235	2	Encodes an abiotic stress induced microRNA that targets DML3. MicroRNAs are regulatory RNAs with a mature length of ~21-nucleotides that are processed from hairpin precursors by Dicer-like enzymes. MicroRNAs can negatively regulate gene expression by attenuating translation or by directing mRNA cleavage.Mature sequence: UUCGAGGCCUAUUAAACCUCUG miRNA MICRORNA402 (MIR402) MICRORNA402 (MIR402)
	AT1G77630	2	Encodes a lysin-motif protein mediating bacterial peptidoglycan sensing and immunity to bacterial infection. Induction of chitin-responsive genes by chitin treatment is not blocked in the mutant. protein_coding LYSIN-MOTIF (LYSM) DOMAIN PROTEIN 3 (LYM3) LYSIN-MOTIF (LYSM) DOMAIN PROTEIN 3 (LYM3)
	AT1G78550	2	2-oxoglutarate (2OG) and Fe(II)-dependent oxygenase superfamily protein; FUNCTIONS IN: oxidoreductase activity, iron ion binding; INVOLVED IN: oxidation reduction; EXPRESSED IN: 22 plant structures; EXPRESSED DURING: 13 growth stages; CONTAINS InterPro DOMAIN/s: Isopenicillin N synthase (InterPro:IPR002283), Oxoglutarate/iron-dependent oxygenase (InterPro:IPR005123); BEST Arabidopsis thaliana pro…	: NCBI BLink).	prot	ein_coding
	AT1G78610	2	mechanosensitive channel of small conductance-like 6 (MSL6); INVOLVED IN: transmembrane transport; LOCATED IN: plasma membrane, membrane; EXPRESSED IN: 23 plant structures; EXPRESSED DURING: 13 growth stages; CONTAINS InterPro DOMAIN/s: Membrane protein, At2g17000, predicted (InterPro:IPR016688), Mechanosensitive ion channel MscS (InterPro:IPR006685), Like-Sm ribonucleoprotein (LSM)-related domai…	oa - 1; Fungi -	205; P	lants - 217	; Viruses	- 0; Other Euk	aryotes - 448 (source: NCBI BLink). protein_coding MECHANOSENSITIVE CHANNEL OF SMALL CONDUCTANCE-LIKE 6 (MSL6) MECHANOSENSITIVE CHANNEL OF SMALL CONDUCTANCE-LIKE 6 (MSL6)
	AT1G78710	2	Encodes a member of the TBL (TRICHOME BIREFRINGENCE-LIKE) gene family containing a plant-specific DUF231 (domain of unknown function) domain. TBL gene family has 46 members, two of which (TBR/AT5G06700 and TBL3/AT5G01360) have been shown to be involved in the synthesis and deposition of secondary wall cellulose, presumably by influencing the esterification state of pectic polymers. A nomenclature…
	AT1G79060	2	unknown protein; BEST Arabidopsis thaliana protein match is: unknown protein (TAIR:AT1G56020.1); Has 3399 Blast hits to 980 proteins in 195 species: Archae - 0; Bacteria - 839; Metazoa - 390; Fungi - 256; Plants - 154; Viruses - 9; Other Eukaryotes - 1751 (source: NCBI BLink). protein_coding
	AT1G79245	2	pseudogene of unknown protein pseudogene
	AT1G79290	2	pre-tRNA; tRNA-Lys (anticodon: TTT) pre_trna
	AT1G80100	2	AHP6 lacks the conserved histidine residue (Asn83 in AHP6b), which is required for phosphotransfer, present in the other AHPs. AHP6 does not appear to have phosphotransfer activity. Acts as an inhibitor of cytokinin signaling by interacting with the phosphorelay machinery. Expressed in developing protoxylem and associated pericycle cell files. Negative regulator of cytokinin signaling. Expression…	he AHP gene fam	ily inc	lude: AT3G2	1510 (AHP	1), AT3G29350 (	AHP2), AT5G39340 (AHP3), AT3G16360 (AHP4), AT1G03430 (AHP5) and AT1G80100 (AHP6). protein_coding HISTIDINE PHOSPHOTRANSFER PROTEIN 6 (HP6) HISTIDINE PHOSPHOTRANSFER PROTEIN 6 (HP6);HISTIDINE PHOSPHOTRANSFER PROTEIN 6 (AHP6)
	AT1G80325	2	Potential natural antisense gene, locus overlaps with AT1G80320 other_rna
	AT1G80590	2	member of WRKY Transcription Factor; Group III protein_coding WRKY DNA-BINDING PROTEIN 66 (WRKY66) (AtWRKY66);WRKY DNA-BINDING PROTEIN 66 (WRKY66)
	AT1G81020	2	pseudogene, similar to Putative FH protein interacting protein FIP1, blastp match of 61% identity and 2.3e-42 P-value to GP|24756872|gb|AAN64136.1||AC121489 Putative FH protein interacting protein FIP1 {Oryza sativa (japonica cultivar-group)} pseudogene
	AT2G01060	2	myb-like HTH transcriptional regulator family protein; CONTAINS InterPro DOMAIN/s: Homeodomain-like (InterPro:IPR009057), Myb, DNA-binding (InterPro:IPR014778), Myb-like DNA-binding domain, SHAQKYF class (InterPro:IPR006447), HTH transcriptional regulator, Myb-type, DNA-binding (InterPro:IPR017930), Homeodomain-related (InterPro:IPR012287); BEST Arabidopsis thaliana protein match is: Homeodomain-…	n_coding
	AT2G01320	2	ABC-2 type transporter family protein; FUNCTIONS IN: ATPase activity, coupled to transmembrane movement of substances; LOCATED IN: chloroplast; EXPRESSED IN: 22 plant structures; EXPRESSED DURING: 14 growth stages; CONTAINS InterPro DOMAIN/s: ATPase, AAA+ type, core (InterPro:IPR003593), ABC transporter-like (InterPro:IPR003439), ABC-2 type transporter (InterPro:IPR013525), ABC transporter, conse…	oa - 8597; Fung	i - 670	8; Plants -	5387; Vi	ruses - 19; Oth	er Eukaryotes - 51564 (source: NCBI BLink). protein_coding ATP-BINDING CASSETTE G7 (ABCG7) ATP-BINDING CASSETTE G7 (ABCG7)
	AT2G01530	2	MLP-like protein 329 (MLP329); FUNCTIONS IN: copper ion binding; INVOLVED IN: response to biotic stimulus, defense response; LOCATED IN: cellular_component unknown; EXPRESSED IN: hypocotyl, root; CONTAINS InterPro DOMAIN/s: Bet v I allergen (InterPro:IPR000916); BEST Arabidopsis thaliana protein match is: MLP-like protein 328 (TAIR:AT2G01520.1); Has 358 Blast hits to 331 proteins in 39 species: A…
	AT2G01820	2	Leucine-rich repeat protein kinase family protein; FUNCTIONS IN: protein serine/threonine kinase activity, protein kinase activity, ATP binding; INVOLVED IN: pollen development; LOCATED IN: plasma membrane, plant-type cell wall; EXPRESSED IN: 23 plant structures; EXPRESSED DURING: 13 growth stages; CONTAINS InterPro DOMAIN/s: Protein kinase, ATP binding site (InterPro:IPR017441), Protein kinase, …	n (InterPro:IPR	011009)	, Serine/th	reonine-p	rotein kinase,	active site (InterPro:IPR008271); BEST Arabidopsis thaliana protein match is: transmembrane kinase 1 (TAIR:AT1G66150.1); Has 179395 Blast hits to 141441 proteins in 4928 species: Archae - 173; Bacteria - 19044; Metazoa - 57542; Fungi - 11766; Plants - 68071; Viruses - 436; Other Eukaryotes - 22363 (source: NCBI BLink). protein_coding
Done	AT2G01850	2	EXGT-A3 has homology to xyloglucan endotransglucosylases/hydrolases (XTHs). Mutants in this gene show a lesion mimic phenotype associated with leaf maturation and a reduction in the number of tertiary veins. Individual tracheary elements in the mutants are shorter, but phloem transport activity is not severely affected. EXGT-A3 plays a role in xyloglucan degradation in the differentiating trachea…
	AT2G02620	2	Cysteine/Histidine-rich C1 domain family protein; FUNCTIONS IN: zinc ion binding; INVOLVED IN: intracellular signaling pathway; LOCATED IN: intracellular; CONTAINS InterPro DOMAIN/s: Protein kinase C-like, phorbol ester/diacylglycerol binding (InterPro:IPR002219), DC1 (InterPro:IPR004146), Zinc finger, PHD-type (InterPro:IPR001965), Zinc finger, RanBP2-type (InterPro:IPR001876), C1-like (InterPro…	ts - 1434; Viru	ses - 0	; Other Euk	aryotes -	6 (source: NCB	I BLink). protein_coding
	AT2G02630	2	Cysteine/Histidine-rich C1 domain family protein; CONTAINS InterPro DOMAIN/s: DC1 (InterPro:IPR004146), C1-like (InterPro:IPR011424); BEST Arabidopsis thaliana protein match is: Cysteine/Histidine-rich C1 domain family protein (TAIR:AT2G02610.1); Has 35333 Blast hits to 34131 proteins in 2444 species: Archae - 798; Bacteria - 22429; Metazoa - 974; Fungi - 991; Plants - 531; Viruses - 0; Other Euk…
	AT2G02690	2	Cysteine/Histidine-rich C1 domain family protein; FUNCTIONS IN: zinc ion binding; INVOLVED IN: intracellular signaling pathway; CONTAINS InterPro DOMAIN/s: Protein kinase C-like, phorbol ester/diacylglycerol binding (InterPro:IPR002219), Zinc finger, PHD-type (InterPro:IPR001965), DC1 (InterPro:IPR004146), C1-like (InterPro:IPR011424); BEST Arabidopsis thaliana protein match is: Cysteine/Histidin…	BI BLink).	prot	ein_coding
	AT2G02795	2	unknown protein; Has 30201 Blast hits to 17322 proteins in 780 species: Archae - 12; Bacteria - 1396; Metazoa - 17338; Fungi - 3422; Plants - 5037; Viruses - 0; Other Eukaryotes - 2996 (source: NCBI BLink). protein_coding
	AT2G03380	2	Pentatricopeptide repeat (PPR) superfamily protein; CONTAINS InterPro DOMAIN/s: Pentatricopeptide repeat (InterPro:IPR002885); BEST Arabidopsis thaliana protein match is: Pentatricopeptide repeat (PPR) superfamily protein (TAIR:AT1G11290.1); Has 46134 Blast hits to 13811 proteins in 252 species: Archae - 0; Bacteria - 9; Metazoa - 175; Fungi - 164; Plants - 45093; Viruses - 0; Other Eukaryotes - …
	AT2G03931	2	Encodes a defensin-like (DEFL) family protein. protein_coding
	AT2G04150	2	pseudogene of F-box family protein pseudogene
	AT2G04845	2	Acyl-CoA N-acyltransferases (NAT) superfamily protein; FUNCTIONS IN: N-acetyltransferase activity; INVOLVED IN: metabolic process; LOCATED IN: cellular_component unknown; EXPRESSED IN: 22 plant structures; EXPRESSED DURING: 13 growth stages; CONTAINS InterPro DOMAIN/s: GCN5-related N-acetyltransferase, C-terminal (InterPro:IPR022610), GCN5-related N-acetyltransferase (InterPro:IPR000182), Acyl-Co…	n_coding
	AT2G05140	2	phosphoribosylaminoimidazole carboxylase family protein / AIR carboxylase family protein; FUNCTIONS IN: phosphoribosylaminoimidazole carboxylase activity; INVOLVED IN: 'de novo' IMP biosynthetic process; LOCATED IN: phosphoribosylaminoimidazole carboxylase complex; CONTAINS InterPro DOMAIN/s: 1-(5-Phosphoribosyl)-5-amino-4-imidazole-carboxylate (AIR) carboxylase (InterPro:IPR000031); BEST Arabido…	Fungi - 163; Pl	ants -	54; Viruses	- 0; Oth	er Eukaryotes -	2117 (source: NCBI BLink). protein_coding
	AT2G05690	2	transposable element gene; Mutator-like transposase family, has a 2.9e-45 P-value blast match to O22273 /233-373 Pfam PF03108 MuDR family transposase (MuDr-element domain) transposable_element_gene
	AT2G05920	2	Subtilase family protein; FUNCTIONS IN: identical protein binding, serine-type endopeptidase activity; INVOLVED IN: proteolysis, negative regulation of catalytic activity; LOCATED IN: cell wall, plant-type cell wall; EXPRESSED IN: 22 plant structures; EXPRESSED DURING: 13 growth stages; CONTAINS InterPro DOMAIN/s: Protease-associated PA (InterPro:IPR003137), Proteinase inhibitor, propeptide (Inte…	tilisin propept	ide (In	terPro:IPR0	10259); B	EST Arabidopsis	thaliana protein match is: Subtilase family protein (TAIR:AT5G67360.1); Has 7371 Blast hits to 6472 proteins in 1023 species: Archae - 222; Bacteria - 3849; Metazoa - 147; Fungi - 727; Plants - 1890; Viruses - 0; Other Eukaryotes - 536 (source: NCBI BLink). protein_coding
	AT2G06080	2	transposable element gene; pseudogene, similar to putative AP endonuclease/reverse transcriptase, blastp match of 38% identity and 7.7e-40 P-value to GP|21952510|gb|AAM82604.1|AF525305_2|AF525305 putative AP endonuclease/reverse transcriptase {Brassica napus} transposable_element_gene
	AT2G06165	2	transposable element gene; pseudogene, hypothetical protein transposable_element_gene
	AT2G06166	2	Encodes a defensin-like (DEFL) family protein. protein_coding
	AT2G06230	2	transposable element gene; similar to unknown protein [Arabidopsis thaliana] (TAIR:AT3G33230.1) transposable_element_gene
	AT2G06330	2	transposable element gene; pseudogene, hypothetical protein transposable_element_gene
	AT2G06650	2	transposable element gene; non-LTR retrotransposon family (LINE), has a 1.0e-19 P-value blast match to GB:NP_038605 L1 repeat, Tf subfamily, member 30 (LINE-element) (Mus musculus) transposable_element_gene
Done	AT2G06850	2	endoxyloglucan transferase (EXGT-A1) gene protein_coding XYLOGLUCAN ENDOTRANSGLUCOSYLASE/HYDROLASE 4 (XTH4) ENDOXYLOGLUCAN TRANSFERASE A1 (EXGT-A1);ENDOXYLOGLUCAN TRANSFERASE (EXT);XYLOGLUCAN ENDOTRANSGLUCOSYLASE/HYDROLASE 4 (XTH4)
	AT2G06917	2	transposable element gene; pseudogene, hypothetical protein transposable_element_gene
	AT2G06950	2	transposable element gene; copia-like retrotransposon family, has a 2.7e-243 P-value blast match to dbj|BAA78426.1| polyprotein (AtRE2-1) (Arabidopsis thaliana) (Ty1_Copia-element) transposable_element_gene
	AT2G07230	2	transposable element gene; Mutator-like transposase family, has a 8.1e-59 P-value blast match to Q9SHN7 /450-633 Pfam PF03108 MuDR family transposase (MuDr-element domain) transposable_element_gene
	AT2G07669	2	unknown protein; Has 35333 Blast hits to 34131 proteins in 2444 species: Archae - 798; Bacteria - 22429; Metazoa - 974; Fungi - 991; Plants - 531; Viruses - 0; Other Eukaryotes - 9610 (source: NCBI BLink). protein_coding
	AT2G07684	2	unknown protein; Has 30201 Blast hits to 17322 proteins in 780 species: Archae - 12; Bacteria - 1396; Metazoa - 17338; Fungi - 3422; Plants - 5037; Viruses - 0; Other Eukaryotes - 2996 (source: NCBI BLink). protein_coding
	AT2G07685	2	transposable element gene; gypsy-like retrotransposon family (Athila), has a 8.2e-13 P-value blast match to GB:CAA57397 Athila ORF 1 (Arabidopsis thaliana) transposable_element_gene
	AT2G07704	2	transposable element gene; copia-like retrotransposon family, has a 5.8e-50 P-value blast match to GB:CAA72989 open reading frame 1 (Ty1_Copia-element) (Brassica oleracea) transposable_element_gene
	AT2G07705	2	unknown protein; BEST Arabidopsis thaliana protein match is: unknown protein (TAIR:AT1G65346.1); Has 2 Blast hits to 2 proteins in 1 species: Archae - 0; Bacteria - 0; Metazoa - 0; Fungi - 0; Plants - 2; Viruses - 0; Other Eukaryotes - 0 (source: NCBI BLink). protein_coding
	AT2G07709	2	pseudogene, similar to NADH dehydrogenase, blastp match of 93% identity and 1.1e-175 P-value to GP|485862|emb|CAA52952.1||X75036 NADH dehydrogenase {Triticum aestivum} pseudogene
	AT2G07716	2	pseudogene, similar to orfx, blastp match of 85% identity and 5.5e-116 P-value to GP|287897|emb|CAA42649.1||X60046 orfx {Oenothera berteriana} pseudogene
	AT2G07722	2	unknown protein; BEST Arabidopsis thaliana protein match is: unknown protein (TAIR:ATMG00620.1); Has 15 Blast hits to 15 proteins in 5 species: Archae - 0; Bacteria - 0; Metazoa - 0; Fungi - 0; Plants - 15; Viruses - 0; Other Eukaryotes - 0 (source: NCBI BLink). protein_coding
	AT2G07769	2	transposable element gene; copia-like retrotransposon family, has a 6.2e-18 P-value blast match to gb|AAO73523.1| gag-pol polyprotein (Glycine max) (SIRE1) (Ty1_Copia-family) transposable_element_gene
	AT2G07773	2	unknown protein; BEST Arabidopsis thaliana protein match is: unknown protein (TAIR:ATMG00910.1); Has 35333 Blast hits to 34131 proteins in 2444 species: Archae - 798; Bacteria - 22429; Metazoa - 974; Fungi - 991; Plants - 531; Viruses - 0; Other Eukaryotes - 9610 (source: NCBI BLink). protein_coding
	AT2G07774	2	unknown protein; Has 30201 Blast hits to 17322 proteins in 780 species: Archae - 12; Bacteria - 1396; Metazoa - 17338; Fungi - 3422; Plants - 5037; Viruses - 0; Other Eukaryotes - 2996 (source: NCBI BLink). protein_coding
	AT2G07792	2	pre-tRNA; tRNA-Tyr (anticodon: GTA) pre_trna
	AT2G07820	2	unknown protein; Has 30201 Blast hits to 17322 proteins in 780 species: Archae - 12; Bacteria - 1396; Metazoa - 17338; Fungi - 3422; Plants - 5037; Viruses - 0; Other Eukaryotes - 2996 (source: NCBI BLink). protein_coding
	AT2G09589	2	transposable element gene; gypsy-like retrotransposon family (Athila), has a 1.2e-32 P-value blast match to GB:CAA57397 Athila ORF 1 (Arabidopsis thaliana) transposable_element_gene
	AT2G09880	2	transposable element gene; pseudogene, hypothetical protein, similar to hypothetical protein GB:AAC97247 transposable_element_gene
	AT2G10560	2	unknown protein; BEST Arabidopsis thaliana protein match is: unknown protein (TAIR:AT5G04860.1); Has 70 Blast hits to 70 proteins in 12 species: Archae - 0; Bacteria - 0; Metazoa - 0; Fungi - 0; Plants - 70; Viruses - 0; Other Eukaryotes - 0 (source: NCBI BLink). protein_coding
	AT2G10570	2	transposable element gene; copia-like retrotransposon family, has a 3.1e-239 P-value blast match to GB:CAA32025 ORF (Ty1_Copia-element) (Nicotiana tabacum)GB:CAA32025 ORF (Ty1_Copia-element) (Nicotiana tabacum) transposable_element_gene
	AT2G10720	2	transposable element gene; pseudogene, hypothetical protein transposable_element_gene
	AT2G11210	2	transposable element gene; Mutator-like transposase family, has a 1.1e-93 P-value blast match to Q9ZQM3 /24-192 Pfam PF03108 MuDR family transposase (MuDr-element domain) transposable_element_gene
	AT2G12520	2	transposable element gene; similar to unknown protein [Arabidopsis thaliana] (TAIR:AT4G04070.1); similar to hypothetical protein 26.t00052 [Brassica oleracea] (GB:ABD65035.1); contains InterPro domain Protein of unknown function DUF1633; (InterPro:IPR012436) transposable_element_gene
	AT2G12680	2	transposable element gene; pseudogene, hypothetical protein transposable_element_gene
	AT2G12910	2	transposable element gene; pseudogene, hypothetical protein transposable_element_gene
	AT2G13060	2	transposable element gene; gypsy-like retrotransposon family, has a 7.1e-175 P-value blast match to GB:AAD11615 prpol (gypsy_Ty3-element) (Zea mays) transposable_element_gene
	AT2G14240	2	transposable element gene; similar to unknown protein [Arabidopsis thaliana] (TAIR:AT2G13320.1) transposable_element_gene
	AT2G14930	2	transposable element gene; copia-like retrotransposon family, has a 9.9e-255 P-value blast match to dbj|BAA78426.1| polyprotein (AtRE2-1) (Arabidopsis thaliana) (Ty1_Copia-element) transposable_element_gene
	AT2G14940	2	transposable element gene; non-LTR retrotransposon family (LINE), has a 3.1e-37 P-value blast match to GB:NP_038602 L1 repeat, Tf subfamily, member 18 (LINE-element) (Mus musculus) transposable_element_gene
	AT2G15640	2	F-box family protein; CONTAINS InterPro DOMAIN/s: F-box domain, cyclin-like (InterPro:IPR001810), F-box domain, Skp2-like (InterPro:IPR022364), F-box associated domain, type 3 (InterPro:IPR013187), F-box associated interaction domain (InterPro:IPR017451); BEST Arabidopsis thaliana protein match is: F-box and associated interaction domains-containing protein (TAIR:AT2G16450.1); Has 1741 Blast hits…
	AT2G15970	2	encodes an alpha form of a protein similar to the cold acclimation protein WCOR413 in wheat. Expression is induced by short-term cold-treatment, water deprivation, and abscisic acid treatment. protein_coding COLD REGULATED 413 PLASMA MEMBRANE 1 (COR413-PM1) COLD REGULATED 413 PLASMA MEMBRANE 1 (COR413-PM1); (WCOR413);CYCLOPHILLIN 19 (ATCYP19);ARABIDOPSIS THALIANA COLD-REGULATED413 PLASMA MEMBRANE…
	AT2G16570	2	Amidophosphoribosyltransferase (ATase: EC 2.4.2.14) is a key enzyme in the pathway of purine nucleotide biosynthesis protein_coding GLN PHOSPHORIBOSYL PYROPHOSPHATE AMIDOTRANSFERASE 1 (ASE1) (ATASE);GLN PHOSPHORIBOSYL PYROPHOSPHATE AMIDOTRANSFERASE 1 (ASE1);GLN PHOSPHORIBOSYL PYROPHOSPHATE AMIDOTRANSFERASE 1 (ATASE1)
	AT2G16676	2	unknown protein; BEST Arabidopsis thaliana protein match is: unknown protein (TAIR:AT4G02000.1); Has 35333 Blast hits to 34131 proteins in 2444 species: Archae - 798; Bacteria - 22429; Metazoa - 974; Fungi - 991; Plants - 531; Viruses - 0; Other Eukaryotes - 9610 (source: NCBI BLink). protein_coding
	AT2G16690	2	transposable element gene; similar to unknown protein [Arabidopsis thaliana] (TAIR:AT2G41570.1); similar to 80C09_29 [Brassica rapa subsp. pekinensis] (GB:AAZ41840.1); contains domain Retrovirus zinc finger-like domains (SSF57756) transposable_element_gene
	AT2G17070	2	Arabidopsis protein of unknown function (DUF241); CONTAINS InterPro DOMAIN/s: Protein of unknown function DUF241, plant (InterPro:IPR004320); BEST Arabidopsis thaliana protein match is: Arabidopsis protein of unknown function (DUF241) (TAIR:AT2G17080.1); Has 605 Blast hits to 593 proteins in 45 species: Archae - 0; Bacteria - 10; Metazoa - 49; Fungi - 15; Plants - 517; Viruses - 0; Other Eukaryot…
	AT2G17080	2	Arabidopsis protein of unknown function (DUF241); FUNCTIONS IN: molecular_function unknown; INVOLVED IN: biological_process unknown; LOCATED IN: chloroplast; EXPRESSED IN: root; CONTAINS InterPro DOMAIN/s: Protein of unknown function DUF241, plant (InterPro:IPR004320); BEST Arabidopsis thaliana protein match is: Arabidopsis protein of unknown function (DUF241) (TAIR:AT2G17070.1); Has 750 Blast hi…
	AT2G17520	2	Encodes a endoribonuclease/protein kinase IRE1-like protein that is predicted to form a type I transmembrane protein structure and contain kinase/endoribonuclease domains at their C-terminal halves. The transcript levels for several ER-stress responsive genes, including six protein disulfide isomerases (PDIs), BiP2, and AtbZIP60 are not affected in ire1-2 null mutants. protein_coding (IRE1A) INOS…
	AT2G17630	2	Pyridoxal phosphate (PLP)-dependent transferases superfamily protein; FUNCTIONS IN: pyridoxal phosphate binding, transaminase activity, catalytic activity, O-phospho-L-serine:2-oxoglutarate aminotransferase activity; INVOLVED IN: response to cadmium ion; LOCATED IN: chloroplast; EXPRESSED IN: 23 plant structures; EXPRESSED DURING: 13 growth stages; CONTAINS InterPro DOMAIN/s: Pyridoxal phosphate-…	ferase, subgrou	p (Inte	rPro:IPR003	248), Pyr	idoxal phosphat	e-dependent transferase, major region, subdomain 1 (InterPro:IPR015421), Pyridoxal phosphate-dependent transferase, major region, subdomain 2 (InterPro:IPR015422), Phosphoserine aminotransferase (InterPro:IPR022278); BEST Arabidopsis thaliana protein match is: phosphoserine aminotransferase (TAIR:AT4G35630.1); Has 5143 Blast hits to 5141 proteins in 1794 species: Archae - 74; Bacteria - 3425; Met…
	AT2G18400	2	ribosomal protein L6 family protein; FUNCTIONS IN: structural constituent of ribosome, rRNA binding; INVOLVED IN: translation; LOCATED IN: ribosome, intracellular, large ribosomal subunit; EXPRESSED IN: 22 plant structures; EXPRESSED DURING: 13 growth stages; CONTAINS InterPro DOMAIN/s: Ribosomal protein L6 (InterPro:IPR000702), Ribosomal protein L6, bacterial-type (InterPro:IPR019906), Ribosomal…	proteins in 26	98 spec	ies: Archae	- 1; Bac	teria - 5446; M	etazoa - 4; Fungi - 120; Plants - 122; Viruses - 0; Other Eukaryotes - 1988 (source: NCBI BLink). protein_coding
	AT2G18700	2	Encodes an enzyme putatively involved in trehalose biosynthesis. The protein has a trehalose synthase (TPS)-like domain that may or may not be active as well as a trehalose phosphatase (TPP)-like domain. protein_coding TREHALOSE PHOSPHATASE/SYNTHASE 11 (TPS11) TREHALOSE PHOSPHATASE/SYNTHASE 11 (ATTPS11);TREHALOSE PHOSPHATASE/SYNTHASE 11 (TPS11); (ATTPSB);TREHALOSE-6-PHOSPHATE SYNTHASE 11 (TPS11)
	AT2G18710	2	Encodes a component of the thylakoid-localized Sec system involved in the translocation of cytoplasmic proteins into plastid. protein_coding SECY HOMOLOG 1 (SCY1) SECY HOMOLOG 1 (SCY1)
	AT2G19250	2	pseudogene, similar to Magnesium-chelatase subunit chlD, chloroplast precursor (Mg- protoporphyrin IX chelatase) (Mg-chelatase subunit D). (Common tobacco), similar to SP|O24133 Magnesium-chelatase subunit chlD, chloroplast precursor (Mg-protoporphyrin IX chelatase) (Mg-chelatase subunit D) {Nicotiana tabacum}; blastp match of 78% identity and 5.0e-07 P-value to SP|O24133|CHLD_TOBAC Magnesium-che…
	AT2G19420	2	unknown protein; Has 2 Blast hits to 2 proteins in 1 species: Archae - 0; Bacteria - 0; Metazoa - 0; Fungi - 0; Plants - 2; Viruses - 0; Other Eukaryotes - 0 (source: NCBI BLink). protein_coding
	AT2G20208	2	Encodes a member of a family of small,secreted, cysteine rich protein with sequence similarity to the PCP (pollen coat protein) gene family. protein_coding LOW-MOLECULAR-WEIGHT CYSTEINE-RICH 60 (LCR60) LOW-MOLECULAR-WEIGHT CYSTEINE-RICH 60 (LCR60)
	AT2G20724	2	pseudogene of unknown protein pseudogene
	AT2G20780	2	Major facilitator superfamily protein; FUNCTIONS IN: carbohydrate transmembrane transporter activity, sugar:hydrogen symporter activity; INVOLVED IN: transport, transmembrane transport; LOCATED IN: integral to membrane, membrane; EXPRESSED IN: 22 plant structures; EXPRESSED DURING: 15 growth stages; CONTAINS InterPro DOMAIN/s: Sugar transporter, conserved site (InterPro:IPR005829), Major facilita…	idopsis thalian	a prote	in match is	: polyol/	monosaccharide	transporter 5 (TAIR:AT3G18830.1); Has 35333 Blast hits to 34131 proteins in 2444 species: Archae - 798; Bacteria - 22429; Metazoa - 974; Fungi - 991; Plants - 531; Viruses - 0; Other Eukaryotes - 9610 (source: NCBI BLink). protein_coding
	AT2G21170	2	Encodes a plastidic triose phosphate isomerase. Mutants with reduced pdTPI levels have difficulty transitioning from heterotrophic to autotrophic growth. The related phenotypes, such as chlorosis in light-grown seedlings may result from an accumulation of dihydroxyacetone phosphate (DHAP) and methylglyoxal (MG) in these mutants. Both splice variants appear to be expressed, but the At2g21170.2 var…
	AT2G21200	2	SAUR-like auxin-responsive protein family ; CONTAINS InterPro DOMAIN/s: Auxin responsive SAUR protein (InterPro:IPR003676); BEST Arabidopsis thaliana protein match is: SAUR-like auxin-responsive protein family (TAIR:AT5G18060.1); Has 1131 Blast hits to 1125 proteins in 28 species: Archae - 0; Bacteria - 0; Metazoa - 0; Fungi - 0; Plants - 1130; Viruses - 0; Other Eukaryotes - 1 (source: NCBI BLin…
	AT2G21790	2	encodes large subunit of ribonucleotide reductase involved in the production of deoxyribonucleoside triphosphates (dNTPs) for DNA replication and repair protein_coding RIBONUCLEOTIDE REDUCTASE 1 (RNR1) RIBONUCLEOTIDE REDUCTASE LARGE SUBUNIT 1 (ATRNR1);RIBONUCLEOTIDE REDUCTASE 1 (RNR1);CRINKLY LEAVES 8 (CLS8);RIBONUCLEOTIDE REDUCTASE 1 (R1)
	AT2G22088	2	unknown protein; FUNCTIONS IN: molecular_function unknown; INVOLVED IN: biological_process unknown; LOCATED IN: cellular_component unknown; Has 160 Blast hits to 33 proteins in 10 species: Archae - 0; Bacteria - 0; Metazoa - 17; Fungi - 0; Plants - 124; Viruses - 0; Other Eukaryotes - 19 (source: NCBI BLink). protein_coding
	AT2G22125	2	Encodes a protein involved in cell elongation in root and anther filaments. Mutants have greater cell volumes in root tissues and have additive phenotypes with other cell expansion mutants such as those carrying mutations in COB, QUI and POM1 loci. POM2/CSI1 promotes Cellulose Synthase and microtubule co-alignment. protein_coding CELLULOSE SYNTHASE-INTERACTIVE PROTEIN 1 (CSI1) CELLULOSE SYNTHASE-…
	AT2G22201	2	unknown protein; LOCATED IN: endomembrane system; Has 30201 Blast hits to 17322 proteins in 780 species: Archae - 12; Bacteria - 1396; Metazoa - 17338; Fungi - 3422; Plants - 5037; Viruses - 0; Other Eukaryotes - 2996 (source: NCBI BLink). protein_coding
	AT2G22360	2	DNAJ heat shock family protein; FUNCTIONS IN: unfolded protein binding, heat shock protein binding, ATP binding; INVOLVED IN: protein folding, response to heat; LOCATED IN: chloroplast thylakoid membrane, chloroplast; EXPRESSED IN: 23 plant structures; EXPRESSED DURING: 13 growth stages; CONTAINS InterPro DOMAIN/s: Molecular chaperone, heat shock protein, Hsp40, DnaJ (InterPro:IPR015609), HSP40/D…	naJ, cysteine-r	ich dom	ain (InterP	ro:IPR001	305), Chaperone	DnaJ (InterPro:IPR012724), Heat shock protein DnaJ (InterPro:IPR003095); BEST Arabidopsis thaliana protein match is: Molecular chaperone Hsp40/DnaJ family protein (TAIR:AT4G39960.1); Has 29493 Blast hits to 29023 proteins in 3518 species: Archae - 206; Bacteria - 11054; Metazoa - 4574; Fungi - 2545; Plants - 2863; Viruses - 57; Other Eukaryotes - 8194 (source: NCBI BLink). protein_coding
	AT2G22780	2	encodes an peroxisomal NAD-malate dehydrogenase that is involved in fatty acid beta-oxidation through providing NAD to the process of converting fatty acyl CoA to acetyl CoA. protein_coding PEROXISOMAL NAD-MALATE DEHYDROGENASE 1 (PMDH1) PEROXISOMAL NAD-MALATE DEHYDROGENASE 1 (PMDH1)
	AT2G23130	2	AGP17 is a lysine-rich arabinogalactan-protein (AGP) and part of a multi-gene family of glycoproteins with approx. 50 members. It falls into one subclass with AGP18 and AGP19, other lysine-rich AGPs. 84% of its proline residues are hydroxylated to hydroproline and its heavy glycosylation accounts for appr. 69% of the molecular weight. The main glycosyl residues are arabinose (30.1%) and galactose…	old leaves, sho	ots, su	spension cu	ltures an	d flowers.	protein_coding ARABINOGALACTAN PROTEIN 17 (AGP17) ARABINOGALACTAN PROTEIN 17 (AGP17); (ATAGP17)
	AT2G23460	2	encodes a novel G-alpha protein that shares similarity to plant, yeast, and animal G-alpha proteins at the C-terminus. It contains an N-terminus that is as large as the C-terminus, is a member of a small family, and is expressed in all tissues examined, including roots, leaves, stems, flowers, and fruits. protein_coding EXTRA-LARGE G-PROTEIN 1 (XLG1) EXTRA-LARGE G-PROTEIN 1 (XLG1); (ATXLG1)
	AT2G23670	2	homolog of Synechocystis YCF37 (YCF37); FUNCTIONS IN: molecular_function unknown; INVOLVED IN: biological_process unknown; LOCATED IN: thylakoid, chloroplast thylakoid membrane, chloroplast thylakoid lumen, chloroplast; EXPRESSED IN: 20 plant structures; EXPRESSED DURING: 13 growth stages; Has 42 Blast hits to 42 proteins in 13 species: Archae - 0; Bacteria - 0; Metazoa - 0; Fungi - 0; Plants - 3…
	AT2G24755	2	Potential natural antisense gene, locus overlaps with AT2G24750 and AT2G24760 other_rna
	AT2G24761	2	pseudogene of self-incompatibility protein-related protein pseudogene
	AT2G25025	2	pseudogene, similar to DAL3 protein, blastp match of 40% identity and 6.4e-10 P-value to GP|695690|emb|CAA55868.1||X79281 DAL3 protein {Picea abies} pseudogene
	AT2G25150	2	HXXXD-type acyl-transferase family protein; FUNCTIONS IN: transferase activity, transferring acyl groups other than amino-acyl groups, transferase activity; INVOLVED IN: biological_process unknown; LOCATED IN: cellular_component unknown; EXPRESSED IN: 9 plant structures; EXPRESSED DURING: petal differentiation and expansion stage, E expanded cotyledon stage, D bilateral stage; CONTAINS InterPro D…	- 0; Fungi - 4	6; Plan	ts - 2237;	Viruses -	0; Other Eukar	yotes - 6 (source: NCBI BLink). protein_coding
	AT2G25250	2	unknown protein; FUNCTIONS IN: molecular_function unknown; INVOLVED IN: biological_process unknown; LOCATED IN: chloroplast; EXPRESSED IN: 23 plant structures; EXPRESSED DURING: 14 growth stages; BEST Arabidopsis thaliana protein match is: unknown protein (TAIR:AT4G32020.1); Has 30 Blast hits to 30 proteins in 7 species: Archae - 0; Bacteria - 0; Metazoa - 0; Fungi - 2; Plants - 28; Viruses - 0; …
	AT2G25680	2	Encodes a high-affinity molybdate transporter. Mutant has reduced concentrations of molybdate in roots and shoots, and reduced shoot and root length when growing on Mo-limited medium. protein_coding MOLYBDATE TRANSPORTER 1 (MOT1) MOLYBDATE TRANSPORTER 1 (MOT1)
	AT2G26300	2	Encodes an alpha subunit of a heterotrimeric GTP-binding protein. The active GTP-bound form of GPA1 binds to the GTG1 and GTG2 abscisic acid (ABA) receptors and appears to affect their GTPase and GTP-binding activity, and hence, ABA binding abilities. GPA1 is a positive regulator in ABA-mediated inhibition of stomatal opening. Plants with recessive mutant alleles have complex phenotypes including…	gar signaling.	prot	ein_coding	G PROTEI	N ALPHA SUBUNIT	1 (GP ALPHA 1) G PROTEIN ALPHA SUBUNIT 1 (GPA1);ARABIDOPSIS THALIANA G PROTEIN ALPHA SUBUNIT 1 (ATGPA1);G PROTEIN ALPHA SUBUNIT 1 (GP ALPHA 1)
	AT2G26730	2	Leucine-rich repeat protein kinase family protein; FUNCTIONS IN: protein serine/threonine kinase activity, protein kinase activity, ATP binding; INVOLVED IN: transmembrane receptor protein tyrosine kinase signaling pathway, protein amino acid phosphorylation; LOCATED IN: plasma membrane; EXPRESSED IN: 24 plant structures; EXPRESSED DURING: 13 growth stages; CONTAINS InterPro DOMAIN/s: Serine/thre…	442), Protein k	inase-l	ike domain	(InterPro	:IPR011009), Pr	otein kinase, catalytic domain (InterPro:IPR000719), Tyrosine-protein kinase, catalytic domain (InterPro:IPR020635); BEST Arabidopsis thaliana protein match is: Leucine-rich repeat protein kinase family protein (TAIR:AT5G58300.2); Has 147963 Blast hits to 108487 proteins in 3857 species: Archae - 104; Bacteria - 12149; Metazoa - 40706; Fungi - 7620; Plants - 70847; Viruses - 383; Other Eukaryotes…
	AT2G27380	2	Encodes an extensin like gene involved in seed germination. protein_coding EXTENSIN PROLINE-RICH 1 (EPR1) EXTENSIN PROLINE-RICH 1 (EPR1);EXTENSIN PROLINE-RICH 1 (ATEPR1)
	AT2G27850	2	pre-tRNA; tRNA-Gly (anticodon: TCC) pre_trna
	AT2G28230	2	TATA-binding related factor (TRF) of subunit 20 of Mediator complex; FUNCTIONS IN: RNA polymerase II transcription mediator activity; INVOLVED IN: regulation of transcription from RNA polymerase II promoter; LOCATED IN: mediator complex; CONTAINS InterPro DOMAIN/s: Mediator complex, subunit Med20 (InterPro:IPR013921); BEST Arabidopsis thaliana protein match is: TATA-binding related factor (TRF) o…	n_coding
	AT2G28240	2	ATP-dependent helicase family protein; BEST Arabidopsis thaliana protein match is: ATP-dependent helicase family protein (TAIR:AT1G08060.2); Has 35333 Blast hits to 34131 proteins in 2444 species: Archae - 798; Bacteria - 22429; Metazoa - 974; Fungi - 991; Plants - 531; Viruses - 0; Other Eukaryotes - 9610 (source: NCBI BLink). protein_coding
	AT2G28426	2	unknown protein; Has 30201 Blast hits to 17322 proteins in 780 species: Archae - 12; Bacteria - 1396; Metazoa - 17338; Fungi - 3422; Plants - 5037; Viruses - 0; Other Eukaryotes - 2996 (source: NCBI BLink). protein_coding
	AT2G28605	2	Encodes a PsbP domain-OEC23 like protein localized in thylakoid (peripheral-lumenal side). protein_coding
	AT2G29140	2	Encodes a member of the Arabidopsis Pumilio (APUM) proteins containing PUF domain (eight repeats of approximately 36 amino acids each). PUF proteins regulate both mRNA stability and translation through sequence-specific binding to the 3' UTR of target mRNA transcripts. protein_coding PUMILIO 3 (PUM3) PUMILIO 3 (APUM3);PUMILIO 3 (PUM3)
	AT2G29550	2	Encodes a beta-tubulin that is expressed in leaves, roots and flowers. protein_coding TUBULIN BETA-7 CHAIN (TUB7) TUBULIN BETA-7 CHAIN (TUB7)
	AT2G29560	2	Encodes a putative phosphoenolpyruvate enolase that is localized both to the nucleus and the cytoplasm. protein_coding CYTOSOLIC ENOLASE (ENOC) CYTOSOLIC ENOLASE (ENOC)
	AT2G29580	2	Encodes MAC5B, homologous to MAC5A. MAC5A is a component of the MOS4-associated complex (MAC) that contributes to snc1- mediated autoimmunity. Homologues include AT1G07360 (MAC5A), AT2G29580 (MAC5B) and AT5G07060 (MAC5C). protein_coding MOS4-ASSOCIATED COMPLEX SUBUNIT 5B (MAC5B) MOS4-ASSOCIATED COMPLEX SUBUNIT 5B (MAC5B)
	AT2G30900	2	Encodes a member of the TBL (TRICHOME BIREFRINGENCE-LIKE) gene family containing a plant-specific DUF231 (domain of unknown function) domain. TBL gene family has 46 members, two of which (TBR/AT5G06700 and TBL3/AT5G01360) have been shown to be involved in the synthesis and deposition of secondary wall cellulose, presumably by influencing the esterification state of pectic polymers. A nomenclature…
	AT2G31010	2	Protein kinase superfamily protein; FUNCTIONS IN: protein serine/threonine kinase activity, protein kinase activity, kinase activity, ATP binding; INVOLVED IN: protein amino acid phosphorylation; LOCATED IN: cellular_component unknown; EXPRESSED IN: 19 plant structures; EXPRESSED DURING: 15 growth stages; CONTAINS InterPro DOMAIN/s: Protein kinase, ATP binding site (InterPro:IPR017441), Serine/th…	Protein kinase,	cataly	tic domain	(InterPro	:IPR000719), Ty	rosine-protein kinase, catalytic domain (InterPro:IPR020635); BEST Arabidopsis thaliana protein match is: Mitogen activated protein kinase kinase kinase-related (TAIR:AT3G58640.2); Has 35333 Blast hits to 34131 proteins in 2444 species: Archae - 798; Bacteria - 22429; Metazoa - 974; Fungi - 991; Plants - 531; Viruses - 0; Other Eukaryotes - 9610 (source: NCBI BLink). protein_coding
	AT2G31860	2	pseudogene, poly (ADP-ribose) glycohydrolase, putative, contains Pfam domain, PF05028: poly (ADP-ribose) glycohydrolase (PARG); blastp match of 59% identity and 1.4e-19 P-value to EGAD|134505|143482 114E2.c protein {Drosophila melanogaster} pseudogene
	AT2G32765	2	Encodes a small ubiquitin-like modifier (SUMO) protein that becomes covalently attached to various intracellular protein targets through an isopeptide bond. SUMOylation typically has a post-translational effect on the behavior of the target protein. protein_coding SMALL UBIQUITINRELATED MODIFIER 5 (SUMO5) (ATSUMO5);SUMO 5 (SUM5);SMALL UBIQUITINRELATED MODIFIER 5 (SUMO5)
	AT2G32795	2	Unknown gene other_rna
	AT2G32810	2	putative beta-galactosidase protein_coding BETA GALACTOSIDASE 9 (BGAL9) BETA-GALACTOSIDASE 9 (BGAL9);BETA GALACTOSIDASE 9 (BGAL9)
	AT2G32820	2	Transcription elongation factor (TFIIS) family protein; INVOLVED IN: transcription; LOCATED IN: nucleus; CONTAINS InterPro DOMAIN/s: Transcription factor IIS, N-terminal (InterPro:IPR017923), Transcription elongation factor, TFIIS/CRSP70, N-terminal, sub-type (InterPro:IPR003617); BEST Arabidopsis thaliana protein match is: Transcription elongation factor (TFIIS) family protein (TAIR:AT2G33090.1)…
	AT2G33720	2	AP2/B3-like transcriptional factor family protein; FUNCTIONS IN: sequence-specific DNA binding transcription factor activity; INVOLVED IN: regulation of transcription, DNA-dependent; LOCATED IN: chloroplast; CONTAINS InterPro DOMAIN/s: Transcriptional factor B3 (InterPro:IPR003340); BEST Arabidopsis thaliana protein match is: unknown protein (TAIR:AT1G78640.1); Has 94 Blast hits to 88 proteins in…
	AT2G33847	2	unknown protein; LOCATED IN: chloroplast; BEST Arabidopsis thaliana protein match is: unknown protein (TAIR:AT1G28395.4); Has 74 Blast hits to 74 proteins in 10 species: Archae - 0; Bacteria - 0; Metazoa - 0; Fungi - 0; Plants - 74; Viruses - 0; Other Eukaryotes - 0 (source: NCBI BLink). protein_coding
	AT2G34220	2	maternal effect embryo arrest 20 (MEE20); FUNCTIONS IN: molecular_function unknown; INVOLVED IN: embryo development ending in seed dormancy, pollen development; LOCATED IN: nucleus; CONTAINS InterPro DOMAIN/s: Protein of unknown function DUF627 (InterPro:IPR006866), Protein of unknown function DUF629 (InterPro:IPR006865); BEST Arabidopsis thaliana protein match is: Protein with domains of unknown…	MATERNAL EFFE	CT EMBR	YO ARREST 2	0 (MEE20)	MATERNA	L EFFECT EMBRYO ARREST 20 (MEE20)
	AT2G34224	2	unknown protein; LOCATED IN: endomembrane system; Has 30201 Blast hits to 17322 proteins in 780 species: Archae - 12; Bacteria - 1396; Metazoa - 17338; Fungi - 3422; Plants - 5037; Viruses - 0; Other Eukaryotes - 2996 (source: NCBI BLink). protein_coding
	AT2G34230	2	Protein with domains of unknown function (DUF627 and DUF629); CONTAINS InterPro DOMAIN/s: Protein of unknown function DUF627 (InterPro:IPR006866), Protein of unknown function DUF629 (InterPro:IPR006865); BEST Arabidopsis thaliana protein match is: Protein with domains of unknown function (DUF627 and DUF629) (TAIR:AT2G34220.1); Has 93 Blast hits to 93 proteins in 10 species: Archae - 0; Bacteria -…
	AT2G34300	2	S-adenosyl-L-methionine-dependent methyltransferases superfamily protein; CONTAINS InterPro DOMAIN/s: Protein of unknown function DUF248, methyltransferase putative (InterPro:IPR004159); BEST Arabidopsis thaliana protein match is: S-adenosyl-L-methionine-dependent methyltransferases superfamily protein (TAIR:AT1G29470.2); Has 54799 Blast hits to 24520 proteins in 1584 species: Archae - 172; Bacte…
	AT2G34450	2	HMG-box (high mobility group) DNA-binding family protein; FUNCTIONS IN: sequence-specific DNA binding transcription factor activity; LOCATED IN: nucleus, chloroplast; EXPRESSED IN: 14 plant structures; EXPRESSED DURING: 9 growth stages; CONTAINS InterPro DOMAIN/s: High mobility group, superfamily (InterPro:IPR009071), High mobility group, HMG1/HMG2 (InterPro:IPR000910); BEST Arabidopsis thaliana …	urce: NCBI BLin	k).	protein	_coding
	AT2G34870	2	maternal effect embryo arrest 26 (MEE26); FUNCTIONS IN: molecular_function unknown; INVOLVED IN: embryo development ending in seed dormancy; LOCATED IN: endomembrane system; EXPRESSED IN: 10 plant structures; EXPRESSED DURING: 4 anthesis, C globular stage, petal differentiation and expansion stage; BEST Arabidopsis thaliana protein match is: Glycine-rich protein family (TAIR:AT3G02670.1); Has 235…	6) MATER	NAL EFF	ECT EMBRYO	ARREST 26	(MEE26)
	AT2G35230	2	Contains a plant-specific VQ motif. Involved in endosperm growth and seed size determination. IKU1 is expressed in the early endosperm and its progenitor, the central cell.IKU1 interacts with MINI3 in the yeast two-hybrid system. protein_coding (IKU1) (IKU1);HAIKU1 (IKU1)
	AT2G36370	2	ubiquitin-protein ligases; CONTAINS InterPro DOMAIN/s: BTB/POZ (InterPro:IPR013069), BTB/POZ fold (InterPro:IPR011333), BTB/Kelch-associated (InterPro:IPR011705), Leucine-rich repeat, cysteine-containing subtype (InterPro:IPR006553), BTB/POZ-like (InterPro:IPR000210); BEST Arabidopsis thaliana protein match is: F-box/RNI-like superfamily protein (TAIR:AT3G62980.1); Has 4192 Blast hits to 3006 pro…
	AT2G36485	2	ENTH/VHS family protein; FUNCTIONS IN: molecular_function unknown; INVOLVED IN: biological_process unknown; LOCATED IN: chloroplast; EXPRESSED IN: 14 plant structures; EXPRESSED DURING: 6 growth stages; CONTAINS InterPro DOMAIN/s: RNA polymerase II, large subunit, CTD (InterPro:IPR006569), ENTH/VHS (InterPro:IPR008942); BEST Arabidopsis thaliana protein match is: PCF11P-similar protein 4 (TAIR:AT…
	AT2G36890	2	"Putative homolog of the Blind gene in tomato. Together with RAX1 and RAX3 belong to the class R2R3 MYB genes; encoded by the Myb-like transcription factor MYB38, regulates axillary meristem formation. " protein_coding REGULATOR OF AXILLARY MERISTEMS 2 (RAX2) REGULATOR OF AXILLARY MERISTEMS 2 (RAX2);MYB DOMAIN PROTEIN 38 (MYB38);BLUE INSENSITIVE TRAIT 1 (BIT1);MYB DOMAIN PROTEIN 38 (ATMYB38)
	AT2G37250	2	encodes adenylate kinase that is located in the chloroplast involved in the coordination of metabolism and growth protein_coding ADENOSINE KINASE (ADK) (ATPADK1);ADENOSINE KINASE (ADK)
	AT2G37940	2	Arabidopsis Inositol phosphorylceramide synthase 2 (AtIPCS2); BEST Arabidopsis thaliana protein match is: Arabidopsis Inositol phosphorylceramide synthase 1 (TAIR:AT3G54020.1); Has 438 Blast hits to 435 proteins in 100 species: Archae - 0; Bacteria - 0; Metazoa - 250; Fungi - 0; Plants - 103; Viruses - 0; Other Eukaryotes - 85 (source: NCBI BLink). protein_coding ARABIDOPSIS INOSITOL PHOSPHORYLCE…
	AT2G38025	2	Cysteine proteinases superfamily protein; FUNCTIONS IN: molecular_function unknown; INVOLVED IN: biological_process unknown; LOCATED IN: chloroplast; CONTAINS InterPro DOMAIN/s: Ovarian tumour, otubain (InterPro:IPR003323); BEST Arabidopsis thaliana protein match is: Cysteine proteinases superfamily protein (TAIR:AT3G57810.1); Has 173 Blast hits to 173 proteins in 42 species: Archae - 0; Bacteria…
	AT2G38090	2	Duplicated homeodomain-like superfamily protein; CONTAINS InterPro DOMAIN/s: Molecular chaperone, heat shock protein, Hsp40, DnaJ (InterPro:IPR015609), SANT, eukarya (InterPro:IPR017884), Myb-like DNA-binding domain, SHAQKYF class (InterPro:IPR006447), SANT, DNA-binding (InterPro:IPR001005), Homeodomain-like (InterPro:IPR009057), Myb, DNA-binding (InterPro:IPR014778), Homeodomain-related (InterPr…	s in 170 specie	s: Arch	ae - 0; Bac	teria - 0	; Metazoa - 227	; Fungi - 3; Plants - 1444; Viruses - 0; Other Eukaryotes - 217 (source: NCBI BLink). protein_coding
	AT2G38130	2	Encodes the Arabidopsis homolog of the yeast protein MAK3, a component of the N-terminal acetyltransferase complex C. In mutant plants, synthesis of plastome-encoded photosystem II core proteins D1 and CP47 is affected resulting in fewer thylakoid multiprotein complexes. protein_coding (ATMAK3) (ATMAK3)
	AT2G38590	2	F-box and associated interaction domains-containing protein; CONTAINS InterPro DOMAIN/s: F-box domain, cyclin-like (InterPro:IPR001810), F-box domain, Skp2-like (InterPro:IPR022364), F-box associated domain, type 1 (InterPro:IPR006527), F-box associated interaction domain (InterPro:IPR017451); BEST Arabidopsis thaliana protein match is: F-box and associated interaction domains-containing protein …
	AT2G38770	2	EMBRYO DEFECTIVE 2765 (EMB2765); LOCATED IN: plasma membrane, chloroplast; EXPRESSED IN: 24 plant structures; EXPRESSED DURING: 13 growth stages; BEST Arabidopsis thaliana protein match is: RNA helicase, putative (TAIR:AT5G47010.1); Has 4121 Blast hits to 3614 proteins in 689 species: Archae - 125; Bacteria - 655; Metazoa - 959; Fungi - 1056; Plants - 630; Viruses - 0; Other Eukaryotes - 696 (sou…
	AT2G38780	2	unknown protein; FUNCTIONS IN: molecular_function unknown; INVOLVED IN: biological_process unknown; LOCATED IN: chloroplast; EXPRESSED IN: 21 plant structures; EXPRESSED DURING: 13 growth stages; Has 58 Blast hits to 58 proteins in 23 species: Archae - 0; Bacteria - 4; Metazoa - 1; Fungi - 0; Plants - 44; Viruses - 0; Other Eukaryotes - 9 (source: NCBI BLink). protein_coding
	AT2G39570	2	Encodes a ACT domain-containing protein. The ACT domain, named after bacterial aspartate kinase, chorismate mutase and TyrA (prephenate dehydrogenase), is a regulatory domain that serves as an amino acid-binding site in feedback-regulated amino acid metabolic enzymes. protein_coding ACT DOMAIN REPEATS 9 (ACR9) ACT DOMAIN REPEATS 9 (ACR9)
	AT2G39910	2	ARM repeat superfamily protein; FUNCTIONS IN: binding; INVOLVED IN: biological_process unknown; EXPRESSED IN: 22 plant structures; EXPRESSED DURING: 13 growth stages; CONTAINS InterPro DOMAIN/s: Armadillo-type fold (InterPro:IPR016024), Protein of unknown function DUF2454 (InterPro:IPR018870); Has 85 Blast hits to 84 proteins in 32 species: Archae - 0; Bacteria - 0; Metazoa - 42; Fungi - 0; Plant…
	AT2G40470	2	LOB domain-containing protein 15 (LBD15); CONTAINS InterPro DOMAIN/s: Lateral organ boundaries, LOB (InterPro:IPR004883); BEST Arabidopsis thaliana protein match is: LOB domain-containing protein 13 (TAIR:AT2G30340.1); Has 1010 Blast hits to 1005 proteins in 26 species: Archae - 0; Bacteria - 0; Metazoa - 2; Fungi - 2; Plants - 1006; Viruses - 0; Other Eukaryotes - 0 (source: NCBI BLink). protein…
	AT2G40925	2	F-box and associated interaction domains-containing protein; FUNCTIONS IN: molecular_function unknown; INVOLVED IN: biological_process unknown; LOCATED IN: chloroplast; CONTAINS InterPro DOMAIN/s: F-box domain, cyclin-like (InterPro:IPR001810), F-box domain, Skp2-like (InterPro:IPR022364), F-box associated domain, type 3 (InterPro:IPR013187), F-box associated interaction domain (InterPro:IPR01745…	lants - 1650; V	iruses	- 0; Other	Eukaryote	s - 2 (source:	NCBI BLink). protein_coding
	AT2G41170	2	F-box family protein; FUNCTIONS IN: molecular_function unknown; INVOLVED IN: biological_process unknown; LOCATED IN: endomembrane system; CONTAINS InterPro DOMAIN/s: F-box domain, cyclin-like (InterPro:IPR001810), F-box domain, Skp2-like (InterPro:IPR022364); BEST Arabidopsis thaliana protein match is: F-box family protein (TAIR:AT2G26850.1); Has 87 Blast hits to 86 proteins in 18 species: Archae…
	AT2G41590	2	unknown protein; BEST Arabidopsis thaliana protein match is: unknown protein (TAIR:AT5G25200.1); Has 221 Blast hits to 217 proteins in 10 species: Archae - 0; Bacteria - 0; Metazoa - 0; Fungi - 0; Plants - 221; Viruses - 0; Other Eukaryotes - 0 (source: NCBI BLink). protein_coding
	AT2G41670	2	P-loop containing nucleoside triphosphate hydrolases superfamily protein; FUNCTIONS IN: GTP binding; INVOLVED IN: biological_process unknown; LOCATED IN: chloroplast; CONTAINS InterPro DOMAIN/s: GTP-binding protein, HSR1-related (InterPro:IPR002917); BEST Arabidopsis thaliana protein match is: P-loop containing nucleoside triphosphate hydrolases superfamily protein (TAIR:AT4G10650.1); Has 3980 Bl…
	AT2G43160	2	ENTH/VHS family protein; FUNCTIONS IN: binding; LOCATED IN: plasma membrane; EXPRESSED IN: 24 plant structures; EXPRESSED DURING: 13 growth stages; CONTAINS InterPro DOMAIN/s: Epsin, N-terminal (InterPro:IPR001026), Epsin-like, N-terminal (InterPro:IPR013809), ENTH/VHS (InterPro:IPR008942); BEST Arabidopsis thaliana protein match is: ENTH/VHS family protein (TAIR:AT3G59290.1); Has 35333 Blast hit…
	AT2G44630	2	Galactose oxidase/kelch repeat superfamily protein; FUNCTIONS IN: molecular_function unknown; INVOLVED IN: biological_process unknown; LOCATED IN: chloroplast; EXPRESSED IN: 20 plant structures; EXPRESSED DURING: 13 growth stages; CONTAINS InterPro DOMAIN/s: F-box domain, cyclin-like (InterPro:IPR001810), Galactose oxidase/kelch, beta-propeller (InterPro:IPR011043), Kelch repeat type 1 (InterPro:…	to 1834 protein	s in 13	9 species:	Archae -	9; Bacteria - 1	47; Metazoa - 961; Fungi - 9; Plants - 813; Viruses - 0; Other Eukaryotes - 73 (source: NCBI BLink). protein_coding
	AT2G44690	2	A member of ROP GTPase gene family. protein_coding ARABIDOPSIS RAC-LIKE 9 (ARAC9) ARABIDOPSIS RAC-LIKE 9 (ARAC9);RHO-RELATED PROTEIN FROM PLANTS 8 (ROP8);RHO-RELATED PROTEIN FROM PLANTS 8 (ATROP8)
	AT2G45200	2	Encodes a member of the GOS1 (Golgi SNARE) gene family. protein_coding GOLGI SNARE 12 (GOS12) GOLGI SNARE 12 (GOS12)
	AT2G45260	2	Plant protein of unknown function (DUF641); FUNCTIONS IN: molecular_function unknown; INVOLVED IN: biological_process unknown; LOCATED IN: plasma membrane; EXPRESSED IN: cultured cell; CONTAINS InterPro DOMAIN/s: Protein of unknown function DUF641, plant (InterPro:IPR006943); BEST Arabidopsis thaliana protein match is: Plant protein of unknown function (DUF641) (TAIR:AT4G34080.1); Has 407 Blast h…
	AT2G46040	2	ARID/BRIGHT DNA-binding domain;ELM2 domain protein; FUNCTIONS IN: DNA binding; INVOLVED IN: biological_process unknown; LOCATED IN: intracellular; EXPRESSED IN: sperm cell, male gametophyte, cultured cell, seed, pollen tube; EXPRESSED DURING: M germinated pollen stage, E expanded cotyledon stage; CONTAINS InterPro DOMAIN/s: ELM2 (InterPro:IPR000949), ARID/BRIGHT DNA-binding domain (InterPro:IPR00…	156; Viruses -	0; Oth	er Eukaryot	es - 4 (s	ource: NCBI BLi	nk). protein_coding
	AT2G46120	2	pre-tRNA; tRNA-Glu (anticodon: CTC) pre_trna
	AT2G46375	2	unknown protein; BEST Arabidopsis thaliana protein match is: unknown protein (TAIR:AT3G61660.1); Has 12 Blast hits to 12 proteins in 4 species: Archae - 0; Bacteria - 0; Metazoa - 0; Fungi - 0; Plants - 12; Viruses - 0; Other Eukaryotes - 0 (source: NCBI BLink). protein_coding
	AT2G46470	2	inner membrane protein OXA1-like (OXA1L); FUNCTIONS IN: molecular_function unknown; INVOLVED IN: protein import into mitochondrial inner membrane; LOCATED IN: mitochondrion, membrane; EXPRESSED IN: 23 plant structures; EXPRESSED DURING: 13 growth stages; CONTAINS InterPro DOMAIN/s: Membrane insertion protein, OxaA/YidC (InterPro:IPR001708), Membrane insertion protein, OxaA/YidC, core (InterPro:IP…	nts - 194; Viru	ses - 0	; Other Euk	aryotes -	1398 (source:	NCBI BLink). protein_coding INNER MEMBRANE PROTEIN OXA1-LIKE (OXA1L) INNER MEMBRANE PROTEIN OXA1-LIKE (OXA1L)
	AT2G46630	2	unknown protein; LOCATED IN: chloroplast; EXPRESSED IN: 22 plant structures; EXPRESSED DURING: 13 growth stages; Has 110095 Blast hits to 59224 proteins in 2216 species: Archae - 177; Bacteria - 15429; Metazoa - 38345; Fungi - 18843; Plants - 13341; Viruses - 3084; Other Eukaryotes - 20876 (source: NCBI BLink). protein_coding
	AT2G47000	2	Encodes an auxin efflux transmembrane transporter that is a member of the multidrug resistance P-glycoprotein (MDR/PGP) subfamily of ABC transporters. Functions in the basipetal redirection of auxin from the root tip. Exhibits apolar plasma membrane localization in the root cap and polar localization in tissues above and is involved in root hair elongation. protein_coding ATP-BINDING CASSETTE B4 …
	AT2G47115	2	unknown protein; FUNCTIONS IN: molecular_function unknown; INVOLVED IN: biological_process unknown; LOCATED IN: endomembrane system; BEST Arabidopsis thaliana protein match is: unknown protein (TAIR:AT1G10660.1); Has 35333 Blast hits to 34131 proteins in 2444 species: Archae - 798; Bacteria - 22429; Metazoa - 974; Fungi - 991; Plants - 531; Viruses - 0; Other Eukaryotes - 9610 (source: NCBI BLink…
	AT2G47620	2	Homologous to yeast SWI3 and a member of the Arabidopsis SWI3 gene family. Protein physically interacts with ATSWI3B and ATSWI3C, the other two members of the SWI3 family. protein_coding SWITCH/SUCROSE NONFERMENTING 3A (SWI3A) SWITCH/SUCROSE NONFERMENTING 3A (ATSWI3A);SWITCH/SUCROSE NONFERMENTING 3A (SWI3A); (CHB1)
	AT2G47780	2	Rubber elongation factor protein (REF); CONTAINS InterPro DOMAIN/s: Rubber elongation factor (InterPro:IPR008802); BEST Arabidopsis thaliana protein match is: Rubber elongation factor protein (REF) (TAIR:AT3G05500.1); Has 126 Blast hits to 126 proteins in 21 species: Archae - 0; Bacteria - 0; Metazoa - 0; Fungi - 0; Plants - 126; Viruses - 0; Other Eukaryotes - 0 (source: NCBI BLink). protein_cod…
	AT2G47930	2	arabinogalactan protein 26 (AGP26); Has 1583 Blast hits to 406 proteins in 105 species: Archae - 2; Bacteria - 56; Metazoa - 101; Fungi - 52; Plants - 160; Viruses - 60; Other Eukaryotes - 1152 (source: NCBI BLink). protein_coding ARABINOGALACTAN PROTEIN 26 (AGP26) ARABIDOPSIS THALIANA ARABINOGALACTAN PROTEIN 26 (ATAGP26);ARABINOGALACTAN PROTEIN 26 (AGP26)
	AT3G01040	2	Encodes a protein with putative galacturonosyltransferase activity. protein_coding GALACTURONOSYLTRANSFERASE 13 (GAUT13) GALACTURONOSYLTRANSFERASE 13 (GAUT13)
	AT3G01430	2	BEST Arabidopsis thaliana protein match is: NHL domain-containing protein (TAIR:AT5G14890.1); Has 98 Blast hits to 98 proteins in 12 species: Archae - 0; Bacteria - 0; Metazoa - 0; Fungi - 0; Plants - 98; Viruses - 0; Other Eukaryotes - 0 (source: NCBI BLink). protein_coding
	AT3G01572	2	unknown protein; Has 30201 Blast hits to 17322 proteins in 780 species: Archae - 12; Bacteria - 1396; Metazoa - 17338; Fungi - 3422; Plants - 5037; Viruses - 0; Other Eukaryotes - 2996 (source: NCBI BLink). protein_coding
	AT3G01740	2	Mitochondrial ribosomal protein L37; CONTAINS InterPro DOMAIN/s: Ribosomal protein L37, mitochondrial (InterPro:IPR013870); BEST Arabidopsis thaliana protein match is: Mitochondrial ribosomal protein L37 (TAIR:AT5G14290.1); Has 178 Blast hits to 178 proteins in 92 species: Archae - 0; Bacteria - 0; Metazoa - 64; Fungi - 40; Plants - 51; Viruses - 0; Other Eukaryotes - 23 (source: NCBI BLink). pro…
	AT3G01961	2	unknown protein; Has 30201 Blast hits to 17322 proteins in 780 species: Archae - 12; Bacteria - 1396; Metazoa - 17338; Fungi - 3422; Plants - 5037; Viruses - 0; Other Eukaryotes - 2996 (source: NCBI BLink). protein_coding
	AT3G02390	2	unknown protein; FUNCTIONS IN: molecular_function unknown; INVOLVED IN: biological_process unknown; LOCATED IN: chloroplast. protein_coding
	AT3G02660	2	EMBRYO DEFECTIVE 2768 (emb2768); FUNCTIONS IN: RNA binding, tyrosine-tRNA ligase activity, aminoacyl-tRNA ligase activity, nucleotide binding, ATP binding; INVOLVED IN: tRNA aminoacylation for protein translation, embryo development ending in seed dormancy; LOCATED IN: mitochondrion, chloroplast; EXPRESSED IN: 23 plant structures; EXPRESSED DURING: 14 growth stages; CONTAINS InterPro DOMAIN/s: Am…	S4 (InterPro:IP	R002942	), Aminoacy	l-tRNA sy	nthetase, class	Ib (InterPro:IPR002305); Has 9022 Blast hits to 9013 proteins in 2715 species: Archae - 16; Bacteria - 5542; Metazoa - 116; Fungi - 145; Plants - 38; Viruses - 0; Other Eukaryotes - 3165 (source: NCBI BLink). protein_coding EMBRYO DEFECTIVE 2768 (emb2768) EMBRYONIC FACTOR 31 (FAC31);EMBRYO DEFECTIVE 2768 (emb2768)
	AT3G02970	2	EXORDIUM like 6 (EXL6); FUNCTIONS IN: molecular_function unknown; INVOLVED IN: biological_process unknown; LOCATED IN: endomembrane system; EXPRESSED IN: 12 plant structures; EXPRESSED DURING: 6 growth stages; CONTAINS InterPro DOMAIN/s: Phosphate-induced protein 1 (InterPro:IPR006766); BEST Arabidopsis thaliana protein match is: Phosphate-responsive 1 family protein (TAIR:AT1G35140.1); Has 398 B…
	AT3G03860	2	Encodes a protein disulfide isomerase-like (PDIL) protein, a member of a multigene family within the thioredoxin (TRX) superfamily. This protein also belongs to the adenosine 5'-phosphosulfate reductase-like (APRL) group. protein_coding APR-LIKE 5 (APRL5) APR-LIKE 5 (APRL5);APR-LIKE 5 (ATAPRL5)
	AT3G04020	2	unknown protein; Has 26 Blast hits to 25 proteins in 10 species: Archae - 0; Bacteria - 0; Metazoa - 0; Fungi - 0; Plants - 23; Viruses - 0; Other Eukaryotes - 3 (source: NCBI BLink). protein_coding
	AT3G04230	2	Ribosomal protein S5 domain 2-like superfamily protein; FUNCTIONS IN: structural constituent of ribosome; INVOLVED IN: translation; LOCATED IN: cytosolic small ribosomal subunit, cytosolic ribosome, nucleolus, chloroplast, membrane; EXPRESSED IN: 22 plant structures; EXPRESSED DURING: 13 growth stages; CONTAINS InterPro DOMAIN/s: Ribosomal protein S9 (InterPro:IPR000754), Ribosomal protein S5 dom…	s 6825 Blast hi	ts to 6	825 protein	s in 2403	species: Archa	e - 233; Bacteria - 4309; Metazoa - 365; Fungi - 183; Plants - 150; Viruses - 0; Other Eukaryotes - 1585 (source: NCBI BLink). protein_coding
	AT3G04830	2	Protein prenylyltransferase superfamily protein; FUNCTIONS IN: binding; INVOLVED IN: biological_process unknown; LOCATED IN: cellular_component unknown; EXPRESSED IN: 23 plant structures; EXPRESSED DURING: 13 growth stages; CONTAINS InterPro DOMAIN/s: Tetratricopeptide-like helical (InterPro:IPR011990), Tetratricopeptide repeat-containing (InterPro:IPR013026); BEST Arabidopsis thaliana protein ma…	(source: NCBI B	Link).	protein	_coding
	AT3G04890	2	Uncharacterized conserved protein (DUF2358); FUNCTIONS IN: molecular_function unknown; INVOLVED IN: biological_process unknown; LOCATED IN: chloroplast; EXPRESSED IN: 22 plant structures; EXPRESSED DURING: 13 growth stages; CONTAINS InterPro DOMAIN/s: Protein of unknown function DUF2358 (InterPro:IPR018790); BEST Arabidopsis thaliana protein match is: Nuclear transport factor 2 (NTF2) family prot…
	AT3G05220	2	Heavy metal transport/detoxification superfamily protein ; FUNCTIONS IN: metal ion binding; INVOLVED IN: metal ion transport; EXPRESSED IN: 23 plant structures; EXPRESSED DURING: 13 growth stages; CONTAINS InterPro DOMAIN/s: Heavy metal transport/detoxification protein (InterPro:IPR006121); BEST Arabidopsis thaliana protein match is: Heavy metal transport/detoxification superfamily protein (TAIR:…
	AT3G05860	2	MADS-box transcription factor family protein; FUNCTIONS IN: DNA binding, sequence-specific DNA binding transcription factor activity; INVOLVED IN: regulation of transcription, DNA-dependent; LOCATED IN: nucleus; EXPRESSED IN: embryo, endosperm; CONTAINS InterPro DOMAIN/s: Transcription factor, MADS-box (InterPro:IPR002100); BEST Arabidopsis thaliana protein match is: AGAMOUS-like 46 (TAIR:AT2G287…
	AT3G06060	2	Encodes one of the Arabidopsis proteins (At3g06060/TSC10A and At5g19200/TSC10B) with significant similarity to the yeast 3-ketodihydrosphinganine (3-KDS) reductase, Tsc10p. Both TSC10A and TSC10B are bona fide 3-KDS reductase as shown by complementation experiment in yeast. protein_coding TSC10A (TSC10A) TSC10A (TSC10A)
	AT3G06600	2	unknown protein; Has 14 Blast hits to 14 proteins in 5 species: Archae - 0; Bacteria - 0; Metazoa - 0; Fungi - 0; Plants - 14; Viruses - 0; Other Eukaryotes - 0 (source: NCBI BLink). protein_coding
	AT3G06650	2	One of the two genes encoding subunit B of the trimeric enzyme ATP Citrate lyase protein_coding ATP-CITRATE LYASE B-1 (ACLB-1) ATP-CITRATE LYASE B-1 (ACLB-1)
	AT3G07520	2	member of Putative ligand-gated ion channel subunit family. Contains a functional cation - permeable pore domain. Involved in cellular cation homeostasis. protein_coding GLUTAMATE RECEPTOR 1.4 (GLR1.4) GLUTAMATE RECEPTOR 1.4 (GLR1.4); (ATGLR1.4)
	AT3G08020	2	PHD finger family protein; FUNCTIONS IN: zinc ion binding; EXPRESSED IN: 23 plant structures; EXPRESSED DURING: 13 growth stages; CONTAINS InterPro DOMAIN/s: Zinc finger, PHD-type, conserved site (InterPro:IPR019786), Zinc finger, RING-type (InterPro:IPR001841), Zinc finger, PHD-type (InterPro:IPR001965), Zinc finger, FYVE/PHD-type (InterPro:IPR011011), Zinc finger, PHD-finger (InterPro:IPR019787…	39; Viruses - 0	; Other	Eukaryotes	- 273 (s	ource: NCBI BLi	nk). protein_coding
	AT3G09020	2	alpha 1,4-glycosyltransferase family protein; FUNCTIONS IN: transferase activity, transferring glycosyl groups, transferase activity; INVOLVED IN: biological_process unknown; LOCATED IN: Golgi stack; EXPRESSED IN: 10 plant structures; EXPRESSED DURING: 6 growth stages; CONTAINS InterPro DOMAIN/s: Alpha 1,4-glycosyltransferase conserved region (InterPro:IPR007652), Glycosyltransferase, DXD sugar-b…	234; Fungi - 0	; Plant	s - 87; Vir	uses - 0;	Other Eukaryot	es - 25 (source: NCBI BLink). protein_coding
	AT3G09120	2	Protein of unknown function (DUF674); CONTAINS InterPro DOMAIN/s: Protein of unknown function DUF674 (InterPro:IPR007750); BEST Arabidopsis thaliana protein match is: Protein of unknown function (DUF674) (TAIR:AT3G09110.1); Has 325 Blast hits to 251 proteins in 14 species: Archae - 0; Bacteria - 0; Metazoa - 1; Fungi - 0; Plants - 324; Viruses - 0; Other Eukaryotes - 0 (source: NCBI BLink). prote…
	AT3G09130	2	unknown protein; BEST Arabidopsis thaliana protein match is: unknown protein (TAIR:AT3G42786.1); Has 7 Blast hits to 7 proteins in 2 species: Archae - 0; Bacteria - 0; Metazoa - 0; Fungi - 0; Plants - 7; Viruses - 0; Other Eukaryotes - 0 (source: NCBI BLink). protein_coding
	AT3G09710	2	Ca(2+)-dependent calmodulin-binding protein. Targeted to the nucleus. Involved in glucosinolate metabolism in response to biotic challenge. Expressed in vascular tissue. protein_coding IQ-DOMAIN 1 (IQD1) IQ-DOMAIN 1 (IQD1)
	AT3G09980	2	Family of unknown function (DUF662) ; CONTAINS InterPro DOMAIN/s: Protein of unknown function DUF662 (InterPro:IPR007033); BEST Arabidopsis thaliana protein match is: Family of unknown function (DUF662) (TAIR:AT2G36410.2); Has 2513 Blast hits to 2174 proteins in 327 species: Archae - 81; Bacteria - 288; Metazoa - 1019; Fungi - 163; Plants - 196; Viruses - 10; Other Eukaryotes - 756 (source: NCBI …
	AT3G10150	2	purple acid phosphatase 16 (PAP16); FUNCTIONS IN: protein serine/threonine phosphatase activity, acid phosphatase activity; INVOLVED IN: biological_process unknown; LOCATED IN: membrane; EXPRESSED IN: 15 plant structures; EXPRESSED DURING: 7 growth stages; CONTAINS InterPro DOMAIN/s: Metallophosphoesterase (InterPro:IPR004843), Phosphoesterase At2g46880 (InterPro:IPR011230); BEST Arabidopsis thal…	: NCBI BLink).	prot	ein_coding	PURPLE A	CID PHOSPHATASE	16 (PAP16) PURPLE ACID PHOSPHATASE 16 (PAP16); (ATPAP16)
	AT3G10980	2	PLAC8 family protein; FUNCTIONS IN: molecular_function unknown; INVOLVED IN: biological_process unknown; LOCATED IN: plasma membrane; EXPRESSED IN: male gametophyte, cultured cell; EXPRESSED DURING: M germinated pollen stage; CONTAINS InterPro DOMAIN/s: Protein of unknown function Cys-rich (InterPro:IPR006461), Protein of unknown function DUF2985 (InterPro:IPR021369); BEST Arabidopsis thaliana pr…	protein_codin	g
	AT3G11370	2	Cysteine/Histidine-rich C1 domain family protein; CONTAINS InterPro DOMAIN/s: DC1 (InterPro:IPR004146), C1-like (InterPro:IPR011424); BEST Arabidopsis thaliana protein match is: Cysteine/Histidine-rich C1 domain family protein (TAIR:AT3G11390.1); Has 1372 Blast hits to 589 proteins in 24 species: Archae - 0; Bacteria - 0; Metazoa - 1; Fungi - 8; Plants - 1357; Viruses - 0; Other Eukaryotes - 6 (s…
	AT3G11415	2	other_rna
	AT3G11940	2	One of two genes encoding the ribosomal protein S5. Mutants have semi-dominant developmental phenotypes. Most cell-division processes are delayed or disturbed in the heterozygous mutant, and development is completely arrested at an early embryonic stage in the homozygous mutant. protein_coding RIBOSOMAL PROTEIN 5A (RPS5A) RIBOSOMAL PROTEIN 5A (ATRPS5A);RIBOSOMAL PROTEIN 5A (RPS5A);ARABIDOPSIS MIN…
	AT3G12100	2	Cation efflux family protein; FUNCTIONS IN: cation transmembrane transporter activity, efflux transmembrane transporter activity; INVOLVED IN: cation transport, response to nematode; LOCATED IN: membrane; EXPRESSED IN: 22 plant structures; EXPRESSED DURING: 13 growth stages; CONTAINS InterPro DOMAIN/s: Cation efflux protein (InterPro:IPR002524); BEST Arabidopsis thaliana protein match is: Cation …	protein_codin	g
	AT3G12110	2	Encodes an actin that is expressed predominantly during reproductive development. protein_coding ACTIN-11 (ACT11) ACTIN-11 (ACT11)
	AT3G12740	2	Physically interacts with ALA3, and is required for the phospholipid translocase activity of ALA3. protein_coding ALA-INTERACTING SUBUNIT 1 (ALIS1) ALA-INTERACTING SUBUNIT 1 (ALIS1)
	AT3G12780	2	nuclear phosphoglycerate kinase (PGK1) protein_coding PHOSPHOGLYCERATE KINASE 1 (PGK1) PHOSPHOGLYCERATE KINASE 1 (PGK1)
	AT3G12890	2	Encodes a protein belonging to a class of CCT (CONSTANS, CONSTANS-like, TOC1) domain proteins. The protein contains a 43 amino acid-long sequence with high homology to the CCT domain but does not have any B-box or GATA-type zinc finger domains. Functions as a transcriptional activator and regulates the expression of at least a subset of sugar-inducible genes. protein_coding ACTIVATOR OF SPOMIN::L…
	AT3G12920	2	Encodes one of the BRGs (BOI-related gene) involved in resistance to Botrytis cinerea. protein_coding BOI-RELATED GENE 3 (BRG3) BOI-RELATED GENE 3 (BRG3)
	AT3G13210	2	crooked neck protein, putative / cell cycle protein, putative; FUNCTIONS IN: binding; INVOLVED IN: mRNA processing, RNA processing; LOCATED IN: intracellular, nucleus; CONTAINS InterPro DOMAIN/s: RNA-processing protein, HAT helix (InterPro:IPR003107), Tetratricopeptide-like helical (InterPro:IPR011990), Tetratricopeptide repeat-containing (InterPro:IPR013026), Suppressor of forked (InterPro:IPR00…	ngi - 1300; Pla	nts - 7	49; Viruses	- 0; Oth	er Eukaryotes -	568 (source: NCBI BLink). protein_coding
	AT3G13222	2	Encodes a protein that binds to G-box binding transcription factors and enhances their binding affinities to G-box in vitro. This protein localizes to the nucleus and is expressed predominantly in the root. protein_coding GBF-INTERACTING PROTEIN 1 (GIP1) GBF-INTERACTING PROTEIN 1 (GIP1)
	AT3G13224	2	RNA-binding (RRM/RBD/RNP motifs) family protein; FUNCTIONS IN: RNA binding, nucleotide binding, nucleic acid binding; INVOLVED IN: biological_process unknown; LOCATED IN: cellular_component unknown; EXPRESSED IN: cultured cell; CONTAINS InterPro DOMAIN/s: RNA recognition motif, RNP-1 (InterPro:IPR000504), Nucleotide-binding, alpha-beta plait (InterPro:IPR012677); BEST Arabidopsis thaliana protein…	er Eukaryotes -	8390 (	source: NCB	I BLink).	protein	_coding
	AT3G13590	2	Cysteine/Histidine-rich C1 domain family protein; FUNCTIONS IN: zinc ion binding; INVOLVED IN: intracellular signaling pathway; EXPRESSED IN: 20 plant structures; EXPRESSED DURING: 9 growth stages; CONTAINS InterPro DOMAIN/s: Protein kinase C-like, phorbol ester/diacylglycerol binding (InterPro:IPR002219), Zinc finger, PHD-type, conserved site (InterPro:IPR019786), Zinc finger, PHD-type (InterPro…	: Archae - 0; B	acteria	- 0; Metaz	oa - 2; F	ungi - 0; Plant	s - 1347; Viruses - 0; Other Eukaryotes - 10 (source: NCBI BLink). protein_coding
	AT3G13686	2	unknown protein; Has 30201 Blast hits to 17322 proteins in 780 species: Archae - 12; Bacteria - 1396; Metazoa - 17338; Fungi - 3422; Plants - 5037; Viruses - 0; Other Eukaryotes - 2996 (source: NCBI BLink). protein_coding
	AT3G13700	2	RNA-binding (RRM/RBD/RNP motifs) family protein; FUNCTIONS IN: RNA binding, nucleotide binding, nucleic acid binding; INVOLVED IN: biological_process unknown; LOCATED IN: cellular_component unknown; CONTAINS InterPro DOMAIN/s: RNA recognition motif, RNP-1 (InterPro:IPR000504), Nucleotide-binding, alpha-beta plait (InterPro:IPR012677); BEST Arabidopsis thaliana protein match is: RNA-binding (RRM/R…	protein_codin	g
	AT3G13710	2	prenylated RAB acceptor 1.F4 (PRA1.F4); CONTAINS InterPro DOMAIN/s: Prenylated rab acceptor PRA1 (InterPro:IPR004895); BEST Arabidopsis thaliana protein match is: PRA1 (Prenylated rab acceptor) family protein (TAIR:AT3G13720.1); Has 446 Blast hits to 446 proteins in 97 species: Archae - 0; Bacteria - 0; Metazoa - 75; Fungi - 44; Plants - 296; Viruses - 0; Other Eukaryotes - 31 (source: NCBI BLink…
	AT3G14320	2	Zinc finger, C3HC4 type (RING finger) family protein; FUNCTIONS IN: zinc ion binding; LOCATED IN: endomembrane system; EXPRESSED IN: 6 plant structures; EXPRESSED DURING: LP.04 four leaves visible, 4 anthesis, petal differentiation and expansion stage, LP.08 eight leaves visible; CONTAINS InterPro DOMAIN/s: Zinc finger, RING-type (InterPro:IPR001841), Zinc finger, C3HC4 RING-type (InterPro:IPR018…	- 64; Other Eu	karyote	s - 1372 (s	ource: NC	BI BLink).	protein_coding
	AT3G14362	2	ROTUNDIFOLIA like 10 (RTFL10); CONTAINS InterPro DOMAIN/s: DVL (InterPro:IPR012552); BEST Arabidopsis thaliana protein match is: ROTUNDIFOLIA like 9 (TAIR:AT1G53708.1); Has 125 Blast hits to 125 proteins in 11 species: Archae - 0; Bacteria - 0; Metazoa - 0; Fungi - 0; Plants - 125; Viruses - 0; Other Eukaryotes - 0 (source: NCBI BLink). protein_coding ROTUNDIFOLIA LIKE 10 (RTFL10) DEVIL 19 (DVL19…
	AT3G14517	2	transposable element gene; non-LTR retrotransposon family (LINE), has a 9.0e-38 P-value blast match to GB:NP_038605 L1 repeat, Tf subfamily, member 30 (LINE-element) (Mus musculus) transposable_element_gene
	AT3G15270	2	Encodes a member of the SPL (squamosa-promoter binding protein-like)gene family, a novel gene family encoding DNA binding proteins and putative transcription factors. Contains the SBP-box, which encodes the SBP-domain, required and sufficient for interaction with DNA. It is involved in regulation of flowering and vegetative phase change. Its temporal expression is regulated by the microRNA miR156…
	AT3G15410	2	Leucine-rich repeat (LRR) family protein; CONTAINS InterPro DOMAIN/s: Leucine-rich repeat-containing protein (InterPro:IPR015766), Leucine-rich repeat, typical subtype (InterPro:IPR003591), Leucine-rich repeat (InterPro:IPR001611); BEST Arabidopsis thaliana protein match is: Leucine-rich repeat receptor-like protein kinase family protein (TAIR:AT3G24240.1). protein_coding
	AT3G15605	2	nucleic acid binding; FUNCTIONS IN: nucleic acid binding; INVOLVED IN: biological_process unknown; LOCATED IN: cellular_component unknown; EXPRESSED IN: 8 plant structures; EXPRESSED DURING: 6 growth stages; CONTAINS InterPro DOMAIN/s: RNA recognition motif, RNP-1 (InterPro:IPR000504); BEST Arabidopsis thaliana protein match is: bromo-adjacent homology (BAH) domain-containing protein (TAIR:AT5G11…
	AT3G16030	2	CALLUS EXPRESSION OF RBCS 101 (CES101); FUNCTIONS IN: in 6 functions; INVOLVED IN: protein amino acid phosphorylation; LOCATED IN: endomembrane system; EXPRESSED IN: 21 plant structures; EXPRESSED DURING: 13 growth stages; CONTAINS InterPro DOMAIN/s: Curculin-like (mannose-binding) lectin (InterPro:IPR001480), PAN-2 domain (InterPro:IPR013227), Apple-like (InterPro:IPR003609), Serine/threonine-pr…	kinase, cataly	tic dom	ain (InterP	ro:IPR000	719), Tyrosine-	protein kinase, catalytic domain (InterPro:IPR020635); BEST Arabidopsis thaliana protein match is: S-locus lectin protein kinase family protein (TAIR:AT4G21390.1); Has 121576 Blast hits to 119500 proteins in 4422 species: Archae - 101; Bacteria - 13477; Metazoa - 44302; Fungi - 10440; Plants - 35232; Viruses - 450; Other Eukaryotes - 17574 (source: NCBI BLink). protein_coding CALLUS EXPRESSION OF…
	AT3G16760	2	Tetratricopeptide repeat (TPR)-like superfamily protein; FUNCTIONS IN: binding; LOCATED IN: plasma membrane; EXPRESSED IN: 23 plant structures; EXPRESSED DURING: 13 growth stages; CONTAINS InterPro DOMAIN/s: Tetratricopeptide TPR-1 (InterPro:IPR001440), Tetratricopeptide-like helical (InterPro:IPR011990), Tetratricopeptide repeat-containing (InterPro:IPR013026); BEST Arabidopsis thaliana protein …	her Eukaryotes	-4591	(source: NC	BI BLink)	. protein	_coding
	AT3G17270	2	F-box family protein; CONTAINS InterPro DOMAIN/s: F-box domain, cyclin-like (InterPro:IPR001810), F-box domain, Skp2-like (InterPro:IPR022364); BEST Arabidopsis thaliana protein match is: F-box and associated interaction domains-containing protein (TAIR:AT3G17530.1); Has 868 Blast hits to 864 proteins in 20 species: Archae - 0; Bacteria - 0; Metazoa - 0; Fungi - 0; Plants - 868; Viruses - 0; Othe…
	AT3G17520	2	Late embryogenesis abundant protein (LEA) family protein; INVOLVED IN: embryo development ending in seed dormancy; LOCATED IN: endomembrane system; EXPRESSED IN: cultured cell, seed, leaf; EXPRESSED DURING: dry seed stage, LP.04 four leaves visible, seed development stages; BEST Arabidopsis thaliana protein match is: late embryogenesis abundant domain-containing protein / LEA domain-containing pr…	n_coding
	AT3G17530	2	F-box and associated interaction domains-containing protein; CONTAINS InterPro DOMAIN/s: F-box domain, cyclin-like (InterPro:IPR001810), F-box domain, Skp2-like (InterPro:IPR022364), F-box associated domain, type 1 (InterPro:IPR006527), F-box associated interaction domain (InterPro:IPR017451); BEST Arabidopsis thaliana protein match is: F-box and associated interaction domains-containing protein …
	AT3G18510	2	unknown protein; Has 15 Blast hits to 15 proteins in 9 species: Archae - 0; Bacteria - 0; Metazoa - 0; Fungi - 0; Plants - 15; Viruses - 0; Other Eukaryotes - 0 (source: NCBI BLink). protein_coding
	AT3G18660	2	Plants expressing an RNAi construct specifically targeting PGSIP1 was shown to have a dramatically reduced amount of starch. Mutants have significantly lower contents of GlcA compared to wild type and show only 50% of GlcA transferase activity compared to wild type. protein_coding PLANT GLYCOGENIN-LIKE STARCH INITIATION PROTEIN 1 (PGSIP1) GLUCURONIC ACID SUBSTITUTION OF XYLAN 1 (GUX1);PLANT GLYCO…
	AT3G18830	2	This gene encodes a plasma membrane-localized polyol/cyclitol/monosaccharide-H+-symporter. The symporter is able to catalyze the energy-dependent membrane passage of a wide range of linear polyols (three to six carbon backbone), of cyclic polyols (<i>myo</i>-inositol), and of numerous monosaccharides, including pyranose ring-forming and furanose ring-forming hexoses and pentoses. This gene belong…	(PMT5);POLYOL T	RANSPOR	TER 5 (ATPL	T5)
	AT3G19930	2	Encodes a sucrose hydrogen symporter that is induced by wounding. protein_coding SUGAR TRANSPORTER 4 (STP4) SUGAR TRANSPORTER 4 (ATSTP4);SUGAR TRANSPORTER 4 (STP4)
	AT3G20160	2	Terpenoid synthases superfamily protein; FUNCTIONS IN: farnesyltranstransferase activity; INVOLVED IN: isoprenoid biosynthetic process; CONTAINS InterPro DOMAIN/s: Polyprenyl synthetase-related (InterPro:IPR017446), Terpenoid synthase (InterPro:IPR008949), Polyprenyl synthetase (InterPro:IPR000092); BEST Arabidopsis thaliana protein match is: geranylgeranyl pyrophosphate synthase 6 (TAIR:AT1G4953…
	AT3G20780	2	Encodes putative eukaryotic homolog of archaebacterial topoisomerase VI subunit B, TOP6B. Is essential for endoreduplication and is involved in cell expansion and cell proliferation. protein_coding TOPOISOMERASE 6 SUBUNIT B (TOP6B) ROOT HAIRLESS 3 (RHL3);ELONGATED HYPOCOTYL 6 (HYP6);BRASSINOSTEROID INSENSITIVE 3 (BIN3);TOPOISOMERASE 6 SUBUNIT B (ATTOP6B);TOPOISOMERASE 6 SUBUNIT B (TOP6B)
	AT3G20935	2	"cytochrome P450, family 705, subfamily A, polypeptide 28" (CYP705A28); FUNCTIONS IN: electron carrier activity, monooxygenase activity, iron ion binding, heme binding; INVOLVED IN: oxidation reduction; LOCATED IN: cellular_component unknown; CONTAINS InterPro DOMAIN/s: Cytochrome P450 (InterPro:IPR001128), Cytochrome P450, conserved site (InterPro:IPR017972), Cytochrome P450, E-class, group I (I…	zoa - 12253; Fu	ngi - 7	319; Plants	- 9173;	Viruses - 3; Ot	her Eukaryotes - 1254 (source: NCBI BLink). protein_coding "CYTOCHROME P450, FAMILY 705, SUBFAMILY A, POLYPEPTIDE 28" (CYP705A28) "CYTOCHROME P450, FAMILY 705, SUBFAMILY A, POLYPEPTIDE 28" (CYP705A28)
	AT3G21350	2	MED6; FUNCTIONS IN: RNA polymerase II transcription mediator activity; INVOLVED IN: regulation of transcription from RNA polymerase II promoter; LOCATED IN: mediator complex; EXPRESSED IN: 22 plant structures; EXPRESSED DURING: 13 growth stages; CONTAINS InterPro DOMAIN/s: Mediator complex, subunit Med6 (InterPro:IPR007018), Mediator complex, subunit Med6, metazoa/plant (InterPro:IPR016820); Has …
	AT3G22030	2	Receptor protein kinase-related; FUNCTIONS IN: molecular_function unknown; INVOLVED IN: biological_process unknown; LOCATED IN: endomembrane system; CONTAINS InterPro DOMAIN/s: Protein of unknown function DUF26 (InterPro:IPR002902); BEST Arabidopsis thaliana protein match is: Domain of unknown function (DUF26) (TAIR:AT3G22040.1); Has 847 Blast hits to 836 proteins in 16 species: Archae - 0; Bacte…
	AT3G23172	2	unknown protein; Has 1 Blast hits to 1 proteins in 1 species: Archae - 0; Bacteria - 0; Metazoa - 0; Fungi - 0; Plants - 1; Viruses - 0; Other Eukaryotes - 0 (source: NCBI BLink). protein_coding
	AT3G23410	2	Encodes a fatty alcohol oxidase. protein_coding FATTY ALCOHOL OXIDASE 3 (FAO3) FATTY ALCOHOL OXIDASE 3 (FAO3);ARABIDOPSIS FATTY ALCOHOL OXIDASE 3 (ATFAO3)
	AT3G23470	2	Cyclopropane-fatty-acyl-phospholipid synthase; FUNCTIONS IN: cyclopropane-fatty-acyl-phospholipid synthase activity; INVOLVED IN: lipid biosynthetic process; LOCATED IN: endomembrane system; CONTAINS InterPro DOMAIN/s: Cyclopropane-fatty-acyl-phospholipid/mycolic acid synthase (InterPro:IPR003333); BEST Arabidopsis thaliana protein match is: Cyclopropane-fatty-acyl-phospholipid synthase (TAIR:AT3…
	AT3G24332	2	Potential natural antisense gene, locus overlaps with AT3G24330 other_rna
	AT3G24480	2	Leucine-rich repeat (LRR) family protein; FUNCTIONS IN: structural constituent of cell wall; LOCATED IN: cell wall, plant-type cell wall; EXPRESSED IN: 22 plant structures; EXPRESSED DURING: 13 growth stages; CONTAINS InterPro DOMAIN/s: Leucine-rich repeat-containing N-terminal domain, type 2 (InterPro:IPR013210), Leucine-rich repeat (InterPro:IPR001611); BEST Arabidopsis thaliana protein match i…	s - 12641 (sour	ce: NCB	I BLink).	protein_	coding
	AT3G24640	2	lyases; BEST Arabidopsis thaliana protein match is: Late embryogenesis abundant protein (LEA) family protein (TAIR:AT4G13230.1); Has 4 Blast hits to 4 proteins in 1 species: Archae - 0; Bacteria - 0; Metazoa - 0; Fungi - 0; Plants - 4; Viruses - 0; Other Eukaryotes - 0 (source: NCBI BLink). protein_coding
	AT3G24715	2	Protein kinase superfamily protein with octicosapeptide/Phox/Bem1p domain; FUNCTIONS IN: protein serine/threonine kinase activity, protein kinase activity, ATP binding; INVOLVED IN: protein amino acid phosphorylation; EXPRESSED IN: 12 plant structures; EXPRESSED DURING: 4 anthesis, LP.10 ten leaves visible, C globular stage, petal differentiation and expansion stage; CONTAINS InterPro DOMAIN/s: O…	nase-like domai	n (Inte	rPro:IPR011	009), Ser	ine/threonine-p	rotein kinase, active site (InterPro:IPR008271); BEST Arabidopsis thaliana protein match is: PB1 domain-containing protein tyrosine kinase (TAIR:AT1G04700.1); Has 30201 Blast hits to 17322 proteins in 780 species: Archae - 12; Bacteria - 1396; Metazoa - 17338; Fungi - 3422; Plants - 5037; Viruses - 0; Other Eukaryotes - 2996 (source: NCBI BLink). protein_coding
	AT3G25100	2	Required for normal meiosis, may act in the last round of DNA replication prior to meiosis, sequence similar to yeast CDC45 protein_coding CELL DIVISION CYCLE 45 (CDC45) CELL DIVISION CYCLE 45 (CDC45)
	AT3G26147	2	unknown protein; LOCATED IN: endomembrane system; Has 30201 Blast hits to 17322 proteins in 780 species: Archae - 12; Bacteria - 1396; Metazoa - 17338; Fungi - 3422; Plants - 5037; Viruses - 0; Other Eukaryotes - 2996 (source: NCBI BLink). protein_coding
	AT3G26539	2	unknown protein; Has 30201 Blast hits to 17322 proteins in 780 species: Archae - 12; Bacteria - 1396; Metazoa - 17338; Fungi - 3422; Plants - 5037; Viruses - 0; Other Eukaryotes - 2996 (source: NCBI BLink). protein_coding
	AT3G27040	2	Meprin and TRAF (MATH) homology domain-containing protein; CONTAINS InterPro DOMAIN/s: TRAF-like (InterPro:IPR008974), MATH (InterPro:IPR002083); BEST Arabidopsis thaliana protein match is: TRAF-like family protein (TAIR:AT2G01790.1); Has 987 Blast hits to 591 proteins in 49 species: Archae - 0; Bacteria - 0; Metazoa - 4; Fungi - 46; Plants - 924; Viruses - 0; Other Eukaryotes - 13 (source: NCBI …
	AT3G27570	2	Sucrase/ferredoxin-like family protein; FUNCTIONS IN: molecular_function unknown; INVOLVED IN: biological_process unknown; LOCATED IN: endomembrane system; EXPRESSED IN: 22 plant structures; EXPRESSED DURING: 13 growth stages; CONTAINS InterPro DOMAIN/s: Thioredoxin fold (InterPro:IPR012335), Sucraseferredoxin-like (InterPro:IPR009737), Thioredoxin-like fold (InterPro:IPR012336); BEST Arabidopsis…	es - 37 (source	: NCBI	BLink).	protein_	coding
	AT3G28155	2	BEST Arabidopsis thaliana protein match is: ARM repeat superfamily protein (TAIR:AT2G35630.1); Has 19 Blast hits to 19 proteins in 8 species: Archae - 0; Bacteria - 0; Metazoa - 0; Fungi - 0; Plants - 19; Viruses - 0; Other Eukaryotes - 0 (source: NCBI BLink). protein_coding
	AT3G28160	2	transposable element gene; copia-like retrotransposon family, has a 1.4e-06 P-value blast match to GB:CAA31653 polyprotein (Ty1_Copia-element) (Arabidopsis thaliana) transposable_element_gene
	AT3G29010	2	Biotin/lipoate A/B protein ligase family; FUNCTIONS IN: catalytic activity; INVOLVED IN: protein modification process; LOCATED IN: cellular_component unknown; EXPRESSED IN: 21 plant structures; EXPRESSED DURING: 13 growth stages; CONTAINS InterPro DOMAIN/s: Biotin/lipoate A/B protein ligase (InterPro:IPR004143); Has 30201 Blast hits to 17322 proteins in 780 species: Archae - 12; Bacteria - 1396; …
	AT3G29095	2	pre-tRNA; tRNA-Pro (anticodon: AGG) pre_trna
	AT3G29635	2	HXXXD-type acyl-transferase family protein; FUNCTIONS IN: transferase activity, transferring acyl groups other than amino-acyl groups, transferase activity; INVOLVED IN: biological_process unknown; EXPRESSED IN: root; CONTAINS InterPro DOMAIN/s: Transferase (InterPro:IPR003480); BEST Arabidopsis thaliana protein match is: HXXXD-type acyl-transferase family protein (TAIR:AT3G29680.1); Has 2281 Bla…
	AT3G29755	2	transposable element gene; gypsy-like retrotransposon family, has a 5.5e-180 P-value blast match to GB:AAD22153 polyprotein (Gypsy_Ty3-element) (Sorghum bicolor) transposable_element_gene
	AT3G29765	2	General transcription factor 2-related zinc finger protein; BEST Arabidopsis thaliana protein match is: TTF-type zinc finger protein with HAT dimerisation domain (TAIR:AT1G19260.1); Has 937 Blast hits to 895 proteins in 49 species: Archae - 0; Bacteria - 0; Metazoa - 559; Fungi - 1; Plants - 375; Viruses - 0; Other Eukaryotes - 2 (source: NCBI BLink). protein_coding
	AT3G30219	2	transposable element gene; gypsy-like retrotransposon family, has a 6.7e-200 P-value blast match to GB:AAD19359 polyprotein (gypsy_Ty3-element) (Sorghum bicolor) transposable_element_gene
	AT3G30580	2	unknown protein; BEST Arabidopsis thaliana protein match is: unknown protein (TAIR:AT5G38790.1); Has 75 Blast hits to 75 proteins in 16 species: Archae - 2; Bacteria - 0; Metazoa - 0; Fungi - 2; Plants - 63; Viruses - 0; Other Eukaryotes - 8 (source: NCBI BLink). protein_coding
	AT3G30630	2	transposable element gene; gypsy-like retrotransposon family (Athila), has a 1.1e-300 P-value blast match to GB:CAA57397 Athila ORF 1 (Arabidopsis thaliana) transposable_element_gene
	AT3G30660	2	transposable element gene; similar to unknown protein [Arabidopsis thaliana] (TAIR:AT5G31753.1) transposable_element_gene
	AT3G30665	2	transposable element gene; pseudogene, hypothetical protein transposable_element_gene
	AT3G30708	2	transposable element gene; gypsy-like retrotransposon family, has a 4.3e-90 P-value blast match to gb|AAL06420.1|AF378078_1 reverse transcriptase (Arabidopsis thaliana) (Gypsy_Ty3-family) transposable_element_gene
	AT3G30768	2	unknown protein; FUNCTIONS IN: molecular_function unknown; INVOLVED IN: biological_process unknown; LOCATED IN: endomembrane system; Has 30201 Blast hits to 17322 proteins in 780 species: Archae - 12; Bacteria - 1396; Metazoa - 17338; Fungi - 3422; Plants - 5037; Viruses - 0; Other Eukaryotes - 2996 (source: NCBI BLink). protein_coding
	AT3G30840	2	unknown protein; Has 1 Blast hits to 1 proteins in 1 species: Archae - 0; Bacteria - 0; Metazoa - 0; Fungi - 0; Plants - 1; Viruses - 0; Other Eukaryotes - 0 (source: NCBI BLink). protein_coding
	AT3G30846	2	transposable element gene; gypsy-like retrotransposon family, has a 1.0e-303 P-value blast match to GB:AAD27547 polyprotein (Gypsy_Ty3-element) (Oryza sativa subsp. indica) transposable_element_gene
	AT3G30875	2	pseudogene, putative multidrug resistance protein, similar to multidrug resistance protein 1 homolog GB:T06165 GI:7442649 from (Hordeum vulgare); blastp match of 54% identity and 0. P-value to GP|2292907|emb|CAA71179.1||Y10099 P-glycoprotein homologue {Hordeum vulgare subsp. vulgare} pseudogene
	AT3G31005	2	Pseudogene of AT1G66520; PDE194 (PIGMENT DEFECTIVE 194); formyltetrahydrofolate deformylase/ hydroxymethyl-, formyl- and related transferase pseudogene
	AT3G31902	2	pseudogene, MADS-box protein, blastp match of 47% identity and 2.3e-06 P-value to GP|4103757|gb|AAD03486.1||AF027376 MADS1 {Corylus avellana} pseudogene
	AT3G31903	2	pseudogene, transcription factor (fragment), blastp match of 40% identity and 1.6e-06 P-value to GP|15290141|dbj|BAB63832.1||AP003627 P0459B04.16 {Oryza sativa (japonica cultivar-group)} pseudogene
	AT3G32000	2	transposable element gene; gypsy-like retrotransposon family (Athila), has a 5.4e-305 P-value blast match to GB:CAA57397 Athila ORF 1 (Arabidopsis thaliana) transposable_element_gene
	AT3G32400	2	Actin-binding FH2/DRF autoregulatory protein; FUNCTIONS IN: actin binding; INVOLVED IN: cellular component organization, actin cytoskeleton organization; EXPRESSED IN: 20 plant structures; EXPRESSED DURING: 8 growth stages; CONTAINS InterPro DOMAIN/s: Actin-binding FH2/DRF autoregulatory (InterPro:IPR003104), Actin-binding FH2 (InterPro:IPR015425); BEST Arabidopsis thaliana protein match is: Acti…	e: NCBI BLink).	prot	ein_coding
	AT3G32455	2	transposable element gene; Mutator-like transposase family, has a 2.5e-24 P-value blast match to GB:AAA21566 mudrA of transposon="MuDR" (MuDr-element) (Zea mays) transposable_element_gene
	AT3G32905	2	This gene encodes a small protein and has either evidence of transcription or purifying selection. protein_coding
	AT3G32964	2	transposable element gene; CACTA-like transposase family (Tnp1/En/Spm), has a 2.7e-181 P-value blast match to ref|NP_189784.1| TNP1-related protein (Arabidopsis thaliana) (CACTA-element) transposable_element_gene
	AT3G33069	2	transposable element gene; gypsy-like retrotransposon family (Athila), has a 1.6e-294 P-value blast match to GB:CAA57397 Athila ORF 1 (Arabidopsis thaliana) transposable_element_gene
	AT3G33074	2	transposable element gene; pseudogene, hypothetical protein transposable_element_gene
	AT3G33142	2	transposable element gene; gypsy-like retrotransposon family (Athila), has a 7.5e-203 P-value blast match to GB:CAA57397 Athila ORF 1 (Arabidopsis thaliana) transposable_element_gene
	AT3G33393	2	unknown protein; BEST Arabidopsis thaliana protein match is: unknown protein (TAIR:AT5G35604.1); Has 17 Blast hits to 17 proteins in 2 species: Archae - 0; Bacteria - 0; Metazoa - 0; Fungi - 0; Plants - 17; Viruses - 0; Other Eukaryotes - 0 (source: NCBI BLink). protein_coding
	AT3G33572	2	transposable element gene; similar to unknown protein [Arabidopsis thaliana] (TAIR:AT4G07523.1) transposable_element_gene
	AT3G34299	2	transposable element gene; Mutator-like transposase family, has a 1.1e-40 P-value blast match to Q9SI25 /181-349 Pfam PF03108 MuDR family transposase (MuDr-element domain) transposable_element_gene
	AT3G42254	2	transposable element gene; similar to unknown protein [Arabidopsis thaliana] (TAIR:AT4G05560.1) transposable_element_gene
	AT3G42330	2	transposable element gene; contains InterPro domain DNA polymerase III clamp loader subunit, C-terminal; (InterPro:IPR008921) transposable_element_gene
	AT3G42474	2	transposable element gene; copia-like retrotransposon family, has a 7.5e-38 P-value blast match to gb|AAO73529.1| gag-pol polyprotein (Glycine max) (SIRE1) (Ty1_Copia-family) transposable_element_gene
	AT3G42476	2	transposable element gene; copia-like retrotransposon family, has a 3.8e-19 P-value blast match to gb|AAG52950.1| putative envelope protein (Endovir1-1) (Arabidopsis thaliana) (Ty1_Copia-family) transposable_element_gene
	AT3G42783	2	transposable element gene; gypsy-like retrotransposon family, has a 7.1e-172 P-value blast match to GB:AAD22153 polyprotein (Gypsy_Ty3-element) (Sorghum bicolor) transposable_element_gene
	AT3G43157	2	transposable element gene; pseudogene, hypothetical protein, similar to putative Athila retroelement ORF1 protein transposable_element_gene
	AT3G43310	2	pseudogene, hypothetical protein, hypothetical protein At2g15420 - Arabidopsis thaliana, EMBL:AC006920 pseudogene
	AT3G43436	2	transposable element gene; non-LTR retrotransposon family (LINE), has a 4.4e-14 P-value blast match to GB:AAA67727 reverse transcriptase (LINE-element) (Mus musculus) transposable_element_gene
	AT3G43571	2	transposable element gene; CACTA-like transposase family (Ptta/En/Spm), has a 2.5e-57 P-value blast match to At5g29026.1/8-244 CACTA-like transposase family (Ptta/En/Spm) (CACTA-element) (Arabidopsis thaliana) transposable_element_gene
	AT3G43660	2	The gene encodes a putative nodulin-like21 protein. protein_coding
	AT3G43690	2	transposable element gene; copia-like retrotransposon family protein, has a 1.4e-29 P-value blast match to gb|AAG52950.1| putative envelope protein (Endovir1-1) (Arabidopsis thaliana) (Ty1_Copia-family) transposable_element_gene
	AT3G44170	2	FUNCTIONS IN: molecular_function unknown; INVOLVED IN: biological_process unknown; LOCATED IN: endomembrane system; CONTAINS InterPro DOMAIN/s: Plant self-incompatibility S1 (InterPro:IPR010264); BEST Arabidopsis thaliana protein match is: Plant self-incompatibility protein S1 family (TAIR:AT5G26090.1); Has 12 Blast hits to 12 proteins in 2 species: Archae - 0; Bacteria - 0; Metazoa - 0; Fungi - …
	AT3G44510	2	alpha/beta-Hydrolases superfamily protein; FUNCTIONS IN: molecular_function unknown; INVOLVED IN: biological_process unknown; LOCATED IN: cellular_component unknown; EXPRESSED IN: inflorescence meristem, root; CONTAINS InterPro DOMAIN/s: Alpha/beta hydrolase fold-1 (InterPro:IPR000073); BEST Arabidopsis thaliana protein match is: alpha/beta-Hydrolases superfamily protein (TAIR:AT1G08310.1). prote…
	AT3G44735	2	Phytosulfokine 3 precursor, coding for a unique plant peptide growth factor. protein_coding PHYTOSULFOKINE 3 PRECURSOR (PSK3) (PSK1);PHYTOSULFOKINE 3 PRECURSOR (PSK3);PHYTOSULFOKINE 3 PRECURSOR (ATPSK3)
	AT3G45140	2	Chloroplast lipoxygenase required for wound-induced jasmonic acid accumulation in Arabidopsis.Mutants are resistant to Staphylococcus aureus and accumulate salicylic acid upon infection. protein_coding LIPOXYGENASE 2 (LOX2) LIPOXYGENASE 2 (LOX2);ARABIODOPSIS THALIANA LIPOXYGENASE 2 (ATLOX2)
	AT3G45430	2	Concanavalin A-like lectin protein kinase family protein; FUNCTIONS IN: kinase activity; INVOLVED IN: protein amino acid phosphorylation; LOCATED IN: endomembrane system; EXPRESSED IN: 7 plant structures; EXPRESSED DURING: petal differentiation and expansion stage, LP.12 twelve leaves visible; CONTAINS InterPro DOMAIN/s: Legume lectin, beta chain (InterPro:IPR001220), Protein kinase, ATP binding …	hreonine-protei	n kinas	e, active s	ite (Inte	rPro:IPR008271)	, Protein kinase-like domain (InterPro:IPR011009), Protein kinase, catalytic domain (InterPro:IPR000719), Tyrosine-protein kinase, catalytic domain (InterPro:IPR020635), Concanavalin A-like lectin/glucanase (InterPro:IPR008985); BEST Arabidopsis thaliana protein match is: Concanavalin A-like lectin protein kinase family protein (TAIR:AT5G60300.2); Has 112094 Blast hits to 110783 proteins in 4027 …
Done	AT3G45970	2	member of EXPANSIN-LIKE. Naming convention from the Expansin Working Group (Kende et al, 2004. Plant Mol Bio) protein_coding EXPANSIN-LIKE A1 (EXLA1) (ATEXPL1); (ATHEXP BETA 2.1);EXPANSIN-LIKE A1 (EXLA1);EXPANSIN L1 (EXPL1);EXPANSIN-LIKE A1 (ATEXLA1)
	AT3G46220	2	unknown protein; INVOLVED IN: biological_process unknown; EXPRESSED IN: 24 plant structures; EXPRESSED DURING: 13 growth stages; CONTAINS InterPro DOMAIN/s: Protein of unknown function DUF2042 (InterPro:IPR018611). protein_coding
	AT3G46280	2	protein kinase-related; FUNCTIONS IN: molecular_function unknown; INVOLVED IN: biological_process unknown; LOCATED IN: endomembrane system; EXPRESSED IN: 6 plant structures; EXPRESSED DURING: 4 anthesis, petal differentiation and expansion stage; BEST Arabidopsis thaliana protein match is: receptor protein kinase-related (TAIR:AT3G46270.1); Has 639 Blast hits to 634 proteins in 40 species: Archae…
	AT3G46630	2	Protein of unknown function (DUF3223); FUNCTIONS IN: molecular_function unknown; INVOLVED IN: biological_process unknown; LOCATED IN: chloroplast; EXPRESSED IN: 23 plant structures; EXPRESSED DURING: 15 growth stages; CONTAINS InterPro DOMAIN/s: Protein of unknown function DUF3223 (InterPro:IPR021602); BEST Arabidopsis thaliana protein match is: Protein of unknown function (DUF3223) (TAIR:AT1G452…
	AT3G46640	2	Encodes a myb family transcription factor with a single Myb DNA-binding domain (type SHAQKYF) that is unique to plants and is essential for circadian rhythms, specifically for transcriptional regulation within the circadian clock. LUX is required for normal rhythmic expression of multiple clock outputs in both constant light and darkness. It is coregulated with TOC1 and seems to be repressed by C…
	AT3G46690	2	UDP-Glycosyltransferase superfamily protein; FUNCTIONS IN: UDP-glycosyltransferase activity, transferase activity, transferring glycosyl groups; INVOLVED IN: metabolic process; EXPRESSED IN: root; CONTAINS InterPro DOMAIN/s: UDP-glucuronosyl/UDP-glucosyltransferase (InterPro:IPR002213); BEST Arabidopsis thaliana protein match is: UDP-Glycosyltransferase superfamily protein (TAIR:AT3G46680.1); Has…
	AT3G47340	2	encodes a glutamine-dependent asparagine synthetase, the predicted ASN1 peptide contains a purF-type glutamine-binding domain, and is expressed predominantly in shoot tissues, where light has a negative effect on its mRNA accumulation. Expression is induced within 3 hours of dark treatment, in senescing leaves and treatment with exogenous photosynthesis inhibitor. Induction of gene expression was…	GLUTAMINE-DEP	ENDENT	ASPARAGINE	SYNTHASE	1 (ASN1);ARABID	OPSIS THALIANA GLUTAMINE-DEPENDENT ASPARAGINE SYNTHASE 1 (AT-ASN1);DARK INDUCIBLE 6 (DIN6)
	AT3G47341	2	unknown protein; LOCATED IN: endomembrane system; Has 30201 Blast hits to 17322 proteins in 780 species: Archae - 12; Bacteria - 1396; Metazoa - 17338; Fungi - 3422; Plants - 5037; Viruses - 0; Other Eukaryotes - 2996 (source: NCBI BLink). protein_coding
	AT3G47460	2	member of SMC subfamily protein_coding (ATSMC2) (ATSMC2)
	AT3G48260	2	Encodes a member of the WNK family (9 members in all) of protein kinases, the structural design of which is clearly distinct from those of other known protein kinases, such as receptor-like kinases and mitogen-activated protein kinases. protein_coding WITH NO LYSINE (K) KINASE 3 (WNK3) WITH NO LYSINE (K) KINASE 3 (WNK3)
	AT3G49140	2	Pentatricopeptide repeat (PPR) superfamily protein; EXPRESSED IN: 23 plant structures; EXPRESSED DURING: 13 growth stages; BEST Arabidopsis thaliana protein match is: Pentatricopeptide repeat (PPR) superfamily protein (TAIR:AT5G24060.2); Has 70134 Blast hits to 25407 proteins in 885 species: Archae - 91; Bacteria - 11736; Metazoa - 6625; Fungi - 3698; Plants - 39243; Viruses - 481; Other Eukaryot…
	AT3G49668	2	Potential natural antisense gene, locus overlaps with AT3G49670 other_rna
	AT3G50170	2	Plant protein of unknown function (DUF247); CONTAINS InterPro DOMAIN/s: Protein of unknown function DUF247, plant (InterPro:IPR004158); BEST Arabidopsis thaliana protein match is: Plant protein of unknown function (DUF247) (TAIR:AT3G50120.1); Has 1185 Blast hits to 1045 proteins in 18 species: Archae - 0; Bacteria - 0; Metazoa - 0; Fungi - 0; Plants - 1185; Viruses - 0; Other Eukaryotes - 0 (sour…
	AT3G50220	2	Encode a DUF579 (domain of unknown function 579) containing protein essential for normal xylan synthesis and deposition in the secondary cell wall. protein_coding IRREGULAR XYLEM 15 (IRX15) IRREGULAR XYLEM 15 (IRX15)
	AT3G50835	2	pre-tRNA; tRNA-Val (anticodon: TAC) pre_trna
	AT3G51000	2	alpha/beta-Hydrolases superfamily protein; FUNCTIONS IN: epoxide hydrolase activity, catalytic activity; EXPRESSED IN: 22 plant structures; EXPRESSED DURING: 13 growth stages; CONTAINS InterPro DOMAIN/s: Epoxide hydrolase-like (InterPro:IPR000639), Alpha/beta hydrolase fold-1 (InterPro:IPR000073); BEST Arabidopsis thaliana protein match is: alpha/beta-Hydrolases superfamily protein (TAIR:AT3G0560…
	AT3G51310	2	Homolog of yeast retromer subunit VPS35. Part of a retromer-like protein complex involved in endosome to lysosome protein transport. protein_coding VPS35 HOMOLOG C (VPS35C) VPS35 HOMOLOG C (VPS35C)
	AT3G51950	2	Zinc finger (CCCH-type) family protein / RNA recognition motif (RRM)-containing protein; FUNCTIONS IN: RNA binding, zinc ion binding, nucleotide binding, nucleic acid binding; INVOLVED IN: biological_process unknown; LOCATED IN: cellular_component unknown; EXPRESSED IN: 23 plant structures; EXPRESSED DURING: 13 growth stages; CONTAINS InterPro DOMAIN/s: Zinc finger, CCCH-type (InterPro:IPR000571)…	Blast hits to	214 pro	teins in 26	species:	Archae - 0; Ba	cteria - 0; Metazoa - 14; Fungi - 5; Plants - 227; Viruses - 0; Other Eukaryotes - 2 (source: NCBI BLink). protein_coding
	AT3G52380	2	chloroplast RNA-binding protein protein_coding CHLOROPLAST RNA-BINDING PROTEIN 33 (CP33) PIGMENT DEFECTIVE 322 (PDE322);CHLOROPLAST RNA-BINDING PROTEIN 33 (CP33)
	AT3G52570	2	alpha/beta-Hydrolases superfamily protein; FUNCTIONS IN: ATP binding; INVOLVED IN: intracellular protein transport, GPI anchor metabolic process; LOCATED IN: mitochondrion; EXPRESSED IN: 22 plant structures; EXPRESSED DURING: 11 growth stages; CONTAINS InterPro DOMAIN/s: PGAP1-like (InterPro:IPR012908); BEST Arabidopsis thaliana protein match is: alpha/beta-Hydrolases superfamily protein (TAIR:AT…
	AT3G53080	2	D-galactoside/L-rhamnose binding SUEL lectin protein; FUNCTIONS IN: sugar binding, hydrolase activity, hydrolyzing O-glycosyl compounds; INVOLVED IN: lactose catabolic process, using glucoside 3-dehydrogenase, carbohydrate metabolic process, lactose catabolic process via UDP-galactose, lactose catabolic process; LOCATED IN: endomembrane system; EXPRESSED IN: petal, leaf whorl, flower; EXPRESSED D…	iana protein ma	tch is:	D-galactos	ide/L-rha	mnose binding S	UEL lectin protein (TAIR:AT3G53075.1); Has 374 Blast hits to 374 proteins in 37 species: Archae - 0; Bacteria - 2; Metazoa - 2; Fungi - 0; Plants - 353; Viruses - 0; Other Eukaryotes - 17 (source: NCBI BLink). protein_coding
	AT3G53160	2	UDP-glucosyl transferase 73C7 (UGT73C7); CONTAINS InterPro DOMAIN/s: UDP-glucuronosyl/UDP-glucosyltransferase (InterPro:IPR002213); BEST Arabidopsis thaliana protein match is: UDP-Glycosyltransferase superfamily protein (TAIR:AT2G36770.1); Has 7083 Blast hits to 7007 proteins in 427 species: Archae - 0; Bacteria - 435; Metazoa - 1539; Fungi - 21; Plants - 4999; Viruses - 33; Other Eukaryotes - 56…
	AT3G53940	2	Mitochondrial substrate carrier family protein; FUNCTIONS IN: binding, transporter activity; INVOLVED IN: transport, mitochondrial transport, transmembrane transport; LOCATED IN: mitochondrial inner membrane, membrane; EXPRESSED IN: 8 plant structures; EXPRESSED DURING: 4 anthesis, F mature embryo stage, petal differentiation and expansion stage, E expanded cotyledon stage, D bilateral stage; CON…	rPro:IPR002113)	; BEST	Arabidopsis	thaliana	protein match	is: Mitochondrial substrate carrier family protein (TAIR:AT2G37890.1); Has 31235 Blast hits to 14563 proteins in 465 species: Archae - 0; Bacteria - 2; Metazoa - 13401; Fungi - 9616; Plants - 4899; Viruses - 2; Other Eukaryotes - 3315 (source: NCBI BLink). protein_coding
	AT3G54050	2	Encodes a chloroplastic fructose 1,6-bisphosphate phosphatase. also known as HCEF1 (High Cyclic Electron Flow 1). hcef1 mutants have constitutively elevated electron flow (CEFI) and plants with antisense suppression of this enzyme have higher levels of net leaf photosynthesis and increased sucrose biosynthesis. protein_coding HIGH CYCLIC ELECTRON FLOW 1 (HCEF1) HIGH CYCLIC ELECTRON FLOW 1 (HCEF1)
	AT3G54200	2	Late embryogenesis abundant (LEA) hydroxyproline-rich glycoprotein family; FUNCTIONS IN: molecular_function unknown; INVOLVED IN: biological_process unknown; LOCATED IN: anchored to plasma membrane, plasma membrane; EXPRESSED IN: 23 plant structures; EXPRESSED DURING: 14 growth stages; CONTAINS InterPro DOMAIN/s: Late embryogenesis abundant protein, group 2 (InterPro:IPR004864); BEST Arabidopsis …	31; Viruses - 0	; Other	Eukaryotes	- 0 (sou	rce: NCBI BLink	). protein_coding
	AT3G54700	2	Encodes Pht1;7, a member of the Pht1 family of phosphate transporters which include: Pht1;1/At5g43350, Pht1;2/At5g43370, Pht1;3/At5g43360, Pht1;4/At2g38940, Pht1;5/At2g32830, Pht1;6/At5g43340, Pht1;7/At3g54700, Pht1;8/At1g20860, Pht1;9/At1g76430 (Plant Journal 2002, 31:341). protein_coding PHOSPHATE TRANSPORTER 1;7 (PHT1;7) PHOSPHATE TRANSPORTER 1;7 (PHT1;7)
	AT3G54810	2	Encodes a protein containing a GATA type zinc finger domain that is expressed in the embryo axis and involved in germination. Mutants have a reduced rate of germination even when stratified. protein_coding BLUE MICROPYLAR END 3 (BME3) BLUE MICROPYLAR END 3-ZINC FINGER (BME3-ZF);GATA TRANSCRIPTION FACTOR 8 (GATA8);BLUE MICROPYLAR END 3 (BME3)
	AT3G55485	2	other_rna
	AT3G55590	2	Glucose-1-phosphate adenylyltransferase family protein; FUNCTIONS IN: transferase activity, nucleotidyltransferase activity; INVOLVED IN: biosynthetic process; EXPRESSED IN: sperm cell, flower; EXPRESSED DURING: 4 anthesis; CONTAINS InterPro DOMAIN/s: Trimeric LpxA-like (InterPro:IPR011004), Bacterial transferase hexapeptide repeat (InterPro:IPR001451), Nucleotidyl transferase (InterPro:IPR005835…	- 343; Plants	- 435;	Viruses - 2	; Other E	ukaryotes - 609	4 (source: NCBI BLink). protein_coding
	AT3G55630	2	Encodes one of the three folylpolyglutamate synthetase isoforms (FPGSs): FPGS1 (At5g05980, plastidic), FPGS2 (At3g10160, mitochondrial) and FPGS3 (At3g55630, cytosolic). protein_coding DHFS-FPGS HOMOLOG D (DFD) DHFS-FPGS HOMOLOG D (ATDFD);DHFS-FPGS HOMOLOG D (DFD);FOLYLPOLYGLUTAMATE SYNTHETASE 3 (FPGS3)
	AT3G55700	2	UDP-Glycosyltransferase superfamily protein; FUNCTIONS IN: UDP-glycosyltransferase activity, transferase activity, transferring glycosyl groups; INVOLVED IN: metabolic process; LOCATED IN: cellular_component unknown; EXPRESSED IN: 9 plant structures; EXPRESSED DURING: 4 anthesis, C globular stage, petal differentiation and expansion stage; CONTAINS InterPro DOMAIN/s: UDP-glucuronosyl/UDP-glucosyl…	- 1947; Fungi -	30; Pl	ants - 5000	; Viruses	- 26; Other Eu	karyotes - 53 (source: NCBI BLink). protein_coding
	AT3G57072	2	This gene encodes a small protein and has either evidence of transcription or purifying selection. protein_coding
	AT3G57100	2	Protein of unknown function (DUF677); CONTAINS InterPro DOMAIN/s: Protein of unknown function DUF677 (InterPro:IPR007749); BEST Arabidopsis thaliana protein match is: Protein of unknown function (DUF677) (TAIR:AT4G34320.1); Has 123 Blast hits to 123 proteins in 12 species: Archae - 2; Bacteria - 0; Metazoa - 4; Fungi - 0; Plants - 116; Viruses - 0; Other Eukaryotes - 1 (source: NCBI BLink). prote…
	AT3G57110	2	unknown protein; FUNCTIONS IN: molecular_function unknown; INVOLVED IN: biological_process unknown; LOCATED IN: chloroplast; BEST Arabidopsis thaliana protein match is: unknown protein (TAIR:AT5G60370.1); Has 16 Blast hits to 16 proteins in 5 species: Archae - 0; Bacteria - 0; Metazoa - 0; Fungi - 0; Plants - 16; Viruses - 0; Other Eukaryotes - 0 (source: NCBI BLink). protein_coding
	AT3G57250	2	Emsy N Terminus (ENT) domain-containing protein; CONTAINS InterPro DOMAIN/s: ENT (InterPro:IPR005491); Has 6 Blast hits to 6 proteins in 3 species: Archae - 0; Bacteria - 0; Metazoa - 0; Fungi - 0; Plants - 5; Viruses - 0; Other Eukaryotes - 1 (source: NCBI BLink). protein_coding
	AT3G57340	2	FUNCTIONS IN: unfolded protein binding, heat shock protein binding; INVOLVED IN: protein folding; LOCATED IN: plasma membrane; EXPRESSED IN: 23 plant structures; EXPRESSED DURING: 15 growth stages; CONTAINS InterPro DOMAIN/s: Molecular chaperone, heat shock protein, Hsp40, DnaJ (InterPro:IPR015609), Protein of unknown function DUF1977, DnaJ-like (InterPro:IPR015399), Heat shock protein DnaJ, N-te…	in (TAIR:AT5G05	750.1);	Has 24356	Blast hit	s to 24336 prot	eins in 3323 species: Archae - 190; Bacteria - 9449; Metazoa - 4326; Fungi - 2357; Plants - 2505; Viruses - 22; Other Eukaryotes - 5507 (source: NCBI BLink). protein_coding
	AT3G57790	2	Pectin lyase-like superfamily protein; FUNCTIONS IN: polygalacturonase activity; INVOLVED IN: carbohydrate metabolic process; LOCATED IN: plasma membrane; EXPRESSED IN: 23 plant structures; EXPRESSED DURING: 14 growth stages; CONTAINS InterPro DOMAIN/s: Pectin lyase fold/virulence factor (InterPro:IPR011050), Pectin lyase fold (InterPro:IPR012334), Glycoside hydrolase, family 28 (InterPro:IPR0007…	iruses - 2; Oth	er Euka	ryotes - 98	(source:	NCBI BLink).	protein_coding
	AT3G57920	2	Encodes a putative transcriptional regulator that is involved in the vegetative to reproductive phase transition. Expression is regulated by MIR156b. protein_coding SQUAMOSA PROMOTER BINDING PROTEIN-LIKE 15 (SPL15) SQUAMOSA PROMOTER BINDING PROTEIN-LIKE 15 (SPL15)
	AT3G58080	2	unknown protein; Has 3 Blast hits to 3 proteins in 2 species: Archae - 0; Bacteria - 0; Metazoa - 0; Fungi - 0; Plants - 3; Viruses - 0; Other Eukaryotes - 0 (source: NCBI BLink). protein_coding
	AT3G58630	2	sequence-specific DNA binding transcription factors; BEST Arabidopsis thaliana protein match is: sequence-specific DNA binding transcription factors (TAIR:AT3G11100.1); Has 367 Blast hits to 356 proteins in 28 species: Archae - 0; Bacteria - 0; Metazoa - 18; Fungi - 4; Plants - 342; Viruses - 0; Other Eukaryotes - 3 (source: NCBI BLink). protein_coding
	AT3G58640	2	Mitogen activated protein kinase kinase kinase-related; FUNCTIONS IN: protein serine/threonine kinase activity, protein kinase activity, kinase activity, ATP binding; INVOLVED IN: protein amino acid phosphorylation; LOCATED IN: cellular_component unknown; EXPRESSED IN: 23 plant structures; EXPRESSED DURING: 13 growth stages; CONTAINS InterPro DOMAIN/s: Protein kinase, ATP binding site (InterPro:I…	o:IPR008271); B	EST Ara	bidopsis th	aliana pr	otein match is:	Protein kinase superfamily protein (TAIR:AT2G31010.2); Has 125470 Blast hits to 123383 proteins in 4957 species: Archae - 158; Bacteria - 13680; Metazoa - 47784; Fungi - 11367; Plants - 32991; Viruses - 518; Other Eukaryotes - 18972 (source: NCBI BLink). protein_coding
	AT3G58710	2	member of WRKY Transcription Factor; Group II-e protein_coding WRKY DNA-BINDING PROTEIN 69 (WRKY69) RABIDOPSIS THALIANA WRKY DNA-BINDING PROTEIN 69 (ATWRKY69);WRKY DNA-BINDING PROTEIN 69 (WRKY69)
	AT3G58810	2	Member of Zinc transporter (ZAT) family. Contributes to basic cellular Zn tolerance and controls Zn partitioning, particularly under conditions of high rates of Zn influx into the root symplasm. Localizes to the vacuolar membrane. protein_coding METAL TOLERANCE PROTEIN A2 (MTPA2) METAL TOLERANCE PROTEIN A2 (MTPA2);ARABIDOPSIS METAL TOLERANCE PROTEIN 3 (ATMTP3);METAL TOLERANCE PROTEIN 3 (MTP3); (A…
	AT3G59130	2	Cysteine/Histidine-rich C1 domain family protein; INVOLVED IN: N-terminal protein myristoylation; LOCATED IN: cellular_component unknown; CONTAINS InterPro DOMAIN/s: DC1 (InterPro:IPR004146), C1-like (InterPro:IPR011424); BEST Arabidopsis thaliana protein match is: Cysteine/Histidine-rich C1 domain family protein (TAIR:AT3G59120.1); Has 1035 Blast hits to 542 proteins in 22 species: Archae - 0; B…
	AT3G59370	2	Vacuolar calcium-binding protein-related; Has 1012 Blast hits to 386 proteins in 97 species: Archae - 12; Bacteria - 133; Metazoa - 361; Fungi - 73; Plants - 75; Viruses - 49; Other Eukaryotes - 309 (source: NCBI BLink). protein_coding
	AT3G59845	2	Zinc-binding dehydrogenase family protein; FUNCTIONS IN: oxidoreductase activity, binding, catalytic activity, zinc ion binding; INVOLVED IN: response to oxidative stress; EXPRESSED IN: 8 plant structures; EXPRESSED DURING: 4 anthesis, C globular stage, petal differentiation and expansion stage, E expanded cotyledon stage, D bilateral stage; CONTAINS InterPro DOMAIN/s: GroES-like (InterPro:IPR011…	ding dehydrogen	ase fam	ily protein	(TAIR:AT	5G17000.1); Has	16333 Blast hits to 16305 proteins in 1827 species: Archae - 109; Bacteria - 9318; Metazoa - 826; Fungi - 1128; Plants - 582; Viruses - 0; Other Eukaryotes - 4370 (source: NCBI BLink). protein_coding
	AT3G60030	2	squamosa promoter-binding protein-like 12 (SPL12); FUNCTIONS IN: sequence-specific DNA binding transcription factor activity; INVOLVED IN: regulation of transcription; LOCATED IN: nucleus; EXPRESSED IN: 22 plant structures; EXPRESSED DURING: 14 growth stages; CONTAINS InterPro DOMAIN/s: Ankyrin repeat-containing domain (InterPro:IPR020683), Transcription factor, SBP-box (InterPro:IPR004333); BEST…	her Eukaryotes	- 8 (so	urce: NCBI	BLink).	protein_coding	SQUAMOSA PROMOTER-BINDING PROTEIN-LIKE 12 (SPL12) SQUAMOSA PROMOTER-BINDING PROTEIN-LIKE 12 (SPL12)
	AT3G60210	2	GroES-like family protein; FUNCTIONS IN: ATP binding; INVOLVED IN: protein folding; LOCATED IN: chloroplast, cytoplasm; EXPRESSED IN: 22 plant structures; EXPRESSED DURING: 13 growth stages; CONTAINS InterPro DOMAIN/s: Chaperonin Cpn10 (InterPro:IPR020818), GroES-like (InterPro:IPR011032), Chaperonin Cpn10, subgroup (InterPro:IPR001476); BEST Arabidopsis thaliana protein match is: chloroplast cha…
	AT3G60270	2	Cupredoxin superfamily protein; FUNCTIONS IN: electron carrier activity, copper ion binding; LOCATED IN: anchored to membrane; CONTAINS InterPro DOMAIN/s: Plastocyanin-like (InterPro:IPR003245), Cupredoxin (InterPro:IPR008972); BEST Arabidopsis thaliana protein match is: uclacyanin 2 (TAIR:AT2G44790.1); Has 2285 Blast hits to 1861 proteins in 153 species: Archae - 3; Bacteria - 173; Metazoa - 13;…
	AT3G60280	2	Encodes blue copper-binding protein III. protein_coding UCLACYANIN 3 (UCC3) UCLACYANIN 3 (UCC3)
	AT3G60300	2	RWD domain-containing protein; FUNCTIONS IN: zinc ion binding; EXPRESSED IN: 24 plant structures; EXPRESSED DURING: 15 growth stages; CONTAINS InterPro DOMAIN/s: Ubiquitin-conjugating enzyme/RWD-like (InterPro:IPR016135), Zinc finger, RING-type (InterPro:IPR001841), RWD (InterPro:IPR006575). protein_coding
	AT3G60460	2	Encodes an R2R3 myb transcription factor that is required for male gamete formation, specifically for entry of the generative cell into mitosis. Specifically expressed in the male germline. protein_coding DUO POLLEN 1 (DUO1) DUO POLLEN 1 (DUO1)
	AT3G60565	2	transposable element gene; copia-like retrotransposon family, has a 7.6e-249 P-value blast match to dbj|BAA78425.1| polyprotein (Arabidopsis thaliana) (AtRE1) (Ty1_Copia-element) transposable_element_gene
	AT3G60960	2	Tetratricopeptide repeat (TPR)-like superfamily protein; CONTAINS InterPro DOMAIN/s: Pentatricopeptide repeat (InterPro:IPR002885); BEST Arabidopsis thaliana protein match is: Tetratricopeptide repeat (TPR)-like superfamily protein (TAIR:AT5G28380.1); Has 6360 Blast hits to 3266 proteins in 90 species: Archae - 0; Bacteria - 0; Metazoa - 0; Fungi - 2; Plants - 6335; Viruses - 0; Other Eukaryotes …
	AT3G61080	2	Protein kinase superfamily protein; FUNCTIONS IN: kinase activity; INVOLVED IN: biological_process unknown; LOCATED IN: mitochondrion, chloroplast; EXPRESSED IN: 23 plant structures; EXPRESSED DURING: 13 growth stages; CONTAINS InterPro DOMAIN/s: Fructosamine/Ketosamine-3-kinase (InterPro:IPR016477), Protein kinase-like domain (InterPro:IPR011009); Has 2101 Blast hits to 2101 proteins in 833 spec…
	AT3G61380	2	Phosphatidylinositol N-acetyglucosaminlytransferase subunit P-related; FUNCTIONS IN: molecular_function unknown; INVOLVED IN: biological_process unknown; LOCATED IN: plasma membrane; EXPRESSED IN: 23 plant structures; EXPRESSED DURING: 14 growth stages; BEST Arabidopsis thaliana protein match is: Phosphatidylinositol N-acetyglucosaminlytransferase subunit P-related (TAIR:AT2G45900.1); Has 970 Bla…	ECRUITING MOTIF	14 (TR	M14)
	AT3G61540	2	alpha/beta-Hydrolases superfamily protein; FUNCTIONS IN: peptidase activity, aminopeptidase activity; INVOLVED IN: proteolysis; LOCATED IN: vacuole; EXPRESSED IN: 22 plant structures; EXPRESSED DURING: 13 growth stages; CONTAINS InterPro DOMAIN/s: Peptidase S33, prolyl aminopeptidase (InterPro:IPR002410), Alpha/beta hydrolase fold-1 (InterPro:IPR000073); Has 1602 Blast hits to 1599 proteins in 53…
	AT3G61545	2	pre-tRNA; tRNA-Glu (anticodon: CTC) pre_trna
	AT3G61755	2	pre-tRNA; tRNA-Ala (anticodon: CGC) pre_trna
	AT3G61780	2	embryo defective 1703 (emb1703); FUNCTIONS IN: molecular_function unknown; INVOLVED IN: embryo development ending in seed dormancy; LOCATED IN: chloroplast; EXPRESSED IN: 19 plant structures; EXPRESSED DURING: 13 growth stages; BEST Arabidopsis thaliana protein match is: unknown protein (TAIR:AT5G28400.1); Has 1076 Blast hits to 906 proteins in 181 species: Archae - 8; Bacteria - 72; Metazoa - 30…
	AT3G61980	2	serine protease inhibitor, Kazal-type family protein; FUNCTIONS IN: serine-type endopeptidase inhibitor activity; INVOLVED IN: biological_process unknown; LOCATED IN: plasma membrane, anchored to membrane; EXPRESSED IN: 24 plant structures; EXPRESSED DURING: 15 growth stages; CONTAINS InterPro DOMAIN/s: Proteinase inhibitor I1, Kazal (InterPro:IPR002350); BEST Arabidopsis thaliana protein match i…	yotes - 2996 (s	ource:	NCBI BLink)	.	protein_coding
	AT3G62360	2	Carbohydrate-binding-like fold; FUNCTIONS IN: carbohydrate binding; LOCATED IN: endoplasmic reticulum, plasma membrane, plant-type cell wall; EXPRESSED IN: 25 plant structures; EXPRESSED DURING: 13 growth stages; CONTAINS InterPro DOMAIN/s: Carbohydrate-binding-like fold (InterPro:IPR013784); Has 321 Blast hits to 256 proteins in 98 species: Archae - 6; Bacteria - 117; Metazoa - 138; Fungi - 0; P…
	AT3G62370	2	heme binding; FUNCTIONS IN: heme binding; INVOLVED IN: oxidation reduction; LOCATED IN: endomembrane system; EXPRESSED IN: 23 plant structures; EXPRESSED DURING: 13 growth stages; CONTAINS InterPro DOMAIN/s: Cytochrome c-552/DMSO reductase-like, haem-binding domain (InterPro:IPR019020); Has 36 Blast hits to 36 proteins in 12 species: Archae - 0; Bacteria - 0; Metazoa - 0; Fungi - 0; Plants - 34; …
	AT3G62570	2	Tetratricopeptide repeat (TPR)-like superfamily protein; FUNCTIONS IN: heat shock protein binding, binding; INVOLVED IN: protein folding; LOCATED IN: vacuole; CONTAINS InterPro DOMAIN/s: Tetratricopeptide TPR-1 (InterPro:IPR001440), Tetratricopeptide-like helical (InterPro:IPR011990), Heat shock protein DnaJ, N-terminal (InterPro:IPR001623), Tetratricopeptide repeat-containing (InterPro:IPR013026…	; Bacteria - 6;	Metazo	a - 96; Fun	gi - 65;	Plants - 144; V	iruses - 0; Other Eukaryotes - 27 (source: NCBI BLink). protein_coding
	AT3G63050	2	unknown protein; BEST Arabidopsis thaliana protein match is: unknown protein (TAIR:AT2G48075.1); Has 30201 Blast hits to 17322 proteins in 780 species: Archae - 12; Bacteria - 1396; Metazoa - 17338; Fungi - 3422; Plants - 5037; Viruses - 0; Other Eukaryotes - 2996 (source: NCBI BLink). protein_coding
	AT3G63120	2	cyclin p1;1 (CYCP1;1); CONTAINS InterPro DOMAIN/s: Negative regulatory factor PREG (InterPro:IPR012389), Cyclin-like (InterPro:IPR011028), Cyclin-related (InterPro:IPR013763), Cyclin-related 2 (InterPro:IPR013922), Cyclin (InterPro:IPR006670); BEST Arabidopsis thaliana protein match is: cyclin p4;1 (TAIR:AT2G44740.1); Has 1179 Blast hits to 1177 proteins in 221 species: Archae - 0; Bacteria - 18;…
	AT3G63130	2	Encodes a RAN GTPase activating protein involved in nuclear import, cell plate formation and mitotic spindle formation. protein_coding RAN GTPASE ACTIVATING PROTEIN 1 (RANGAP1) RAN GTPASE-ACTIVATING PROTEIN 1 (ATRANGAP1);RAN GTPASE ACTIVATING PROTEIN 1 (RANGAP1)
	AT3G63530	2	Encodes a novel E3 ubiquitin ligase that acts as a central negative regulator of Arabidopsis floral organ size. Organ size is limited by restricting the period of proliferative growth, rather than the rate of growth and appears to act in a novel pathway, independent of ANT and JAG. Both mRNA and protein are expressed in all actively growing regions of the plant and the vasculature and the protein…
	AT4G00330	2	high overall homology to CRCK1 protein_coding CALMODULIN-BINDING RECEPTOR-LIKE CYTOPLASMIC KINASE 2 (CRCK2) CALMODULIN-BINDING RECEPTOR-LIKE CYTOPLASMIC KINASE 2 (CRCK2)
	AT4G00651	2	FUNCTIONS IN: molecular_function unknown; INVOLVED IN: biological_process unknown; LOCATED IN: endomembrane system; BEST Arabidopsis thaliana protein match is: Fe superoxide dismutase 2 (TAIR:AT5G51100.1); Has 34 Blast hits to 34 proteins in 11 species: Archae - 0; Bacteria - 0; Metazoa - 0; Fungi - 0; Plants - 34; Viruses - 0; Other Eukaryotes - 0 (source: NCBI BLink). protein_coding
	AT4G00752	2	UBX domain-containing protein; FUNCTIONS IN: molecular_function unknown; INVOLVED IN: biological_process unknown; LOCATED IN: cellular_component unknown; EXPRESSED IN: cultured cell; CONTAINS InterPro DOMAIN/s: UBX (InterPro:IPR001012), Ubiquitin interacting motif (InterPro:IPR003903), UBA-like (InterPro:IPR009060); BEST Arabidopsis thaliana protein match is: Ubiquitin-like superfamily protein (T…
	AT4G00810	2	60S acidic ribosomal protein family; FUNCTIONS IN: structural constituent of ribosome; INVOLVED IN: translational elongation; LOCATED IN: cytosol, cytosolic ribosome, ribosome, nucleus; EXPRESSED IN: 24 plant structures; EXPRESSED DURING: 15 growth stages; CONTAINS InterPro DOMAIN/s: Ribosomal protein 60S (InterPro:IPR001813); BEST Arabidopsis thaliana protein match is: 60S acidic ribosomal prote…
	AT4G00955	2	FUNCTIONS IN: molecular_function unknown; INVOLVED IN: biological_process unknown; LOCATED IN: endomembrane system; EXPRESSED IN: 14 plant structures; EXPRESSED DURING: 9 growth stages; CONTAINS InterPro DOMAIN/s: EGF-like (InterPro:IPR006210); BEST Arabidopsis thaliana protein match is: Protein kinase superfamily protein (TAIR:AT2G23450.1); Has 94 Blast hits to 88 proteins in 13 species: Archae …
	AT4G01026	2	Encodes a member of the PYR (pyrabactin resistance )/PYL(PYR1-like)/RCAR (regulatory components of ABA receptor) family proteins with 14 members. PYR/PYL/RCAR family proteins function as abscisic acid sensors. Mediate ABA-dependent regulation of protein phosphatase 2Cs ABI1 and ABI2. PYL/RCAR family proteins function as abscisic acid sensors. Mediate ABA-dependent regulation of ABI1 and ABI2. pro…
	AT4G01070	2	the glycosyltransferase (UGT72B1) is involved in metabolizing xenobiotica (chloroaniline and chlorophenole). Comparison between wild type and knock-out mutant demonstrates the central role of this gene for metabolizing chloroaniline but significantly less for chlorophenole. The glucosyltransferase preferred UDP-xylose over UDP-glucose indicating its (additional) functioning as a xylosyltransferas…
	AT4G02160	2	unknown protein; BEST Arabidopsis thaliana protein match is: unknown protein (TAIR:AT5G61710.1); Has 35 Blast hits to 35 proteins in 9 species: Archae - 0; Bacteria - 0; Metazoa - 0; Fungi - 0; Plants - 35; Viruses - 0; Other Eukaryotes - 0 (source: NCBI BLink). protein_coding
	AT4G02440	2	EID1 is an F-box protein that functions as a negative regulator in phytochrome A (phyA)-specific light signalling. Expressed at all stages of plant development independently of light conditions, localizes to the nucleus, and forms nuclear speckles under continuous far-red light. Forms stable dimeric and trimeric complexes with several ASK proteins and Cullin1 in yeast and in planta. protein_codin…
	AT4G02880	2	unknown protein; FUNCTIONS IN: molecular_function unknown; INVOLVED IN: biological_process unknown; LOCATED IN: cellular_component unknown; EXPRESSED IN: 24 plant structures; EXPRESSED DURING: 15 growth stages; BEST Arabidopsis thaliana protein match is: unknown protein (TAIR:AT1G03290.2). protein_coding
	AT4G03030	2	Galactose oxidase/kelch repeat superfamily protein; FUNCTIONS IN: molecular_function unknown; INVOLVED IN: biological_process unknown; LOCATED IN: chloroplast; EXPRESSED IN: 24 plant structures; EXPRESSED DURING: 15 growth stages; CONTAINS InterPro DOMAIN/s: Galactose oxidase/kelch, beta-propeller (InterPro:IPR011043), Kelch repeat type 1 (InterPro:IPR006652), Kelch related (InterPro:IPR013089), …	Bacteria - 1396	; Metaz	oa - 17338;	Fungi -	3422; Plants -	5037; Viruses - 0; Other Eukaryotes - 2996 (source: NCBI BLink). protein_coding
	AT4G03080	2	BRI1 suppressor 1 (BSU1)-like 1 (BSL1); FUNCTIONS IN: protein binding, protein serine/threonine phosphatase activity; LOCATED IN: plasma membrane; EXPRESSED IN: 23 plant structures; EXPRESSED DURING: 13 growth stages; CONTAINS InterPro DOMAIN/s: Serine/threonine protein phosphatase, BSU1 (InterPro:IPR012391), Metallophosphoesterase (InterPro:IPR004843), Galactose oxidase/kelch, beta-propeller (In…	rotein phosphat	ase fam	ily protein	(TAIR:AT	1G03445.1); Has	11450 Blast hits to 9180 proteins in 548 species: Archae - 80; Bacteria - 322; Metazoa - 3883; Fungi - 1977; Plants - 2720; Viruses - 6; Other Eukaryotes - 2462 (source: NCBI BLink). protein_coding BRI1 SUPPRESSOR 1 (BSU1)-LIKE 1 (BSL1) BRI1 SUPPRESSOR 1 (BSU1)-LIKE 1 (BSL1)
	AT4G03250	2	Homeodomain-like superfamily protein; FUNCTIONS IN: DNA binding, sequence-specific DNA binding transcription factor activity; INVOLVED IN: regulation of transcription, DNA-dependent, regulation of transcription; LOCATED IN: nucleus; CONTAINS InterPro DOMAIN/s: Homeobox (InterPro:IPR001356), Homeodomain-like (InterPro:IPR009057), Homeodomain-related (InterPro:IPR012287); BEST Arabidopsis thaliana …	n_coding
	AT4G03437	2	Pseudogene of AT4G03480; ankyrin repeat family protein pseudogene
	AT4G03438	2	Encodes a microRNA that targets several 2-phosphoglycerate kinase-related family members. MicroRNAs are regulatory RNAs with a mature length of ~21-nucleotides that are processed from hairpin precursors by Dicer-like enzymes. MicroRNAs can negatively regulate gene expression by attenuating translation or by directing mRNA cleavage.Mature sequence: UUGGGGACGACAUCUUUUGUUG miRNA MICRORNA447C (MIR447…
	AT4G03975	2	transposable element gene; similar to unknown protein [Arabidopsis thaliana] (TAIR:AT5G36060.1) transposable_element_gene
	AT4G04100	2	transposable element gene; CACTA-like transposase family (Ptta/En/Spm), has a 2.6e-16 P-value blast match to At5g29026.1/8-244 CACTA-like transposase family (Ptta/En/Spm) (CACTA-element) (Arabidopsis thaliana) transposable_element_gene
	AT4G04155	2	transposable element gene; similar to unknown protein [Arabidopsis thaliana] (TAIR:AT5G28130.1) transposable_element_gene
	AT4G04260	2	Bromo-adjacent homology (BAH) domain-containing protein; FUNCTIONS IN: DNA binding, zinc ion binding; LOCATED IN: cellular_component unknown; CONTAINS InterPro DOMAIN/s: Bromo adjacent homology (BAH) domain (InterPro:IPR001025), Zinc finger, FYVE/PHD-type (InterPro:IPR011011); BEST Arabidopsis thaliana protein match is: PHD finger family protein / bromo-adjacent homology (BAH) domain-containing p…
	AT4G04710	2	member of Calcium Dependent Protein Kinase protein_coding CALCIUM-DEPENDENT PROTEIN KINASE 22 (CPK22) CALCIUM-DEPENDENT PROTEIN KINASE 22 (CPK22)
	AT4G04820	2	transposable element gene; similar to Ulp1 protease family protein [Arabidopsis thaliana] (TAIR:AT2G24930.1); similar to Ulp1 protease family protein [Brassica oleracea] (GB:ABD65034.1) transposable_element_gene
	AT4G05450	2	mitochondrial ferredoxin 1 (MFDX1); FUNCTIONS IN: electron carrier activity, iron-sulfur cluster binding, 2 iron, 2 sulfur cluster binding; INVOLVED IN: pollen tube development; EXPRESSED IN: 22 plant structures; EXPRESSED DURING: 13 growth stages; CONTAINS InterPro DOMAIN/s: Ferredoxin (InterPro:IPR001041), Adrenodoxin (InterPro:IPR001055), Beta-grasp fold, ferredoxin-type (InterPro:IPR012675), …	167; Metazoa -	246; Fu	ngi - 135;	Plants -	85; Viruses - 0	; Other Eukaryotes - 1790 (source: NCBI BLink). protein_coding MITOCHONDRIAL FERREDOXIN 1 (MFDX1) ARABIDOPSIS MITOCHONDRIAL FERREDOXIN 1 (ATMFDX1);MITOCHONDRIAL FERREDOXIN 1 (MFDX1)
	AT4G05494	2	This gene encodes a small protein and has either evidence of transcription or purifying selection. protein_coding
	AT4G05560	2	transposable element gene; similar to unknown protein [Arabidopsis thaliana] (TAIR:AT3G42254.1) transposable_element_gene
	AT4G05638	2	transposable element gene; gypsy-like retrotransposon family (Athila), has a 1.2e-249 P-value blast match to GB:CAA57397 Athila ORF 1 (Arabidopsis thaliana) transposable_element_gene
	AT4G06501	2	transposable element gene; pseudogene, hypothetical protein transposable_element_gene
	AT4G06502	2	transposable element gene; pseudogene, hypothetical protein, contains Pfam domain PF02721: Domain of unknown function DUF223 transposable_element_gene
	AT4G06508	2	transposable element gene; CACTA-like transposase family (Tnp2/En/Spm), has a 1.5e-72 P-value blast match to gb|AAG52024.1|AC022456_5 Tam1-homologous transposon protein TNP2, putative; 12762-16371 (Arabidopsis thaliana) (CACTA-element) transposable_element_gene
	AT4G06538	2	transposable element gene; pseudogene, hypothetical protein transposable_element_gene
	AT4G06539	2	transposable element gene; gypsy-like retrotransposon family (Athila), has a 3.6e-174 P-value blast match to GB:CAA57397 Athila ORF 1 (Arabidopsis thaliana) transposable_element_gene
	AT4G06565	2	transposable element gene; pseudogene, hypothetical protein transposable_element_gene
	AT4G06576	2	transposable element gene; gypsy-like retrotransposon family (Athila), has a 2.5e-174 P-value blast match to GB:CAA57397 Athila ORF 1 (Arabidopsis thaliana) transposable_element_gene
	AT4G06578	2	transposable element gene; gypsy-like retrotransposon family (Athila), has a 2.2e-127 P-value blast match to gb|AAL06421.1|AF378079_1 reverse transcriptase (Athila4) (Arabidopsis thaliana) (Gypsy_Ty3-family) transposable_element_gene
	AT4G06654	2	transposable element gene; gypsy-like retrotransposon family, has a 3.2e-88 P-value blast match to GB:BAA84458 GAG-POL precursor (gypsy_Ty3-element) (Oryza sativa)gi|5902445|dbj|BAA84458.1| GAG-POL precursor (Oryza sativa (japonica cultivar-group)) (RIRE2) (Gypsy_Ty3-family) transposable_element_gene
	AT4G06664	2	transposable element gene; pseudogene, hypothetical protein transposable_element_gene
	AT4G06712	2	transposable element gene; pseudogene, hypothetical protein transposable_element_gene
	AT4G06734	2	transposable element gene; gypsy-like retrotransposon family (Athila), has a 8.0e-279 P-value blast match to GB:CAA57397 Athila ORF 1 (Arabidopsis thaliana) transposable_element_gene
	AT4G07458	2	transposable element gene; Athila retroelement ORF1 protein -related, temporary automated functional assignment transposable_element_gene
	AT4G07590	2	transposable element gene; gypsy-like retrotransposon family, has a 2.3e-17 P-value blast match to GB:AAD19359 polyprotein (gypsy_Ty3-element) (Sorghum bicolor) transposable_element_gene
	AT4G07917	2	transposable element gene; gypsy-like retrotransposon family, has a 3.0e-08 P-value blast match to GB:AAD27547 polyprotein (Gypsy_Ty3-element) (Oryza sativa subsp. indica) transposable_element_gene
	AT4G08104	2	transposable element gene; gypsy-like retrotransposon family (Athila), has a 1.8e-45 P-value blast match to GB:CAA57397 Athila ORF 1 (Arabidopsis thaliana) transposable_element_gene
	AT4G08336	2	transposable element gene; similar to unknown protein [Arabidopsis thaliana] (TAIR:AT3G42810.1); similar to hypothetical protein 26.t00076 [Brassica oleracea] (GB:ABD65021.1) transposable_element_gene
	AT4G08351	2	This gene encodes a small protein and has either evidence of transcription or purifying selection. protein_coding
	AT4G08949	2	This gene encodes a small protein and has either evidence of transcription or purifying selection. protein_coding
	AT4G09000	2	Encodes a 14-3-3 gene, designated GRF1 chi (for general regulatory factor1-G-box factor 14-3-3 homolog isoform chi). The major native forms of 14-3-3s are homo- and hetero-dimers, the biological functions of which are to interact physically with specific client proteins and thereby effect a change in the client. As a result, 14-3-3s are involved in a vast array of processes such as the response t…	TOR1-G-BOX FACT	OR 14-3	-3 HOMOLOG	ISOFORM C	HI (GF14 CHI);G	ENERAL REGULATORY FACTOR 1 (GRF1)
	AT4G09143	2	pseudogene, type 2 peroxiredoxin -related, similar to type 2 peroxiredoxin, putative pseudogene
	AT4G09316	2	transposable element gene; copia-like retrotransposon family, has a 6.3e-116 P-value blast match to dbj|BAA78425.1| polyprotein (Arabidopsis thaliana) (AtRE1) (Ty1_Copia-element) transposable_element_gene
	AT4G09452	2	Pseudogene of AT2G38590; F-box family protein pseudogene
	AT4G09940	2	P-loop containing nucleoside triphosphate hydrolases superfamily protein; FUNCTIONS IN: GTP binding; INVOLVED IN: response to bacterium; LOCATED IN: plasma membrane; EXPRESSED IN: egg cell, cultured cell; CONTAINS InterPro DOMAIN/s: AIG1 (InterPro:IPR006703); BEST Arabidopsis thaliana protein match is: P-loop containing nucleoside triphosphate hydrolases superfamily protein (TAIR:AT4G09950.1); Ha…
	AT4G10112	2	This gene encodes a small protein and has either evidence of transcription or purifying selection. protein_coding
	AT4G10260	2	pfkB-like carbohydrate kinase family protein; FUNCTIONS IN: kinase activity, ribokinase activity; INVOLVED IN: D-ribose metabolic process, acetate fermentation, sucrose biosynthetic process, sucrose catabolic process, using beta-fructofuranosidase; LOCATED IN: cellular_component unknown; EXPRESSED IN: petal, leaf whorl, sepal, male gametophyte, flower; EXPRESSED DURING: 4 anthesis, petal differen…	ana protein mat	ch is:	pfkB-like c	arbohydra	te kinase famil	y protein (TAIR:AT3G59480.1); Has 19547 Blast hits to 19543 proteins in 2443 species: Archae - 410; Bacteria - 14542; Metazoa - 141; Fungi - 136; Plants - 489; Viruses - 0; Other Eukaryotes - 3829 (source: NCBI BLink). protein_coding
	AT4G10370	2	Cysteine/Histidine-rich C1 domain family protein; FUNCTIONS IN: zinc ion binding; INVOLVED IN: intracellular signaling pathway; CONTAINS InterPro DOMAIN/s: Protein kinase C-like, phorbol ester/diacylglycerol binding (InterPro:IPR002219), DC1 (InterPro:IPR004146), Zinc finger, PHD-type (InterPro:IPR001965), C1-like (InterPro:IPR011424); BEST Arabidopsis thaliana protein match is: Cysteine/Histidin…	n_coding
	AT4G10380	2	Boric acid channel. Essential for efficient boron uptake and plant development under boron limitation. Also functions in arsenite transport and tolerance. Localized preferentially in outer membrane domains of root cells. protein_coding NOD26-LIKE INTRINSIC PROTEIN 5;1 (NIP5;1) NOD26-LIKE INTRINSIC PROTEIN 5;1 (NIP5;1); (AtNIP5;1);NOD26-LIKE MIP 8 (NLM8);NOD26-LIKE MIP 6 (NLM6)
	AT4G10457	2	Encodes a member of a family of small, secreted, cysteine rich proteins with sequence similarity to SCR (S locus cysteine-rich protein). protein_coding SCR-LIKE 1 (SCRL1) SCR-LIKE 1 (SCRL1)
	AT4G11120	2	translation elongation factor Ts (EF-Ts), putative; FUNCTIONS IN: translation elongation factor activity; INVOLVED IN: translational elongation; LOCATED IN: mitochondrion; EXPRESSED IN: 22 plant structures; EXPRESSED DURING: 13 growth stages; CONTAINS InterPro DOMAIN/s: Translation elongation factor Ts, conserved site (InterPro:IPR018101), Translation elongation factor EFTs/EF1B (InterPro:IPR0018…	to 8571 protei	ns in 2	664 species	: Archae	- 0; Bacteria -	5908; Metazoa - 120; Fungi - 25; Plants - 215; Viruses - 0; Other Eukaryotes - 3203 (source: NCBI BLink). protein_coding
	AT4G11210	2	Disease resistance-responsive (dirigent-like protein) family protein; FUNCTIONS IN: molecular_function unknown; INVOLVED IN: lignan biosynthetic process, defense response; LOCATED IN: endomembrane system; EXPRESSED IN: leaf lamina base, petal, hypocotyl, cauline leaf, root; EXPRESSED DURING: 4 anthesis; CONTAINS InterPro DOMAIN/s: Plant disease resistance response protein (InterPro:IPR004265); BE…	- 347; Plants -	385; V	iruses - 0;	Other Eu	karyotes - 339	(source: NCBI BLink). protein_coding
	AT4G12382	2	F-box family protein; FUNCTIONS IN: molecular_function unknown; INVOLVED IN: biological_process unknown; LOCATED IN: cellular_component unknown; CONTAINS InterPro DOMAIN/s: F-box domain, Skp2-like (InterPro:IPR022364); BEST Arabidopsis thaliana protein match is: unknown protein (TAIR:AT4G00893.1); Has 30201 Blast hits to 17322 proteins in 780 species: Archae - 12; Bacteria - 1396; Metazoa - 17338…
	AT4G13340	2	Leucine-rich repeat (LRR) family protein; FUNCTIONS IN: structural constituent of cell wall; LOCATED IN: cell wall, plant-type cell wall; EXPRESSED IN: 23 plant structures; EXPRESSED DURING: 13 growth stages; CONTAINS InterPro DOMAIN/s: Leucine-rich repeat-containing N-terminal domain, type 2 (InterPro:IPR013210); BEST Arabidopsis thaliana protein match is: Leucine-rich repeat (LRR) family protei…	protein_codin	g LEUC	INE-RICH RE	PEAT/EXTE	NSIN 3 (LRX3)	LEUCINE-RICH REPEAT/EXTENSIN 3 (LRX3)
	AT4G13730	2	Ypt/Rab-GAP domain of gyp1p superfamily protein; FUNCTIONS IN: RAB GTPase activator activity; INVOLVED IN: regulation of Rab GTPase activity; LOCATED IN: intracellular, chloroplast; EXPRESSED IN: 22 plant structures; EXPRESSED DURING: 13 growth stages; CONTAINS InterPro DOMAIN/s: RabGAP/TBC (InterPro:IPR000195); BEST Arabidopsis thaliana protein match is: Ypt/Rab-GAP domain of gyp1p superfamily p…
	AT4G13996	2	Pseudogene of AT2G35345; unknown protein pseudogene
	AT4G14600	2	Target SNARE coiled-coil domain protein; FUNCTIONS IN: molecular_function unknown; INVOLVED IN: biological_process unknown; LOCATED IN: plasma membrane; EXPRESSED IN: 23 plant structures; EXPRESSED DURING: 13 growth stages; CONTAINS InterPro DOMAIN/s: Target SNARE coiled-coil domain (InterPro:IPR000727); BEST Arabidopsis thaliana protein match is: Target SNARE coiled-coil domain protein (TAIR:AT1…
	AT4G14620	2	Protein of unknown function (DUF506) ; CONTAINS InterPro DOMAIN/s: Protein of unknown function DUF506, plant (InterPro:IPR006502); BEST Arabidopsis thaliana protein match is: Protein of unknown function (DUF506) (TAIR:AT3G22970.1); Has 402 Blast hits to 400 proteins in 26 species: Archae - 0; Bacteria - 0; Metazoa - 0; Fungi - 0; Plants - 397; Viruses - 0; Other Eukaryotes - 5 (source: NCBI BLink…
	AT4G14622	2	Upstream open reading frames (uORFs) are small open reading frames found in the 5' UTR of a mature mRNA, and can potentially mediate translational regulation of the largest, or major, ORF (mORF). CPuORF60 represents a conserved upstream opening reading frame relative to major ORF AT4G14620.1 protein_coding CONSERVED PEPTIDE UPSTREAM OPEN READING FRAME 60 (CPuORF60) CONSERVED PEPTIDE UPSTREAM OPEN…
	AT4G14860	2	ovate family protein 11 (OFP11); CONTAINS InterPro DOMAIN/s: Protein of unknown function DUF623 (InterPro:IPR006458); BEST Arabidopsis thaliana protein match is: ovate family protein 16 (TAIR:AT2G32100.1); Has 297 Blast hits to 297 proteins in 17 species: Archae - 0; Bacteria - 0; Metazoa - 0; Fungi - 0; Plants - 297; Viruses - 0; Other Eukaryotes - 0 (source: NCBI BLink). protein_coding OVATE FA…
	AT4G15000	2	Ribosomal L27e protein family; FUNCTIONS IN: structural constituent of ribosome; INVOLVED IN: translation; LOCATED IN: cytosolic ribosome, ribosome, cytosolic large ribosomal subunit, intracellular; EXPRESSED IN: 23 plant structures; EXPRESSED DURING: 13 growth stages; CONTAINS InterPro DOMAIN/s: Ribosomal protein L27e, conserved site (InterPro:IPR018262), Ribosomal protein L27e (InterPro:IPR0011…	Other Eukaryote	s - 135	(source: N	CBI BLink	). protein	_coding
	AT4G15415	2	B' regulatory subunit of PP2A (AtB'gamma) protein_coding (ATB' GAMMA) (ATB' GAMMA)
	AT4G15660	2	Thioredoxin superfamily protein; FUNCTIONS IN: electron carrier activity, arsenate reductase (glutaredoxin) activity, protein disulfide oxidoreductase activity; INVOLVED IN: cell redox homeostasis; LOCATED IN: endomembrane system; EXPRESSED IN: 16 plant structures; EXPRESSED DURING: 10 growth stages; CONTAINS InterPro DOMAIN/s: Glutaredoxin-like, plant II (InterPro:IPR011905), Glutaredoxin (Inter…	670.1); Has 152	0 Blast	hits to 15	15 protei	ns in 222 speci	es: Archae - 0; Bacteria - 20; Metazoa - 424; Fungi - 241; Plants - 751; Viruses - 0; Other Eukaryotes - 84 (source: NCBI BLink). protein_coding
	AT4G15755	2	Calcium-dependent lipid-binding (CaLB domain) family protein; FUNCTIONS IN: molecular_function unknown; INVOLVED IN: biological_process unknown; LOCATED IN: cellular_component unknown; EXPRESSED IN: cultured cell; CONTAINS InterPro DOMAIN/s: C2 membrane targeting protein (InterPro:IPR018029), C2 calcium/lipid-binding domain, CaLB (InterPro:IPR008973), C2 calcium-dependent membrane targeting (Inte…	zoa - 17338; Fu	ngi - 3	422; Plants	- 5037;	Viruses - 0; Ot	her Eukaryotes - 2996 (source: NCBI BLink). protein_coding
	AT4G16180	2	unknown protein; FUNCTIONS IN: molecular_function unknown; INVOLVED IN: biological_process unknown; LOCATED IN: plasma membrane; BEST Arabidopsis thaliana protein match is: unknown protein (TAIR:AT3G28720.1); Has 5 Blast hits to 5 proteins in 3 species: Archae - 0; Bacteria - 0; Metazoa - 0; Fungi - 0; Plants - 4; Viruses - 0; Other Eukaryotes - 1 (source: NCBI BLink). protein_coding
	AT4G16267	2	Encodes a Plant thionin family protein [pseudogene] pseudogene
	AT4G16550	2	HSP20-like chaperone; FUNCTIONS IN: aspartic-type endopeptidase activity; INVOLVED IN: proteolysis; LOCATED IN: cellular_component unknown; CONTAINS InterPro DOMAIN/s: Heat shock protein Hsp20 (InterPro:IPR002068), Peptidase A1 (InterPro:IPR001461), HSP20-like chaperone (InterPro:IPR008978); BEST Arabidopsis thaliana protein match is: HSP20-like chaperone (TAIR:AT4G16560.1); Has 208 Blast hits to…
	AT4G16580	2	Protein phosphatase 2C family protein; FUNCTIONS IN: phosphoprotein phosphatase activity, catalytic activity; CONTAINS InterPro DOMAIN/s: Protein phosphatase 2C-related (InterPro:IPR001932), Sporulation stage II, protein E C-terminal (InterPro:IPR010822); BEST Arabidopsis thaliana protein match is: Protein phosphatase 2C family protein (TAIR:AT5G66720.1); Has 838 Blast hits to 828 proteins in 210…
	AT4G16840	2	unknown protein; BEST Arabidopsis thaliana protein match is: unknown protein (TAIR:AT2G35658.3); Has 30201 Blast hits to 17322 proteins in 780 species: Archae - 12; Bacteria - 1396; Metazoa - 17338; Fungi - 3422; Plants - 5037; Viruses - 0; Other Eukaryotes - 2996 (source: NCBI BLink). protein_coding
	AT4G16855	2	unknown protein; LOCATED IN: endomembrane system; Has 30201 Blast hits to 17322 proteins in 780 species: Archae - 12; Bacteria - 1396; Metazoa - 17338; Fungi - 3422; Plants - 5037; Viruses - 0; Other Eukaryotes - 2996 (source: NCBI BLink). protein_coding
	AT4G16970	2	Protein kinase superfamily protein; FUNCTIONS IN: protein serine/threonine kinase activity, protein kinase activity, kinase activity, ATP binding; INVOLVED IN: protein amino acid phosphorylation; LOCATED IN: cellular_component unknown; EXPRESSED IN: 9 plant structures; EXPRESSED DURING: 4 anthesis, F mature embryo stage, petal differentiation and expansion stage, E expanded cotyledon stage, D bil…	otein kinase, a	ctive s	ite (InterP	ro:IPR008	271); BEST Arab	idopsis thaliana protein match is: Protein kinase superfamily protein (TAIR:AT4G19110.1); Has 37123 Blast hits to 30477 proteins in 1124 species: Archae - 42; Bacteria - 1923; Metazoa - 14429; Fungi - 5359; Plants - 8078; Viruses - 40; Other Eukaryotes - 7252 (source: NCBI BLink). protein_coding
	AT4G19003	2	VPS25; CONTAINS InterPro DOMAIN/s: ESCRT-II complex, vps25 subunit, N-terminal winged helix (InterPro:IPR014041), ESCRT-II complex, vps25 subunit, C-terminal winged helix (InterPro:IPR014040), ESCRT-II complex, vps25 subunit (InterPro:IPR008570); Has 35333 Blast hits to 34131 proteins in 2444 species: Archae - 798; Bacteria - 22429; Metazoa - 974; Fungi - 991; Plants - 531; Viruses - 0; Other Euk…
	AT4G19900	2	alpha 1,4-glycosyltransferase family protein; FUNCTIONS IN: transferase activity, transferring glycosyl groups; INVOLVED IN: biological_process unknown; LOCATED IN: mitochondrion, Golgi stack; EXPRESSED IN: flower, seed; EXPRESSED DURING: petal differentiation and expansion stage, E expanded cotyledon stage; CONTAINS InterPro DOMAIN/s: Alpha 1,4-glycosyltransferase conserved region (InterPro:IPR0…	species: Archae	- 4; B	acteria - 2	00; Metaz	oa - 877; Fungi	- 767; Plants - 50641; Viruses - 0; Other Eukaryotes - 1624 (source: NCBI BLink). protein_coding
	AT4G20260	2	Encodes a Ca2+ and Cu2+ binding protein. N-terminal myristylation on glycine 2 appears to enable it to associate tightly with the plasma membrane. Recombinant PCaP1 interacts strongly with phosphatidylinositol 3,5-bisphosphate (PtdIns(3,5)P2) and PtdIns (3,4,5)P3, and weakly with PtdIns(3,5)P2 and PtdIns(4,5). It also interacts with calmodulin (CaM) in a calcium-dependent manner. CaM does not int…	ollowing exposu	re to C	uCl2. Manni	tol, sorb	itol, and the f	lg22 oligopeptide also increase expression levels. protein_coding PLASMA-MEMBRANE ASSOCIATED CATION-BINDING PROTEIN 1 (PCAP1) ARABIDOPSIS THALIANA PLASMA-MEMBRANE ASSOCIATED CATION-BINDING PROTEIN 1 (ATPCAP1);MICROTUBULE-DESTABILIZING PROTEIN 25 (MDP25);PLASMA-MEMBRANE ASSOCIATED CATION-BINDING PROTEIN 1 (PCAP1)
	AT4G20350	2	oxidoreductases; FUNCTIONS IN: oxidoreductase activity; INVOLVED IN: biological_process unknown; EXPRESSED IN: 17 plant structures; EXPRESSED DURING: 8 growth stages; CONTAINS InterPro DOMAIN/s: Oxoglutarate/iron-dependent oxygenase (InterPro:IPR005123). protein_coding
	AT4G20520	2	RNA binding;RNA-directed DNA polymerases; FUNCTIONS IN: RNA binding, RNA-directed DNA polymerase activity; INVOLVED IN: RNA-dependent DNA replication; LOCATED IN: cellular_component unknown; CONTAINS InterPro DOMAIN/s: RNA-directed DNA polymerase (reverse transcriptase) (InterPro:IPR000477), Protein of unknown function DUF1204 (InterPro:IPR009596), RNA-directed DNA polymerase (reverse transcripta…	Fungi - 347; Pl	ants -	385; Viruse	s - 0; Ot	her Eukaryotes	- 339 (source: NCBI BLink). protein_coding
	AT4G20725	2	transposable element gene; non-LTR retrotransposon family (LINE), has a 1.2e-31 P-value blast match to GB:NP_038603 L1 repeat, Tf subfamily, member 23 (LINE-element) (Mus musculus) transposable_element_gene
	AT4G20850	2	Tripeptidyl Peptidase II. Ser protease that assembles into a large oligomeric complex containing two proteins of 153 and 142 kD that are derived from a single TPP2 gene, with the smaller version missing part of the C-terminal end. Not essential, based on the lack of phenotype of a T-DNA disruption mutant. protein_coding TRIPEPTIDYL PEPTIDASE II (TPP2) TRIPEPTIDYL PEPTIDASE II (TPP2)
	AT4G21590	2	Encodes a putative endonuclease but no demonstrable endonuclease activity, either towards single stranded DNA or mismatches, has been seen in vitro. Activated by AGAMOUS in a cal-1, ap1-1 background. Expressed in the floral meristem and during stamen development. protein_coding ENDONUCLEASE 3 (ENDO3) ENDONUCLEASE 3 (ENDO3)
	AT4G21720	2	unknown protein; Has 2692 Blast hits to 975 proteins in 186 species: Archae - 4; Bacteria - 460; Metazoa - 658; Fungi - 93; Plants - 1089; Viruses - 100; Other Eukaryotes - 288 (source: NCBI BLink). protein_coding
	AT4G21903	2	MATE efflux family protein; FUNCTIONS IN: antiporter activity, drug transmembrane transporter activity; INVOLVED IN: drug transmembrane transport, transmembrane transport; LOCATED IN: membrane; CONTAINS InterPro DOMAIN/s: Multi antimicrobial extrusion protein MatE (InterPro:IPR002528); BEST Arabidopsis thaliana protein match is: MATE efflux family protein (TAIR:AT4G21910.4). protein_coding
	AT4G22105	2	Encodes a member of a family of small, secreted, cysteine rich proteins with sequence similarity to SCR (S locus cysteine-rich protein). protein_coding SCR-LIKE 26 (SCRL26) SCR-LIKE 26 (SCRL26)
	AT4G22235	2	Encodes a defensin-like (DEFL) family protein. protein_coding
	AT4G22350	2	Ubiquitin C-terminal hydrolases superfamily protein; FUNCTIONS IN: ubiquitin thiolesterase activity, zinc ion binding; INVOLVED IN: ubiquitin-dependent protein catabolic process; EXPRESSED IN: male gametophyte, pollen tube; EXPRESSED DURING: L mature pollen stage, M germinated pollen stage; CONTAINS InterPro DOMAIN/s: Zinc finger, UBP-type (InterPro:IPR001607), Peptidase C19, ubiquitin carboxyl-t…
	AT4G22360	2	SWIB complex BAF60b domain-containing protein; CONTAINS InterPro DOMAIN/s: SWIB/MDM2 domain (InterPro:IPR003121), SWIB domain (InterPro:IPR019835), DEK, C-terminal (InterPro:IPR014876); BEST Arabidopsis thaliana protein match is: SWIB complex BAF60b domain-containing protein (TAIR:AT3G19080.1); Has 30201 Blast hits to 17322 proteins in 780 species: Archae - 12; Bacteria - 1396; Metazoa - 17338; F…
	AT4G22390	2	F-box associated ubiquitination effector family protein; CONTAINS InterPro DOMAIN/s: F-box associated interaction domain (InterPro:IPR017451); BEST Arabidopsis thaliana protein match is: F-box and associated interaction domains-containing protein (TAIR:AT4G12560.2); Has 30201 Blast hits to 17322 proteins in 780 species: Archae - 12; Bacteria - 1396; Metazoa - 17338; Fungi - 3422; Plants - 5037; V…
	AT4G22420	2	Ubiquitin-specific protease family C19-related protein; BEST Arabidopsis thaliana protein match is: Ubiquitin C-terminal hydrolases superfamily protein (TAIR:AT4G22350.2); Has 84 Blast hits to 84 proteins in 25 species: Archae - 0; Bacteria - 0; Metazoa - 14; Fungi - 4; Plants - 57; Viruses - 0; Other Eukaryotes - 9 (source: NCBI BLink). protein_coding
	AT4G22666	2	Bifunctional inhibitor/lipid-transfer protein/seed storage 2S albumin superfamily protein; FUNCTIONS IN: molecular_function unknown; INVOLVED IN: biological_process unknown; LOCATED IN: endomembrane system; CONTAINS InterPro DOMAIN/s: Bifunctional inhibitor/plant lipid transfer protein/seed storage (InterPro:IPR016140), Plant lipid transfer protein/seed storage/trypsin-alpha amylase inhibitor (In…	chae - 798; Bac	teria -	22429; Met	azoa - 97	4; Fungi - 991;	Plants - 531; Viruses - 0; Other Eukaryotes - 9610 (source: NCBI BLink). protein_coding
	AT4G23440	2	Disease resistance protein (TIR-NBS class); FUNCTIONS IN: transmembrane receptor activity, nucleoside-triphosphatase activity, nucleotide binding, ATP binding; INVOLVED IN: signal transduction, apoptosis, innate immune response; LOCATED IN: plasma membrane; EXPRESSED IN: 22 plant structures; EXPRESSED DURING: 13 growth stages; CONTAINS InterPro DOMAIN/s: ATPase, AAA+ type, core (InterPro:IPR00359…	hits to 617 pr	oteins	in 139 spec	ies: Arch	ae - 3; Bacteri	a - 309; Metazoa - 6; Fungi - 123; Plants - 176; Viruses - 0; Other Eukaryotes - 19 (source: NCBI BLink). protein_coding
	AT4G23730	2	Galactose mutarotase-like superfamily protein; FUNCTIONS IN: isomerase activity, carbohydrate binding, aldose 1-epimerase activity, catalytic activity; INVOLVED IN: galactose metabolic process, carbohydrate metabolic process; LOCATED IN: cellular_component unknown; EXPRESSED IN: 25 plant structures; EXPRESSED DURING: 14 growth stages; CONTAINS InterPro DOMAIN/s: Glycoside hydrolase-type carbohydr…	ily protein (TA	IR:AT3G	61610.1); H	as 2244 B	last hits to 22	41 proteins in 942 species: Archae - 0; Bacteria - 1605; Metazoa - 39; Fungi - 135; Plants - 255; Viruses - 0; Other Eukaryotes - 210 (source: NCBI BLink). protein_coding
	AT4G24275	2	Identified as a screen for stress-responsive genes. protein_coding
	AT4G24520	2	Encodes a cyp450 reductase likely to be involved in phenylpropanoid metabolism. protein_coding P450 REDUCTASE 1 (ATR1) ARABIDOPSIS CYTOCHROME REDUCTASE (AR1);P450 REDUCTASE 1 (ATR1)
	AT4G24700	2	unknown protein; Has 20 Blast hits to 20 proteins in 7 species: Archae - 0; Bacteria - 0; Metazoa - 0; Fungi - 0; Plants - 20; Viruses - 0; Other Eukaryotes - 0 (source: NCBI BLink). protein_coding
	AT4G25260	2	Plant invertase/pectin methylesterase inhibitor superfamily protein; FUNCTIONS IN: enzyme inhibitor activity, pectinesterase inhibitor activity, pectinesterase activity; INVOLVED IN: shade avoidance; LOCATED IN: endomembrane system; EXPRESSED IN: 21 plant structures; EXPRESSED DURING: 13 growth stages; CONTAINS InterPro DOMAIN/s: Pectinesterase inhibitor (InterPro:IPR006501); BEST Arabidopsis tha…	es - 0; Other E	ukaryot	es - 0 (sou	rce: NCBI	BLink).	protein_coding
	AT4G25430	2	unknown protein; BEST Arabidopsis thaliana protein match is: unknown protein (TAIR:AT5G51850.1); Has 30201 Blast hits to 17322 proteins in 780 species: Archae - 12; Bacteria - 1396; Metazoa - 17338; Fungi - 3422; Plants - 5037; Viruses - 0; Other Eukaryotes - 2996 (source: NCBI BLink). protein_coding TON1 RECRUITING MOTIF 23 (TRM23) TON1 RECRUITING MOTIF 23 (TRM23)
	AT4G25540	2	encodes a DNA mismatch repair homolog of human MutS gene, MSH6. There are four MutS genes in Arabidopsis, MSH2, MSH3, MSH6, and MSH7, which all act as heterodimers and bind to 51-mer duplexes. MSH2*MSH3 heterodimers bound 'insertion-deletion' DNA with three nucleotides (+AAG) or one nucleotide (+T) looped out much better than they bound DNA with a base/base mispair (T/G). protein_coding HOMOLOG O…
	AT4G25920	2	Protein of unknown function (DUF295); CONTAINS InterPro DOMAIN/s: Protein of unknown function DUF295 (InterPro:IPR005174); BEST Arabidopsis thaliana protein match is: Protein of unknown function (DUF295) (TAIR:AT4G14260.1); Has 254 Blast hits to 242 proteins in 9 species: Archae - 0; Bacteria - 0; Metazoa - 0; Fungi - 0; Plants - 254; Viruses - 0; Other Eukaryotes - 0 (source: NCBI BLink). protei…
	AT4G26488	2	Potential natural antisense gene, locus overlaps with AT4G26490 other_rna
	AT4G27010	2	INVOLVED IN: biological_process unknown; LOCATED IN: cellular_component unknown; EXPRESSED IN: 20 plant structures; EXPRESSED DURING: 10 growth stages; CONTAINS InterPro DOMAIN/s: Ribosome 60S biogenesis N-terminal (InterPro:IPR021714); BEST Arabidopsis thaliana protein match is: unknown protein (TAIR:AT1G72270.1); Has 312 Blast hits to 226 proteins in 103 species: Archae - 0; Bacteria - 2; Metaz…
	AT4G27090	2	Ribosomal protein L14; FUNCTIONS IN: structural constituent of ribosome; INVOLVED IN: translation, ribosome biogenesis; LOCATED IN: in 8 components; EXPRESSED IN: 24 plant structures; EXPRESSED DURING: 13 growth stages; CONTAINS InterPro DOMAIN/s: Ribosomal protein L14 (InterPro:IPR002784); BEST Arabidopsis thaliana protein match is: Ribosomal protein L14 (TAIR:AT2G20450.1); Has 1807 Blast hits t…
	AT4G27210	2	transposable element gene; copia-like retrotransposon family, has a 1.6e-249 P-value blast match to GB:AAA57005 Hopscotch polyprotein (Ty1_Copia-element) (Zea mays) transposable_element_gene
	AT4G27350	2	Protein of unknown function (DUF1223); CONTAINS InterPro DOMAIN/s: Protein of unknown function DUF1223 (InterPro:IPR010634); BEST Arabidopsis thaliana protein match is: Protein of unknown function (DUF1223) (TAIR:AT5G54240.1); Has 527 Blast hits to 527 proteins in 230 species: Archae - 0; Bacteria - 439; Metazoa - 0; Fungi - 4; Plants - 46; Viruses - 0; Other Eukaryotes - 38 (source: NCBI BLink).…
	AT4G27430	2	Positive regulator of light-regulated genes. Novel nuclear protein which requires light for its high level expression. protein_coding COP1-INTERACTING PROTEIN 7 (CIP7) COP1-INTERACTING PROTEIN 7 (CIP7)
	AT4G27435	2	Protein of unknown function (DUF1218); FUNCTIONS IN: molecular_function unknown; INVOLVED IN: biological_process unknown; LOCATED IN: endomembrane system; EXPRESSED IN: 23 plant structures; EXPRESSED DURING: 13 growth stages; CONTAINS InterPro DOMAIN/s: Protein of unknown function DUF1218 (InterPro:IPR009606); BEST Arabidopsis thaliana protein match is: Protein of unknown function (DUF1218) (TAIR…
	AT4G27990	2	YLMG1-2; FUNCTIONS IN: molecular_function unknown; INVOLVED IN: biological_process unknown; LOCATED IN: chloroplast, chloroplast envelope; EXPRESSED IN: 23 plant structures; EXPRESSED DURING: 13 growth stages; CONTAINS InterPro DOMAIN/s: Protein of unknown function YGGT (InterPro:IPR003425); BEST Arabidopsis thaliana protein match is: YGGT family protein (TAIR:AT3G07430.1); Has 788 Blast hits to …
	AT4G28652	2	Potential natural antisense gene, locus overlaps with AT4G28650 other_rna
	AT4G28900	2	transposable element gene; copia-like retrotransposon family, has a 7.7e-236 P-value blast match to GB:AAA57005 Hopscotch polyprotein (Ty1_Copia-element) (Zea mays) transposable_element_gene
	AT4G30210	2	Encodes NADPH-cytochrome P450 reductase that catalyzes the first oxidative step of the phenylpropanoid general pathway. protein_coding P450 REDUCTASE 2 (ATR2) P450 REDUCTASE 2 (ATR2); (AR2)
Done	AT4G30270	2	encodes a protein similar to endo xyloglucan transferase in sequence. It is also very similar to BRU1 in soybean, which is involved in brassinosteroid response. protein_coding XYLOGLUCAN ENDOTRANSGLUCOSYLASE/HYDROLASE 24 (XTH24) MERISTEM-5 (MERI5B);SENESCENCE 4 (SEN4);XYLOGLUCAN ENDOTRANSGLUCOSYLASE/HYDROLASE 24 (XTH24);MERISTEM 5 (MERI-5)
	AT4G30470	2	NAD(P)-binding Rossmann-fold superfamily protein; FUNCTIONS IN: coenzyme binding, binding, cinnamoyl-CoA reductase activity, catalytic activity; INVOLVED IN: lignin biosynthetic process, cellular metabolic process, metabolic process; LOCATED IN: cellular_component unknown; EXPRESSED IN: 23 plant structures; EXPRESSED DURING: 13 growth stages; CONTAINS InterPro DOMAIN/s: NAD-dependent epimerase/de…	2 species: Arch	ae - 2;	Bacteria -	557; Met	azoa - 88; Fung	i - 385; Plants - 2025; Viruses - 0; Other Eukaryotes - 631 (source: NCBI BLink). protein_coding
	AT4G30740	2	unknown protein; FUNCTIONS IN: molecular_function unknown; INVOLVED IN: biological_process unknown; LOCATED IN: chloroplast; BEST Arabidopsis thaliana protein match is: Family of unknown function (DUF566) (TAIR:AT4G30710.1); Has 43 Blast hits to 43 proteins in 9 species: Archae - 0; Bacteria - 0; Metazoa - 0; Fungi - 0; Plants - 43; Viruses - 0; Other Eukaryotes - 0 (source: NCBI BLink). protein_…
	AT4G31000	2	Calmodulin-binding protein; CONTAINS InterPro DOMAIN/s: Calmodulin binding protein-like (InterPro:IPR012416); BEST Arabidopsis thaliana protein match is: Calmodulin-binding protein (TAIR:AT2G24300.2); Has 354 Blast hits to 312 proteins in 18 species: Archae - 0; Bacteria - 0; Metazoa - 3; Fungi - 0; Plants - 351; Viruses - 0; Other Eukaryotes - 0 (source: NCBI BLink). protein_coding
	AT4G31075	2	pre-tRNA; tRNA-Arg (anticodon: TCT) pre_trna
	AT4G31265	2	pre-tRNA; tRNA-Arg (anticodon: ACG) pre_trna
	AT4G31408	2	other RNA other_rna
	AT4G31550	2	member of WRKY Transcription Factor; Group II-d; negative regulator of basal resistance to Pseudomonas syringae. protein_coding WRKY DNA-BINDING PROTEIN 11 (WRKY11) (AtWRKY11);WRKY DNA-BINDING PROTEIN 11 (WRKY11)
	AT4G31580	2	Encodes a Serine/arginine-rich (SR) protein RSZp22. SR proteins are splicing regulators that share a modular structure consisting of one or two N-terminal RNA recognition motif domains and a C-terminal RS-rich domain. RSZp22 is located in the nucleolus. It is a nucleocytoplasmic shuttling protein and an interacting partner to the Arabidopsis U1-70K. Barta et al (2010) have proposed a nomenclature…	(RSZP22);RS-CON	TAINING	ZINC FINGE	R PROTEIN	22 (RSZ22);RS-	CONTAINING ZINC FINGER PROTEIN 22 (At-RSZ22); (SRZ22)
	AT4G31820	2	A member of the NPY family genes (NPY1/AT4G31820, NPY2/AT2G14820, NPY3/AT5G67440, NPY4/AT2G23050, NPY5/AT4G37590). Encodes a protein with similarity to NHP3. Contains BTB/POZ domain. Promoter region has canonical auxin response element binding site and Wus binding site. Co-localizes to the late endosome with PID. Regulates cotyledon development through control of PIN1 polarity in concert with PID…
	AT4G32208	2	heat shock protein 70 (Hsp 70) family protein; FUNCTIONS IN: molecular_function unknown; INVOLVED IN: biological_process unknown; LOCATED IN: cellular_component unknown; CONTAINS InterPro DOMAIN/s: Heat shock protein 70 (InterPro:IPR013126); BEST Arabidopsis thaliana protein match is: mitochondrial HSO70 2 (TAIR:AT5G09590.1); Has 30201 Blast hits to 17322 proteins in 780 species: Archae - 12; Bac…
	AT4G32210	2	Encodes one of the membrane anchor subunits of the mitochondrial respiratory complex II. The protein is encoded by the nuclear genome but is imported into the mitochondrion. There are two genes that encode this protein, the other is SDH3-1. protein_coding SUCCINATE DEHYDROGENASE 3-2 (SDH3-2) SUCCINATE DEHYDROGENASE 3-2 (SDH3-2)
	AT4G32470	2	Cytochrome bd ubiquinol oxidase, 14kDa subunit; FUNCTIONS IN: ubiquinol-cytochrome-c reductase activity; INVOLVED IN: mitochondrial electron transport, ubiquinol to cytochrome c; LOCATED IN: mitochondrion, plasma membrane, plastid, mitochondrial respiratory chain complex III, membrane; EXPRESSED IN: 26 plant structures; EXPRESSED DURING: 15 growth stages; CONTAINS InterPro DOMAIN/s: Cytochrome d …	Bacteria - 0; M	etazoa	- 736; Fung	i - 347;	Plants - 385; V	iruses - 0; Other Eukaryotes - 339 (source: NCBI BLink). protein_coding
	AT4G32790	2	Exostosin family protein; FUNCTIONS IN: catalytic activity; INVOLVED IN: biological_process unknown; LOCATED IN: mitochondrion, membrane; CONTAINS InterPro DOMAIN/s: Exostosin-like (InterPro:IPR004263); BEST Arabidopsis thaliana protein match is: Exostosin family protein (TAIR:AT5G25820.1); Has 1344 Blast hits to 1329 proteins in 116 species: Archae - 0; Bacteria - 12; Metazoa - 289; Fungi - 4; P…
	AT4G32915	2	FUNCTIONS IN: molecular_function unknown; INVOLVED IN: regulation of translational fidelity; LOCATED IN: chloroplast; EXPRESSED IN: 22 plant structures; EXPRESSED DURING: 13 growth stages; CONTAINS InterPro DOMAIN/s: Glu-tRNAGln amidotransferase, C subunit (InterPro:IPR003837); Has 30201 Blast hits to 17322 proteins in 780 species: Archae - 12; Bacteria - 1396; Metazoa - 17338; Fungi - 3422; Plan…
	AT4G33470	2	Encodes HDA14, a member of the histone deacetylase family proteins that can deacetylate a-tubulin, associates with a/b-tubulin and is retained on GTP/taxol-stabilized microtubules, at least in part, by direct association with the PP2A-A2 subunit. The association of a histone deacetylase with PP2A suggests a direct link between protein phosphorylation and acetylation. protein_coding HISTONE DEACET…
	AT4G33620	2	Cysteine proteinases superfamily protein; FUNCTIONS IN: cysteine-type peptidase activity; INVOLVED IN: proteolysis; LOCATED IN: cellular_component unknown; CONTAINS InterPro DOMAIN/s: Peptidase C48, SUMO/Sentrin/Ubl1 (InterPro:IPR003653); BEST Arabidopsis thaliana protein match is: Cysteine proteinases superfamily protein (TAIR:AT1G09730.2); Has 1439 Blast hits to 1292 proteins in 201 species: Ar…
	AT4G33890	2	unknown protein; BEST Arabidopsis thaliana protein match is: unknown protein (TAIR:AT2G14850.1); Has 133 Blast hits to 131 proteins in 15 species: Archae - 0; Bacteria - 0; Metazoa - 0; Fungi - 2; Plants - 129; Viruses - 0; Other Eukaryotes - 2 (source: NCBI BLink). protein_coding
	AT4G35020	2	A member of ROP GTPase gene family; Encodes a Rho-like GTP binding protein. protein_coding RAC-LIKE 3 (RAC3) RAC-LIKE 3 (ARAC3);RHO-RELATED PROTEIN FROM PLANTS 6 (ROP6);RAC-LIKE 3 (RAC3); (ATROP6); (RHO1PS)
	AT4G35200	2	Arabidopsis protein of unknown function (DUF241); CONTAINS InterPro DOMAIN/s: Protein of unknown function DUF241, plant (InterPro:IPR004320); BEST Arabidopsis thaliana protein match is: Arabidopsis protein of unknown function (DUF241) (TAIR:AT4G35210.1); Has 517 Blast hits to 501 proteins in 17 species: Archae - 0; Bacteria - 0; Metazoa - 1; Fungi - 0; Plants - 509; Viruses - 0; Other Eukaryotes …
	AT4G35460	2	NADPH-dependent thioredoxin reductase 1 (NTR1. Similar to E.coli NTR and has conserved NADPH binding domains. protein_coding NADPH-DEPENDENT THIOREDOXIN REDUCTASE B (NTRB) (ATNTRB);NADPH-DEPENDENT THIOREDOXIN REDUCTASE 1 (NTR1);NADPH-DEPENDENT THIOREDOXIN REDUCTASE B (NTRB)
	AT4G35500	2	Protein kinase superfamily protein; FUNCTIONS IN: protein serine/threonine kinase activity, protein kinase activity, kinase activity, ATP binding; INVOLVED IN: protein amino acid phosphorylation; LOCATED IN: cellular_component unknown; EXPRESSED IN: 22 plant structures; EXPRESSED DURING: 14 growth stages; CONTAINS InterPro DOMAIN/s: Protein kinase, catalytic domain (InterPro:IPR000719), Serine/th…	erPro:IPR008271	), Prot	ein kinase-	like doma	in (InterPro:IP	R011009); BEST Arabidopsis thaliana protein match is: Protein kinase superfamily protein (TAIR:AT2G17530.3); Has 35333 Blast hits to 34131 proteins in 2444 species: Archae - 798; Bacteria - 22429; Metazoa - 974; Fungi - 991; Plants - 531; Viruses - 0; Other Eukaryotes - 9610 (source: NCBI BLink). protein_coding
	AT4G35510	2	unknown protein; BEST Arabidopsis thaliana protein match is: unknown protein (TAIR:AT2G17540.3); Has 182 Blast hits to 179 proteins in 73 species: Archae - 0; Bacteria - 87; Metazoa - 17; Fungi - 9; Plants - 50; Viruses - 0; Other Eukaryotes - 19 (source: NCBI BLink). protein_coding
	AT4G35630	2	Encodes a phosphoserine aminotransferase which is involved in serine biosynthesis in the chloroplast which operates via the phosphorylated pathway. protein_coding PHOSPHOSERINE AMINOTRANSFERASE (PSAT) PHOSPHOSERINE AMINOTRANSFERASE (PSAT)
	AT4G35790	2	Encodes a protein with phospholipase D activity. Involved in phospolipase metabolism. Mutants are affected in hydrogen peroxide mediated cell death. protein_coding PHOSPHOLIPASE D DELTA (PLDDELTA) PHOSPHOLIPASE D DELTA (PLDDELTA);ARABIDOPSIS THALIANA PHOSPHOLIPASE D DELTA (ATPLDDELTA)
	AT4G36020	2	Encodes a cold shock domain protein. Involved in cold acclimation by blocking the secondary structure of mRNA which in turn facilitates translation at cold temperature. protein_coding COLD SHOCK DOMAIN PROTEIN 1 (CSDP1) COLD SHOCK DOMAIN PROTEIN 1 (CSDP1)
	AT4G36032	2	Potential natural antisense gene, locus overlaps with AT4G36030 other_rna
	AT4G36180	2	Leucine-rich receptor-like protein kinase family protein; FUNCTIONS IN: protein serine/threonine kinase activity, kinase activity, ATP binding; INVOLVED IN: transmembrane receptor protein tyrosine kinase signaling pathway, protein amino acid phosphorylation; LOCATED IN: plasma membrane; EXPRESSED IN: 21 plant structures; EXPRESSED DURING: 13 growth stages; CONTAINS InterPro DOMAIN/s: Protein kina…	ein kinase-like	domain	(InterPro:	IPR011009	), Serine/threo	nine-protein kinase, active site (InterPro:IPR008271); BEST Arabidopsis thaliana protein match is: Leucine-rich receptor-like protein kinase family protein (TAIR:AT1G75640.1); Has 274404 Blast hits to 147338 proteins in 4291 species: Archae - 207; Bacteria - 28458; Metazoa - 89754; Fungi - 12028; Plants - 112070; Viruses - 470; Other Eukaryotes - 31417 (source: NCBI BLink). protein_coding
	AT4G36210	2	Protein of unknown function (DUF726); FUNCTIONS IN: molecular_function unknown; INVOLVED IN: biological_process unknown; LOCATED IN: cellular_component unknown; EXPRESSED IN: 24 plant structures; EXPRESSED DURING: 15 growth stages; CONTAINS InterPro DOMAIN/s: Protein of unknown function DUF726 (InterPro:IPR007941); BEST Arabidopsis thaliana protein match is: Protein of unknown function (DUF726) (…
	AT4G36590	2	MADS-box transcription factor family protein; FUNCTIONS IN: DNA binding, sequence-specific DNA binding transcription factor activity; INVOLVED IN: regulation of transcription, DNA-dependent; LOCATED IN: nucleus; EXPRESSED IN: embryo, flower, pollen tube, endosperm; EXPRESSED DURING: petal differentiation and expansion stage; CONTAINS InterPro DOMAIN/s: Transcription factor, MADS-box (InterPro:IPR…	ukaryotes - 66	(source	: NCBI BLin	k).	protein_coding
	AT4G36648	2	Unknown gene other_rna
	AT4G36730	2	member of a gene family encoding basic leucine zipper proteins (GBFs) which bind the G-box protein_coding G-BOX BINDING FACTOR 1 (GBF1) (ATGBF1);G-BOX BINDING FACTOR 1 (GBF1)
	AT4G36791	2	This gene encodes a small protein and has either evidence of transcription or purifying selection. protein_coding
	AT4G36930	2	Encodes a transcription factor of the bHLH protein family. Mutants have abnormal, unfused carpels and reduced seed dormancy. protein_coding SPATULA (SPT) SPATULA (SPT)
	AT4G37050	2	Patatin-related phospholipase A. Expressed in the floral gynaecium and is induced by abscisic acid (ABA) or phosphate deficiency in roots. protein_coding PATATIN-LIKE PROTEIN 4 (PLP4) PATATIN-LIKE PROTEIN 4 (PLP4);PATATIN-RELATED PHOSPHOLIPASE III BETA (PLAIII{beta});PHOSPHOLIPASE A IVC (AtPLAIVC); (PLA V)
	AT4G37740	2	Growth regulating factor encoding transcription activator. One of the nine members of a GRF gene family, containing nuclear targeting domain. Mutants result in smaller leaves indicating the role of the gene in leaf development. Expressed in root, shoot and flower protein_coding GROWTH-REGULATING FACTOR 2 (GRF2) GROWTH-REGULATING FACTOR 2 (GRF2);GROWTH-REGULATING FACTOR 2 (AtGRF2)
	AT4G38050	2	Xanthine/uracil permease family protein; FUNCTIONS IN: transmembrane transporter activity; INVOLVED IN: transport, transmembrane transport; LOCATED IN: plasma membrane, membrane; EXPRESSED IN: 23 plant structures; EXPRESSED DURING: 13 growth stages; CONTAINS InterPro DOMAIN/s: Xanthine/uracil/vitamin C permease (InterPro:IPR006043); BEST Arabidopsis thaliana protein match is: nucleobase-ascorbate…	n_coding
	AT4G38140	2	RING/U-box superfamily protein; FUNCTIONS IN: zinc ion binding; LOCATED IN: anchored to membrane; CONTAINS InterPro DOMAIN/s: Zinc finger, RING-type (InterPro:IPR001841), Zinc finger, C3HC4 RING-type (InterPro:IPR018957); BEST Arabidopsis thaliana protein match is: RING/U-box superfamily protein (TAIR:AT2G18650.1); Has 7548 Blast hits to 7531 proteins in 260 species: Archae - 0; Bacteria - 0; Met…
	AT4G38401	2	unknown protein; LOCATED IN: endomembrane system; Has 30201 Blast hits to 17322 proteins in 780 species: Archae - 12; Bacteria - 1396; Metazoa - 17338; Fungi - 3422; Plants - 5037; Viruses - 0; Other Eukaryotes - 2996 (source: NCBI BLink). protein_coding
	AT4G38495	2	CONTAINS InterPro DOMAIN/s: YL1 nuclear, C-terminal (InterPro:IPR013272); Has 279 Blast hits to 279 proteins in 147 species: Archae - 0; Bacteria - 0; Metazoa - 94; Fungi - 133; Plants - 35; Viruses - 0; Other Eukaryotes - 17 (source: NCBI BLink). protein_coding
	AT4G38830	2	Encodes a cysteine-rich receptor-like protein kinase. protein_coding CYSTEINE-RICH RLK (RECEPTOR-LIKE PROTEIN KINASE) 26 (CRK26) CYSTEINE-RICH RLK (RECEPTOR-LIKE PROTEIN KINASE) 26 (CRK26)
	AT4G39000	2	glycosyl hydrolase 9B17 (GH9B17); FUNCTIONS IN: hydrolase activity, hydrolyzing O-glycosyl compounds, catalytic activity; INVOLVED IN: carbohydrate metabolic process; LOCATED IN: endomembrane system; EXPRESSED IN: petal, flower; EXPRESSED DURING: 4 anthesis, petal differentiation and expansion stage; CONTAINS InterPro DOMAIN/s: Six-hairpin glycosidase (InterPro:IPR012341), Six-hairpin glycosidase…	; Bacteria - 58	2; Meta	zoa - 188;	Fungi - 1	7; Plants - 915	; Viruses - 0; Other Eukaryotes - 37 (source: NCBI BLink). protein_coding GLYCOSYL HYDROLASE 9B17 (GH9B17) GLYCOSYL HYDROLASE 9B17 (GH9B17);GLYCOSYL HYDROLASE 9B17 (AtGH9B17)
	AT4G39400	2	Encodes a plasma membrane localized leucine-rich repeat receptor kinase involved in brassinosteroid signal transduction. BRI1 ligand is brassinolide which binds at the extracellular domain. Binding results in phosphorylation of the kinase domain which activates the BRI1 protein leading to BR responses. Residue T-1049 and either S-1044 or T-1045 were essential for kinase function in vitro and norm…	1/BRI1 they for	m is lo	calized in	the endos	ome. BRI1 appea	rs to be involved in the autonomous pathway that regulates the transition to flowering, primarily through its effects on FLC expression levels, as uncovered by double mutant analyses. This most likely occurs as a result of BRI1-dependent effects on histone acetylation, but not histone triMeH3K4 methylation, at the FLC locus. protein_coding BRASSINOSTEROID INSENSITIVE 1 (BRI1) BRASSINOSTEROID INSE…
	AT4G39865	2	pre-tRNA; tRNA-Arg (anticodon: ACG) pre_trna
	AT4G40050	2	FUNCTIONS IN: signal transducer activity; INVOLVED IN: biological_process unknown; LOCATED IN: cellular_component unknown; EXPRESSED IN: 22 plant structures; EXPRESSED DURING: 13 growth stages; CONTAINS InterPro DOMAIN/s: Uncharacterised conserved protein UCP013022 (InterPro:IPR016607), Regulator of G protein signalling (InterPro:IPR000342); BEST Arabidopsis thaliana protein match is: Protein of …	NCBI BLink).	prot	ein_coding
	AT5G01010	2	EXPRESSED IN: 23 plant structures; EXPRESSED DURING: 14 growth stages; CONTAINS InterPro DOMAIN/s: GOLD (InterPro:IPR009038); Has 85 Blast hits to 85 proteins in 21 species: Archae - 0; Bacteria - 0; Metazoa - 20; Fungi - 0; Plants - 62; Viruses - 0; Other Eukaryotes - 3 (source: NCBI BLink). protein_coding
	AT5G01050	2	putative laccase, a member of laccase family of genes (17 members in Arabidopsis). protein_coding
	AT5G01060	2	Protein kinase protein with tetratricopeptide repeat domain; FUNCTIONS IN: binding, protein kinase activity, kinase activity, ATP binding; INVOLVED IN: protein amino acid phosphorylation, N-terminal protein myristoylation; LOCATED IN: cellular_component unknown; EXPRESSED IN: petal, cotyledon, root; EXPRESSED DURING: petal differentiation and expansion stage; CONTAINS InterPro DOMAIN/s: Tetratric…	liana protein m	atch is	: Protein k	inase pro	tein with tetra	tricopeptide repeat domain (TAIR:AT3G09240.1); Has 1807 Blast hits to 1807 proteins in 277 species: Archae - 0; Bacteria - 0; Metazoa - 736; Fungi - 347; Plants - 385; Viruses - 0; Other Eukaryotes - 339 (source: NCBI BLink). protein_coding
	AT5G01175	2	Potential natural antisense gene, locus overlaps with AT5G01180 other_rna
	AT5G02000	2	unknown protein; Has 5 Blast hits to 5 proteins in 2 species: Archae - 0; Bacteria - 0; Metazoa - 0; Fungi - 0; Plants - 5; Viruses - 0; Other Eukaryotes - 0 (source: NCBI BLink). protein_coding
	AT5G02220	2	unknown protein; Has 30201 Blast hits to 17322 proteins in 780 species: Archae - 12; Bacteria - 1396; Metazoa - 17338; Fungi - 3422; Plants - 5037; Viruses - 0; Other Eukaryotes - 2996 (source: NCBI BLink). protein_coding
	AT5G02340	2	Cysteine/Histidine-rich C1 domain family protein; FUNCTIONS IN: zinc ion binding; INVOLVED IN: biological_process unknown; LOCATED IN: intracellular; CONTAINS InterPro DOMAIN/s: Zinc finger, RING-type (InterPro:IPR001841), DC1 (InterPro:IPR004146), Zinc finger, RanBP2-type (InterPro:IPR001876), C1-like (InterPro:IPR011424); BEST Arabidopsis thaliana protein match is: Cysteine/Histidine-rich C1 do…
	AT5G02960	2	Ribosomal protein S12/S23 family protein; FUNCTIONS IN: structural constituent of ribosome; INVOLVED IN: translation; LOCATED IN: cytosolic small ribosomal subunit, cytosolic ribosome, ribosome; EXPRESSED IN: guard cell, leaf; CONTAINS InterPro DOMAIN/s: Ribosomal protein S23, eukaryotic/archaeal (InterPro:IPR005680), Ribosomal protein S12/S23 (InterPro:IPR006032), Nucleic acid-binding, OB-fold-l…	cies: Archae -	259; Ba	cteria - 51	25; Metaz	oa - 487; Fungi	- 294; Plants - 977; Viruses - 0; Other Eukaryotes - 1932 (source: NCBI BLink). protein_coding
	AT5G02970	2	alpha/beta-Hydrolases superfamily protein; CONTAINS InterPro DOMAIN/s: Alpha/beta hydrolase fold-1 (InterPro:IPR000073); BEST Arabidopsis thaliana protein match is: alpha/beta-Hydrolases superfamily protein (TAIR:AT3G09690.2); Has 911 Blast hits to 905 proteins in 207 species: Archae - 6; Bacteria - 480; Metazoa - 9; Fungi - 40; Plants - 329; Viruses - 0; Other Eukaryotes - 47 (source: NCBI BLink…
	AT5G03660	2	Family of unknown function (DUF662) ; FUNCTIONS IN: molecular_function unknown; INVOLVED IN: biological_process unknown; LOCATED IN: plasma membrane; EXPRESSED IN: 22 plant structures; EXPRESSED DURING: 13 growth stages; CONTAINS InterPro DOMAIN/s: Protein of unknown function DUF662 (InterPro:IPR007033); BEST Arabidopsis thaliana protein match is: Family of unknown function (DUF662) (TAIR:AT3G099…
	AT5G05260	2	Encodes cytochrome P450 CYP79A2. protein_coding CYTOCHROME P450 79A2 (CYP79A2) CYTOCHROME P450 79A2 (CYP79A2)
	AT5G05580	2	Encodes a temperature sensitive plastidic fatty acid desaturase. protein_coding FATTY ACID DESATURASE 8 (FAD8) (AtFAD8);FATTY ACID DESATURASE 8 (FAD8)
	AT5G06125	2	pre-tRNA; tRNA-Leu (anticodon: TAG) pre_trna
	AT5G07380	2	unknown protein; FUNCTIONS IN: molecular_function unknown; INVOLVED IN: biological_process unknown; LOCATED IN: cellular_component unknown; EXPRESSED IN: egg cell; Has 84 Blast hits to 81 proteins in 31 species: Archae - 0; Bacteria - 0; Metazoa - 42; Fungi - 0; Plants - 41; Viruses - 0; Other Eukaryotes - 1 (source: NCBI BLink). protein_coding
	AT5G07960	2	unknown protein; CONTAINS InterPro DOMAIN/s: Uncharacterised protein family UPF0139 (InterPro:IPR005351); Has 193 Blast hits to 193 proteins in 75 species: Archae - 0; Bacteria - 0; Metazoa - 130; Fungi - 0; Plants - 52; Viruses - 0; Other Eukaryotes - 11 (source: NCBI BLink). protein_coding
	AT5G08370	2	alpha-galactosidase 2 (AGAL2); FUNCTIONS IN: alpha-galactosidase activity, hydrolase activity, hydrolyzing O-glycosyl compounds, catalytic activity; INVOLVED IN: positive regulation of flower development, leaf morphogenesis; LOCATED IN: plant-type cell wall; EXPRESSED IN: 22 plant structures; EXPRESSED DURING: 13 growth stages; CONTAINS InterPro DOMAIN/s: Aldolase-type TIM barrel (InterPro:IPR013…	se 1 (TAIR:AT5G	8380.1	); Has 3020	1 Blast h	its to 17322 pr	oteins in 780 species: Archae - 12; Bacteria - 1396; Metazoa - 17338; Fungi - 3422; Plants - 5037; Viruses - 0; Other Eukaryotes - 2996 (source: NCBI BLink). protein_coding ALPHA-GALACTOSIDASE 2 (AGAL2) ALPHA-GALACTOSIDASE 2 (AGAL2);ALPHA-GALACTOSIDASE 2 (AtAGAL2)
	AT5G08790	2	induced by wounding, belongs to a large family of putative transcriptional activators with NAC domain. protein_coding (ATAF2) ARABIDOPSIS NAC DOMAIN CONTAINING PROTEIN 81 (anac081); (ATAF2)
	AT5G09585	2	U2.5; snRNA; gi|17664|emb|X06476.1|ATU25 Arabidopsis thaliana U2 RNA gene (U2.5) small_nuclear_rna U2 SMALL NUCLEOLAR RNA5 (U2.5) U2 SMALL NUCLEOLAR RNA5 (U2.5)
	AT5G09600	2	Encodes one of the membrane anchor subunits of the mitochondrial respiratory complex II. The protein is encoded by the nuclear genome but is imported into the mitochondrion. There are two genes that encode this protein, the other is SDH3-2. protein_coding SUCCINATE DEHYDROGENASE 3-1 (SDH3-1) SUCCINATE DEHYDROGENASE 3-1 (SDH3-1)
	AT5G09980	2	elicitor peptide 4 precursor (PROPEP4); FUNCTIONS IN: molecular_function unknown; INVOLVED IN: response to jasmonic acid stimulus; LOCATED IN: endomembrane system; EXPRESSED IN: 15 plant structures; EXPRESSED DURING: 6 growth stages; Has 30201 Blast hits to 17322 proteins in 780 species: Archae - 12; Bacteria - 1396; Metazoa - 17338; Fungi - 3422; Plants - 5037; Viruses - 0; Other Eukaryotes - 29…
	AT5G10220	2	Encodes a calcium-binding protein annexin (AnnAt6). protein_coding ANNEXIN 6 (ANN6) ANNEXIN 6 (ANN6);ANNEXIN ARABIDOPSIS THALIANA 6 (ANNAT6)
	AT5G10278	2	Unknown gene other_rna
	AT5G10290	2	leucine-rich repeat transmembrane protein kinase family protein; FUNCTIONS IN: kinase activity; INVOLVED IN: protein amino acid phosphorylation; LOCATED IN: plasma membrane; EXPRESSED IN: 21 plant structures; EXPRESSED DURING: 13 growth stages; CONTAINS InterPro DOMAIN/s: Protein kinase, ATP binding site (InterPro:IPR017441), Protein kinase, catalytic domain (InterPro:IPR000719), Leucine-rich rep…	ne-protein kina	se, act	ive site (I	nterPro:I	PR008271); BEST	Arabidopsis thaliana protein match is: Leucine-rich repeat protein kinase family protein (TAIR:AT5G65240.1); Has 30201 Blast hits to 17322 proteins in 780 species: Archae - 12; Bacteria - 1396; Metazoa - 17338; Fungi - 3422; Plants - 5037; Viruses - 0; Other Eukaryotes - 2996 (source: NCBI BLink). protein_coding
	AT5G10336	2	This gene encodes a small protein and has either evidence of transcription or purifying selection. protein_coding
	AT5G10430	2	Encodes arabinogalactan-protein (AGP4). protein_coding ARABINOGALACTAN PROTEIN 4 (AGP4) ARABINOGALACTAN PROTEIN 4 (AGP4); (ATAGP4)
	AT5G10810	2	enhancer of rudimentary homolog ATER protein_coding ENHANCER OF RUDIMENTARY HOMOLOGUE (ER) ENHANCER OF RUDIMENTARY HOMOLOGUE (ER);ARABIDOPSIS THALIANA ENHANCER OF RUDIMENTARY HOMOLOGUE (ATER)
	AT5G11960	2	Protein of unknown function (DUF803); CONTAINS InterPro DOMAIN/s: Protein of unknown function DUF803 (InterPro:IPR008521); Has 30201 Blast hits to 17322 proteins in 780 species: Archae - 12; Bacteria - 1396; Metazoa - 17338; Fungi - 3422; Plants - 5037; Viruses - 0; Other Eukaryotes - 2996 (source: NCBI BLink). protein_coding
	AT5G12990	2	Member of a large family of putative ligands homologous to the Clavata3 gene. Consists of a single exon. protein_coding CLAVATA3/ESR-RELATED 40 (CLE40) CLAVATA3/ESR-RELATED 40 (CLE40)
	AT5G14240	2	Thioredoxin superfamily protein; CONTAINS InterPro DOMAIN/s: Thioredoxin fold (InterPro:IPR012335), Thioredoxin-like fold (InterPro:IPR012336); Has 1075 Blast hits to 1075 proteins in 388 species: Archae - 0; Bacteria - 2; Metazoa - 646; Fungi - 206; Plants - 103; Viruses - 0; Other Eukaryotes - 118 (source: NCBI BLink). protein_coding
	AT5G14840	2	pseudogene of unknown protein pseudogene
	AT5G15620	2	F-box/RNI-like superfamily protein; CONTAINS InterPro DOMAIN/s: F-box domain, cyclin-like (InterPro:IPR001810), F-box domain, Skp2-like (InterPro:IPR022364), FBD-like (InterPro:IPR006566), Leucine-rich repeat 2 (InterPro:IPR013101); BEST Arabidopsis thaliana protein match is: Protein with RNI-like/FBD-like domains (TAIR:AT3G62430.1); Has 958 Blast hits to 933 proteins in 13 species: Archae - 0; B…
	AT5G15853	2	unknown protein; LOCATED IN: endomembrane system; Has 30201 Blast hits to 17322 proteins in 780 species: Archae - 12; Bacteria - 1396; Metazoa - 17338; Fungi - 3422; Plants - 5037; Viruses - 0; Other Eukaryotes - 2996 (source: NCBI BLink). protein_coding
	AT5G16450	2	Ribonuclease E inhibitor RraA/Dimethylmenaquinone methyltransferase; FUNCTIONS IN: ribonuclease inhibitor activity; INVOLVED IN: regulation of RNA metabolic process; LOCATED IN: cellular_component unknown; EXPRESSED IN: 24 plant structures; EXPRESSED DURING: 13 growth stages; CONTAINS InterPro DOMAIN/s: Ribonuclease E inhibitor RraA/Dimethylmenaquinone methyltransferase (InterPro:IPR005493), Ribo…	: Archae - 0; B	acteria	- 0; Metaz	oa - 736;	Fungi - 347; P	lants - 385; Viruses - 0; Other Eukaryotes - 339 (source: NCBI BLink). protein_coding
	AT5G16980	2	Zinc-binding dehydrogenase family protein; FUNCTIONS IN: oxidoreductase activity, binding, zinc ion binding, catalytic activity; INVOLVED IN: response to oxidative stress, response to cyclopentenone; EXPRESSED IN: 11 plant structures; EXPRESSED DURING: LP.06 six leaves visible, LP.04 four leaves visible, 4 anthesis, petal differentiation and expansion stage; CONTAINS InterPro DOMAIN/s: GroES-like…	(InterPro:IPR0	02085);	BEST Arabi	dopsis th	aliana protein	match is: alkenal reductase (TAIR:AT5G16970.1). protein_coding
	AT5G17150	2	Cystatin/monellin superfamily protein; CONTAINS InterPro DOMAIN/s: Cystatin-related, plant (InterPro:IPR006525); BEST Arabidopsis thaliana protein match is: Cystatin/monellin superfamily protein (TAIR:AT5G17120.1); Has 86 Blast hits to 76 proteins in 2 species: Archae - 0; Bacteria - 0; Metazoa - 0; Fungi - 0; Plants - 86; Viruses - 0; Other Eukaryotes - 0 (source: NCBI BLink). protein_coding
	AT5G17610	2	unknown protein; FUNCTIONS IN: molecular_function unknown; INVOLVED IN: biological_process unknown; LOCATED IN: endomembrane system; EXPRESSED IN: 23 plant structures; EXPRESSED DURING: 15 growth stages; Has 30201 Blast hits to 17322 proteins in 780 species: Archae - 12; Bacteria - 1396; Metazoa - 17338; Fungi - 3422; Plants - 5037; Viruses - 0; Other Eukaryotes - 2996 (source: NCBI BLink). prote…
	AT5G17660	2	tRNA (guanine-N-7) methyltransferase; FUNCTIONS IN: tRNA (guanine-N7-)-methyltransferase activity; INVOLVED IN: tRNA modification; LOCATED IN: chloroplast; EXPRESSED IN: 21 plant structures; EXPRESSED DURING: 13 growth stages; CONTAINS InterPro DOMAIN/s: tRNA (guanine-N-7) methyltransferase (InterPro:IPR003358); BEST Arabidopsis thaliana protein match is: tRNA (guanine-N-7) methyltransferase (TAI…
	AT5G17910	2	unknown protein; FUNCTIONS IN: molecular_function unknown; INVOLVED IN: biological_process unknown; LOCATED IN: mitochondrion; EXPRESSED IN: 23 plant structures; EXPRESSED DURING: 15 growth stages; BEST Arabidopsis thaliana protein match is: unknown protein (TAIR:AT2G29620.1); Has 1807 Blast hits to 1807 proteins in 277 species: Archae - 0; Bacteria - 0; Metazoa - 736; Fungi - 347; Plants - 385; …
	AT5G18360	2	Disease resistance protein (TIR-NBS-LRR class) family; FUNCTIONS IN: transmembrane receptor activity, nucleoside-triphosphatase activity, nucleotide binding, ATP binding; INVOLVED IN: signal transduction, defense response, apoptosis, innate immune response; LOCATED IN: intrinsic to membrane, chloroplast; EXPRESSED IN: 16 plant structures; EXPRESSED DURING: 10 growth stages; CONTAINS InterPro DOMA…	esistance prote	in (TIR	#VALUE!	ass) fami	ly (TAIR:AT5G17	970.1); Has 1807 Blast hits to 1807 proteins in 277 species: Archae - 0; Bacteria - 0; Metazoa - 736; Fungi - 347; Plants - 385; Viruses - 0; Other Eukaryotes - 339 (source: NCBI BLink). protein_coding
	AT5G18560	2	Encodes PUCHI, a member of the ERF (ethylene response factor) subfamily B-1 of ERF/AP2 transcription factor family. The protein contains one AP2 domain. There are 15 members in this subfamily including ATERF-3, ATERF-4, ATERF-7, and leafy petiole. PUCHI is required for morphogenesis in the early lateral root primordium of Arabidopsis. Expressed in early floral meristem (stage 1 to 2). Required fo…	protein_codin	g (PU	CHI)	(PUCHI)
	AT5G18810	2	encodes an SC35-like splicing factor of 28 kD localized to the nuclear specks. Barta et al (2010) have proposed a nomenclature for Serine/Arginine-Rich Protein Splicing Factors (SR proteins): Plant Cell. 2010, 22:2926. protein_coding SC35-LIKE SPLICING FACTOR 28 (SCL28) SC35-LIKE SPLICING FACTOR 28 (SCL28);SC35-LIKE SPLICING FACTOR 28 (At-SCL28)
	AT5G18880	2	RNA-directed DNA polymerase (reverse transcriptase)-related family protein; CONTAINS InterPro DOMAIN/s: RNA-directed DNA polymerase (reverse transcriptase), related (InterPro:IPR015706); BEST Arabidopsis thaliana protein match is: RNA-directed DNA polymerase (reverse transcriptase)-related family protein (TAIR:AT4G04650.1); Has 1807 Blast hits to 1807 proteins in 277 species: Archae - 0; Bacteria…
	AT5G19151	2	unknown protein; FUNCTIONS IN: molecular_function unknown; INVOLVED IN: biological_process unknown; LOCATED IN: endomembrane system; Has 30201 Blast hits to 17322 proteins in 780 species: Archae - 12; Bacteria - 1396; Metazoa - 17338; Fungi - 3422; Plants - 5037; Viruses - 0; Other Eukaryotes - 2996 (source: NCBI BLink). protein_coding
	AT5G19210	2	P-loop containing nucleoside triphosphate hydrolases superfamily protein; FUNCTIONS IN: helicase activity, ATP-dependent helicase activity, nucleic acid binding, ATP binding; INVOLVED IN: biological_process unknown; EXPRESSED IN: 21 plant structures; EXPRESSED DURING: 13 growth stages; CONTAINS InterPro DOMAIN/s: RNA helicase, DEAD-box type, Q motif (InterPro:IPR014014), DNA/RNA helicase, DEAD/DE…	sis thaliana pr	otein m	atch is: P-	loop cont	aining nucleosi	de triphosphate hydrolases superfamily protein (TAIR:AT1G12770.1); Has 35333 Blast hits to 34131 proteins in 2444 species: Archae - 798; Bacteria - 22429; Metazoa - 974; Fungi - 991; Plants - 531; Viruses - 0; Other Eukaryotes - 9610 (source: NCBI BLink). protein_coding
	AT5G19390	2	Encodes a protein with similarity to REN1, a Rho GTPase activating protein. protein_coding
	AT5G19840	2	2-oxoglutarate (2OG) and Fe(II)-dependent oxygenase superfamily protein; FUNCTIONS IN: molecular_function unknown; INVOLVED IN: biological_process unknown; LOCATED IN: cellular_component unknown; EXPRESSED IN: 20 plant structures; EXPRESSED DURING: 12 growth stages; CONTAINS InterPro DOMAIN/s: Transcription factor jumonji/aspartyl beta-hydroxylase (InterPro:IPR003347); BEST Arabidopsis thaliana p…
	AT5G19980	2	Encodes a Golgi-localized nucleotide-sugar transporter. protein_coding GOLGI NUCLEOTIDE SUGAR TRANSPORTER 4 (GONST4) GOLGI NUCLEOTIDE SUGAR TRANSPORTER 4 (GONST4)
	AT5G20160	2	Ribosomal protein L7Ae/L30e/S12e/Gadd45 family protein; FUNCTIONS IN: RNA binding; INVOLVED IN: ribosome biogenesis; LOCATED IN: nucleolus; EXPRESSED IN: 22 plant structures; EXPRESSED DURING: 13 growth stages; CONTAINS InterPro DOMAIN/s: H/ACA ribonucleoprotein complex, subunit Nhp2, eukaryote (InterPro:IPR002415), Ribosomal protein L7Ae/L30e/S12e/Gadd45 (InterPro:IPR004038), Ribosomal protein L…	eria - 0; Metaz	oa - 41	1; Fungi -	248; Plan	ts - 170; Virus	es - 0; Other Eukaryotes - 283 (source: NCBI BLink). protein_coding
	AT5G20760	2	transposable element gene; similar to unknown protein [Arabidopsis thaliana] (TAIR:AT3G42700.1); similar to hypothetical protein 40.t00047 [Brassica oleracea] (GB:ABD65162.1); contains domain F-box domain (SSF81383) transposable_element_gene
	AT5G20840	2	Phosphoinositide phosphatase family protein; CONTAINS InterPro DOMAIN/s: Synaptojanin, N-terminal (InterPro:IPR002013); BEST Arabidopsis thaliana protein match is: Phosphoinositide phosphatase family protein (TAIR:AT3G43220.1); Has 1872 Blast hits to 1673 proteins in 232 species: Archae - 0; Bacteria - 12; Metazoa - 657; Fungi - 613; Plants - 279; Viruses - 0; Other Eukaryotes - 311 (source: NCBI…
	AT5G21020	2	unknown protein; FUNCTIONS IN: molecular_function unknown; INVOLVED IN: biological_process unknown; LOCATED IN: endomembrane system; Has 35333 Blast hits to 34131 proteins in 2444 species: Archae - 798; Bacteria - 22429; Metazoa - 974; Fungi - 991; Plants - 531; Viruses - 0; Other Eukaryotes - 9610 (source: NCBI BLink). protein_coding
	AT5G22680	2	FUNCTIONS IN: molecular_function unknown; INVOLVED IN: biological_process unknown; LOCATED IN: endomembrane system; BEST Arabidopsis thaliana protein match is: F-box/RNI-like superfamily protein (TAIR:AT5G22720.2); Has 65 Blast hits to 64 proteins in 2 species: Archae - 0; Bacteria - 0; Metazoa - 0; Fungi - 0; Plants - 65; Viruses - 0; Other Eukaryotes - 0 (source: NCBI BLink). protein_coding
	AT5G22690	2	Disease resistance protein (TIR-NBS-LRR class) family; FUNCTIONS IN: transmembrane receptor activity, ATP binding; INVOLVED IN: signal transduction, defense response, apoptosis, innate immune response; LOCATED IN: intrinsic to membrane; EXPRESSED IN: 20 plant structures; EXPRESSED DURING: 13 growth stages; CONTAINS InterPro DOMAIN/s: NB-ARC (InterPro:IPR002182), Leucine-rich repeat (InterPro:IPR0…	6 Blast hits to	11549	proteins in	387 spec	ies: Archae - 1	2; Bacteria - 480; Metazoa - 758; Fungi - 10; Plants - 14383; Viruses - 0; Other Eukaryotes - 313 (source: NCBI BLink). protein_coding
	AT5G22720	2	F-box/RNI-like superfamily protein; LOCATED IN: cellular_component unknown; CONTAINS InterPro DOMAIN/s: FBD (InterPro:IPR013596), F-box domain, cyclin-like (InterPro:IPR001810), F-box domain, Skp2-like (InterPro:IPR022364), FBD-like (InterPro:IPR006566), Leucine-rich repeat 2 (InterPro:IPR013101); BEST Arabidopsis thaliana protein match is: F-box/RNI-like/FBD-like domains-containing protein (TAIR…
	AT5G23280	2	TCP family transcription factor ; CONTAINS InterPro DOMAIN/s: Transcription factor, TCP (InterPro:IPR005333), Transcription factor TCP subgroup (InterPro:IPR017887); BEST Arabidopsis thaliana protein match is: TCP family transcription factor (TAIR:AT5G08330.1); Has 1807 Blast hits to 1807 proteins in 277 species: Archae - 0; Bacteria - 0; Metazoa - 736; Fungi - 347; Plants - 385; Viruses - 0; Oth…
	AT5G23760	2	Copper transport protein family; BEST Arabidopsis thaliana protein match is: Heavy metal transport/detoxification superfamily protein (TAIR:AT1G01490.2); Has 30201 Blast hits to 17322 proteins in 780 species: Archae - 12; Bacteria - 1396; Metazoa - 17338; Fungi - 3422; Plants - 5037; Viruses - 0; Other Eukaryotes - 2996 (source: NCBI BLink). protein_coding
	AT5G24080	2	Protein kinase superfamily protein; FUNCTIONS IN: protein serine/threonine kinase activity, protein kinase activity, kinase activity, ATP binding; INVOLVED IN: protein amino acid phosphorylation; LOCATED IN: cellular_component unknown; EXPRESSED IN: sperm cell, stamen; EXPRESSED DURING: 4 anthesis; CONTAINS InterPro DOMAIN/s: Protein kinase, ATP binding site (InterPro:IPR017441), Serine/threonine…	ein kinase, cat	alytic	domain (Int	erPro:IPR	000719), Tyrosi	ne-protein kinase, catalytic domain (InterPro:IPR020635); BEST Arabidopsis thaliana protein match is: S-locus lectin protein kinase family protein (TAIR:AT2G19130.1); Has 30201 Blast hits to 17322 proteins in 780 species: Archae - 12; Bacteria - 1396; Metazoa - 17338; Fungi - 3422; Plants - 5037; Viruses - 0; Other Eukaryotes - 2996 (source: NCBI BLink). protein_coding
	AT5G24530	2	Encodes a putative 2OG-Fe(II) oxygenase that is defense-associated but required for susceptibility to downy mildew. protein_coding DOWNY MILDEW RESISTANT 6 (DMR6) DOWNY MILDEW RESISTANT 6 (DMR6)
	AT5G24620	2	Pathogenesis-related thaumatin superfamily protein; INVOLVED IN: response to other organism; LOCATED IN: endomembrane system; EXPRESSED IN: 22 plant structures; EXPRESSED DURING: 13 growth stages; CONTAINS InterPro DOMAIN/s: Thaumatin, conserved site (InterPro:IPR017949), Thaumatin, pathogenesis-related (InterPro:IPR001938); BEST Arabidopsis thaliana protein match is: Pathogenesis-related thaumat…	protein_codin	g
	AT5G25070	2	unknown protein; FUNCTIONS IN: molecular_function unknown; INVOLVED IN: biological_process unknown; LOCATED IN: cellular_component unknown; EXPRESSED IN: 23 plant structures; EXPRESSED DURING: 13 growth stages; Has 1807 Blast hits to 1807 proteins in 277 species: Archae - 0; Bacteria - 0; Metazoa - 736; Fungi - 347; Plants - 385; Viruses - 0; Other Eukaryotes - 339 (source: NCBI BLink). protein_c…
	AT5G25240	2	unknown protein; FUNCTIONS IN: molecular_function unknown; INVOLVED IN: biological_process unknown; LOCATED IN: cellular_component unknown; EXPRESSED IN: 23 plant structures; EXPRESSED DURING: 13 growth stages; Has 1807 Blast hits to 1807 proteins in 277 species: Archae - 0; Bacteria - 0; Metazoa - 736; Fungi - 347; Plants - 385; Viruses - 0; Other Eukaryotes - 339 (source: NCBI BLink). protein_c…
	AT5G26030	2	encodes ferrochelatase I located in plastids. Involved in heme biosynthesis in non-photosynthetic tissues and induced by oxidative stress in photosynthetic tissues to supply heme for defensive hemoproteins protein_coding FERROCHELATASE 1 (FC1) FERROCHELATASE 1 (FC1); (ATFC-I); (FC-I)
	AT5G27330	2	Prefoldin chaperone subunit family protein; LOCATED IN: endoplasmic reticulum; EXPRESSED IN: 22 plant structures; EXPRESSED DURING: 12 growth stages; CONTAINS InterPro DOMAIN/s: Prefoldin (InterPro:IPR009053); BEST Arabidopsis thaliana protein match is: unknown protein (TAIR:AT3G05130.1); Has 1807 Blast hits to 1807 proteins in 277 species: Archae - 0; Bacteria - 0; Metazoa - 736; Fungi - 347; Pl…
	AT5G27870	2	Plant invertase/pectin methylesterase inhibitor superfamily; FUNCTIONS IN: enzyme inhibitor activity, pectinesterase activity; INVOLVED IN: cell wall modification; LOCATED IN: cell wall, plant-type cell wall; EXPRESSED IN: 9 plant structures; EXPRESSED DURING: L mature pollen stage, M germinated pollen stage, 4 anthesis, C globular stage, petal differentiation and expansion stage; CONTAINS InterP…	protein match i	s: Plan	t invertase	/pectin m	ethylesterase i	nhibitor superfamily (TAIR:AT3G05610.1); Has 1807 Blast hits to 1807 proteins in 277 species: Archae - 0; Bacteria - 0; Metazoa - 736; Fungi - 347; Plants - 385; Viruses - 0; Other Eukaryotes - 339 (source: NCBI BLink). protein_coding
	AT5G27890	2	BEST Arabidopsis thaliana protein match is: myosin heavy chain-related (TAIR:AT2G15420.1); Has 8 Blast hits to 7 proteins in 1 species: Archae - 0; Bacteria - 0; Metazoa - 0; Fungi - 0; Plants - 8; Viruses - 0; Other Eukaryotes - 0 (source: NCBI BLink). protein_coding
	AT5G27925	2	transposable element gene; copia-like retrotransposon family, has a 9.0e-249 P-value blast match to GB:AAC02666 polyprotein (Ty1_Copia-element) (Arabidopsis thaliana) transposable_element_gene
	AT5G27947	2	transposable element gene; copia-like retrotransposon family, has a 1.3e-188 P-value blast match to GB:AAA57005 Hopscotch polyprotein (Ty1_Copia-element) (Zea mays) transposable_element_gene
	AT5G28897	2	pseudogene, gamma tonoplast intrinsic protein, similar to gamma tonoplast intrinsic protein; blastp match of 73% identity and 1.7e-29 P-value to GP|5081419|gb|AAD39372.1|AF118381_1|AF118381 tonoplast intrinsic protein {Brassica napus} pseudogene
	AT5G28910	2	unknown protein; FUNCTIONS IN: molecular_function unknown; INVOLVED IN: biological_process unknown; BEST Arabidopsis thaliana protein match is: unknown protein (TAIR:AT5G28960.1); Has 82 Blast hits to 80 proteins in 14 species: Archae - 0; Bacteria - 0; Metazoa - 1; Fungi - 0; Plants - 78; Viruses - 0; Other Eukaryotes - 3 (source: NCBI BLink). protein_coding
	AT5G28935	2	transposable element gene; Mutator-like transposase family, has a 1.0e-48 P-value blast match to Q9SHN7 /450-633 Pfam PF03108 MuDR family transposase (MuDr-element domain) transposable_element_gene
	AT5G29035	2	transposable element gene; gypsy-like retrotransposon family (Athila), has a 4.9e-27 P-value blast match to GB:CAA57397 Athila ORF 1 (Arabidopsis thaliana) transposable_element_gene
	AT5G29036	2	transposable element gene; pseudogene, hypothetical protein transposable_element_gene
	AT5G29070	2	FUNCTIONS IN: molecular_function unknown; INVOLVED IN: biological_process unknown; LOCATED IN: mitochondrion; BEST Arabidopsis thaliana protein match is: zinc ion binding;nucleic acid binding (TAIR:AT4G06479.1); Has 5 Blast hits to 5 proteins in 1 species: Archae - 0; Bacteria - 0; Metazoa - 0; Fungi - 0; Plants - 5; Viruses - 0; Other Eukaryotes - 0 (source: NCBI BLink). protein_coding
	AT5G29562	2	transposable element gene; gypsy-like retrotransposon family, has a 1.8e-228 P-value blast match to GB:AAD22153 polyprotein (Gypsy_Ty3-element) (Sorghum bicolor) transposable_element_gene
	AT5G29624	2	Cysteine/Histidine-rich C1 domain family protein; FUNCTIONS IN: zinc ion binding; INVOLVED IN: intracellular signaling pathway; LOCATED IN: intracellular; CONTAINS InterPro DOMAIN/s: Protein kinase C-like, phorbol ester/diacylglycerol binding (InterPro:IPR002219), Zinc finger, C2H2-like (InterPro:IPR015880), DC1 (InterPro:IPR004146), C1-like (InterPro:IPR011424); BEST Arabidopsis thaliana protein…	karyotes - 9610	(sourc	e: NCBI BLi	nk).	protein_coding
	AT5G31536	2	transposable element gene; pseudogene, hypothetical protein transposable_element_gene
	AT5G31758	2	transposable element gene; pseudogene, hypothetical protein transposable_element_gene
	AT5G31873	2	transposable element gene; similar to unknown protein [Arabidopsis thaliana] (TAIR:AT3G30816.1) transposable_element_gene
	AT5G31927	2	transposable element gene; gypsy-like retrotransposon family (Athila), has a 4.3e-132 P-value blast match to GB:CAA57397 Athila ORF 1 (Arabidopsis thaliana) transposable_element_gene
	AT5G32103	2	transposable element gene; CACTA-like transposase family (En/Spm), has a 1.3e-140 P-value blast match to GB:AAD55677 putative transposase protein (CACTA-element) transposon="Shooter" (Zea mays) transposable_element_gene
	AT5G32410	2	transposable element gene; similar to unknown protein [Arabidopsis thaliana] (TAIR:AT2G07710.1) transposable_element_gene
	AT5G32572	2	transposable element gene; gypsy-like retrotransposon family, has a 1.4e-16 P-value blast match to GB:BAA84458 GAG-POL precursor (gypsy_Ty3-element) (Oryza sativa)gi|5902445|dbj|BAA84458.1| GAG-POL precursor (Oryza sativa (japonica cultivar-group)) (RIRE2) (Gypsy_Ty3-family) transposable_element_gene
	AT5G32597	2	This gene encodes a small protein and has either evidence of transcription or purifying selection. protein_coding
	AT5G32613	2	Zinc knuckle (CCHC-type) family protein; FUNCTIONS IN: zinc ion binding, nucleic acid binding; INVOLVED IN: biological_process unknown; LOCATED IN: chloroplast; CONTAINS InterPro DOMAIN/s: Zinc finger, CCHC-type (InterPro:IPR001878); BEST Arabidopsis thaliana protein match is: Zinc knuckle (CCHC-type) family protein (TAIR:AT2G07760.1); Has 30201 Blast hits to 17322 proteins in 780 species: Archae…
	AT5G33125	2	transposable element gene; gypsy-like retrotransposon family (Athila), has a 8.4e-270 P-value blast match to GB:CAA57397 Athila ORF 1 (Arabidopsis thaliana) transposable_element_gene
	AT5G33204	2	transposable element gene; gypsy-like retrotransposon family, has a 6.9e-99 P-value blast match to F11B20 reverse transcriptase (from Dan Voytas http://www.public.iastate.edu/~voytas) (Gypsy_Ty3-family) transposable_element_gene
	AT5G33350	2	pseudogene, similar to P0406H10.5, nucleoid DNA-binding protein cnd41, chloroplast - Nicotiana tabacum, PIR:T01996; blastp match of 37% identity and 1.5e-57 P-value to GP|9711879|dbj|BAB07973.1||AP002524 P0406H10.5 {Oryza sativa (japonica cultivar-group)} pseudogene
	AT5G34728	2	transposable element gene; pseudogene, hypothetical protein, similar to putative myosin-like protein transposable_element_gene
	AT5G34836	2	transposable element gene; gypsy-like retrotransposon family (Athila), has a 3.6e-287 P-value blast match to GB:CAA57397 Athila ORF 1 (Arabidopsis thaliana) transposable_element_gene
	AT5G35040	2	transposable element gene; similar to unknown protein [Arabidopsis thaliana] (TAIR:AT4G07690.1); similar to Fgenesh protein 114 [Beta vulgaris] (GB:ABD83325.1); contains InterPro domain Nucleic acid-binding, OB-fold, subgroup; (InterPro:IPR012340); contains InterPro domain Protein of unknown function DUF223, Arabidopsis thaliana; (InterPro:IPR003871); contains InterPro domain Nucleic acid-binding…
	AT5G35210	2	Encodes a chloroplast envelope-bound plant homeodomain (PHD) transcription factor with transmembrane domains that functions in multiple retrograde signal pathways. The proteolytic cleavage of PTM occurs in response to retrograde signals and amino-terminal PTM accumulates in the nucleus, where it activates ABI4 transcription in a PHD-dependent manner associated with histone modifications. protein_…
	AT5G35570	2	O-fucosyltransferase family protein; FUNCTIONS IN: molecular_function unknown; INVOLVED IN: biological_process unknown; LOCATED IN: chloroplast; EXPRESSED IN: 15 plant structures; EXPRESSED DURING: 7 growth stages; CONTAINS InterPro DOMAIN/s: GDP-fucose protein O-fucosyltransferase (InterPro:IPR019378); BEST Arabidopsis thaliana protein match is: O-fucosyltransferase family protein (TAIR:AT2G3798…
	AT5G35575	2	transposable element gene; Mutator-like transposase family, has a 7.5e-41 P-value blast match to GB:AAA21566 mudrA of transposon="MuDR" (MuDr-element) (Zea mays) transposable_element_gene
	AT5G36001	2	RING/U-box superfamily protein; FUNCTIONS IN: zinc ion binding; INVOLVED IN: biological_process unknown; LOCATED IN: endomembrane system; CONTAINS InterPro DOMAIN/s: Zinc finger, RING-type (InterPro:IPR001841); BEST Arabidopsis thaliana protein match is: RING/U-box superfamily protein (TAIR:AT2G46495.1); Has 134 Blast hits to 128 proteins in 9 species: Archae - 0; Bacteria - 0; Metazoa - 0; Fungi…
	AT5G36160	2	Encodes an L-tyrosine aminotransferase. protein_coding
	AT5G36940	2	Encodes a member of the cationic amino acid transporter (CAT) subfamily of amino acid polyamine choline transporters. Does not mediate efficient uptake of basic amino acids in yeast or Xenopus systems but can transport neutral and acidic amino acid analogs. protein_coding CATIONIC AMINO ACID TRANSPORTER 3 (CAT3) CATIONIC AMINO ACID TRANSPORTER 3 (CAT3)
	AT5G37055	2	Encodes SERRATED LEAVES AND EARLY FLOWERING (SEF), an Arabidopsis homolog of the yeast SWC6 protein, a conserved subunit of the SWR1/SRCAP complex. SEF loss-of-function mutants have a pleiotropic phenotype characterized by serrated leaves, frequent absence of inflorescence internodes, bushy aspect, and flowers with altered number and size of organs. sef plants flower earlier than wild-type plants…	ERING (SEF)	SERR	ATED LEAVES	AND EARL	Y FLOWERING (SE	F); (AtSWC6)
	AT5G37445	2	pseudogene, similar to Similar to splicing factor 3a, subunit 2, 66kDa, blastp match of 60% identity and 1.2e-63 P-value to GP|27371271|gb|AAH41254.1||BC041254 Similar to splicing factor 3a, subunit 2, 66kDa {Xenopus laevis} pseudogene
	AT5G37620	2	Cysteine/Histidine-rich C1 domain family protein; FUNCTIONS IN: zinc ion binding; INVOLVED IN: biological_process unknown; LOCATED IN: cellular_component unknown; EXPRESSED IN: stem, sperm cell; CONTAINS InterPro DOMAIN/s: DC1 (InterPro:IPR004146), Zinc finger, PHD-type (InterPro:IPR001965), C1-like (InterPro:IPR011424); BEST Arabidopsis thaliana protein match is: Cysteine/Histidine-rich C1 domai…
	AT5G38010	2	UDP-Glycosyltransferase superfamily protein; FUNCTIONS IN: UDP-glycosyltransferase activity, transferase activity, transferring glycosyl groups; INVOLVED IN: metabolic process; LOCATED IN: cellular_component unknown; CONTAINS InterPro DOMAIN/s: UDP-glucuronosyl/UDP-glucosyltransferase (InterPro:IPR002213); BEST Arabidopsis thaliana protein match is: UDP-Glycosyltransferase superfamily protein (TA…
	AT5G38190	2	INVOLVED IN: biological_process unknown; LOCATED IN: chloroplast; BEST Arabidopsis thaliana protein match is: myosin heavy chain-related (TAIR:AT1G32010.1); Has 1807 Blast hits to 1807 proteins in 277 species: Archae - 0; Bacteria - 0; Metazoa - 736; Fungi - 347; Plants - 385; Viruses - 0; Other Eukaryotes - 339 (source: NCBI BLink). protein_coding
	AT5G38393	2	pseudogene, F-box protein family, similar to F-box protein family pseudogene
	AT5G39800	2	Mitochondrial ribosomal protein L27; CONTAINS InterPro DOMAIN/s: Ribosomal protein L27/L41, mitochondrial (InterPro:IPR019189); BEST Arabidopsis thaliana protein match is: Mitochondrial ribosomal protein L27 (TAIR:AT5G40080.1); Has 30201 Blast hits to 17322 proteins in 780 species: Archae - 12; Bacteria - 1396; Metazoa - 17338; Fungi - 3422; Plants - 5037; Viruses - 0; Other Eukaryotes - 2996 (so…
	AT5G40070	2	MADS-box family protein; FUNCTIONS IN: molecular_function unknown; INVOLVED IN: biological_process unknown; LOCATED IN: chloroplast; BEST Arabidopsis thaliana protein match is: AGAMOUS-like 75 (TAIR:AT5G41200.1); Has 52 Blast hits to 49 proteins in 6 species: Archae - 0; Bacteria - 0; Metazoa - 5; Fungi - 2; Plants - 43; Viruses - 0; Other Eukaryotes - 2 (source: NCBI BLink). protein_coding
	AT5G40090	2	Disease resistance protein (TIR-NBS class); FUNCTIONS IN: transmembrane receptor activity, nucleoside-triphosphatase activity, nucleotide binding, ATP binding; INVOLVED IN: signal transduction, apoptosis, defense response, innate immune response; LOCATED IN: intrinsic to membrane, endomembrane system; EXPRESSED IN: shoot apex, root, flower; EXPRESSED DURING: petal differentiation and expansion st…	protein match i	s: Dise	ase resista	nce prote	in (TIR-NBS cla	ss) (TAIR:AT1G17610.1); Has 30201 Blast hits to 17322 proteins in 780 species: Archae - 12; Bacteria - 1396; Metazoa - 17338; Fungi - 3422; Plants - 5037; Viruses - 0; Other Eukaryotes - 2996 (source: NCBI BLink). protein_coding
	AT5G40100	2	Disease resistance protein (TIR-NBS-LRR class) family; FUNCTIONS IN: transmembrane receptor activity, ATP binding; INVOLVED IN: signal transduction, defense response, apoptosis, innate immune response; LOCATED IN: plasma membrane, chloroplast envelope; EXPRESSED IN: root; CONTAINS InterPro DOMAIN/s: NB-ARC (InterPro:IPR002182), Disease resistance protein (InterPro:IPR000767), Toll-Interleukin rec…	Metazoa - 3353;	Fungi	- 279; Plan	ts - 1814	6; Viruses - 2;	Other Eukaryotes - 721 (source: NCBI BLink). protein_coding
	AT5G40370	2	Glutaredoxin family protein; FUNCTIONS IN: electron carrier activity, arsenate reductase (glutaredoxin) activity, protein disulfide oxidoreductase activity; INVOLVED IN: cell redox homeostasis; LOCATED IN: plasma membrane; EXPRESSED IN: 27 plant structures; EXPRESSED DURING: 15 growth stages; CONTAINS InterPro DOMAIN/s: Thioredoxin fold (InterPro:IPR012335), Glutaredoxin (InterPro:IPR002109), Glu…	1); Has 30201 B	last hi	ts to 17322	proteins	in 780 species	: Archae - 12; Bacteria - 1396; Metazoa - 17338; Fungi - 3422; Plants - 5037; Viruses - 0; Other Eukaryotes - 2996 (source: NCBI BLink). protein_coding GLUTAREDOXIN C2 (GRXC2) GLUTAREDOXIN C2 (GRXC2)
	AT5G40730	2	Encodes an arabinogalactan-protein (AGP24). protein_coding ARABINOGALACTAN PROTEIN 24 (AGP24) ARABIDOPSIS THALIANA ARABINOGALACTAN PROTEIN 24 (ATAGP24);ARABINOGALACTAN PROTEIN 24 (AGP24)
	AT5G41080	2	Encodes a member of the glycerophosphodiester phosphodiesterase (GDPD) family. protein_coding GLYCEROPHOSPHODIESTER PHOSPHODIESTERASE 2 (GDPD2) (AtGDPD2);GLYCEROPHOSPHODIESTER PHOSPHODIESTERASE 2 (GDPD2)
	AT5G41240	2	Encodes glutathione transferase belonging to the theta class of GSTs. Naming convention according to Wagner et al. (2002). protein_coding GLUTATHIONE S-TRANSFERASE THETA 2 (GSTT2) GLUTATHIONE S-TRANSFERASE THETA 2 (ATGSTT2);GLUTATHIONE S-TRANSFERASE THETA 2 (GSTT2); (GST10B)
	AT5G41500	2	F-box and associated interaction domains-containing protein; CONTAINS InterPro DOMAIN/s: F-box domain, cyclin-like (InterPro:IPR001810), F-box domain, Skp2-like (InterPro:IPR022364), F-box associated domain, type 1 (InterPro:IPR006527), F-box associated interaction domain (InterPro:IPR017451); BEST Arabidopsis thaliana protein match is: F-box and associated interaction domains-containing protein …
	AT5G42100	2	encodes a plasmodesmal (Pd)-associated membrane protein involved in plasmodesmal callose degradation, i.e. beta-1,3-glucanase (EC 3.2.1.39), and functions in the gating of Pd protein_coding BETA-1,3-GLUCANASE_PUTATIVE (BG_PPAP) ARABIDOPSIS THALIANA BETA-1,3-GLUCANASE_PUTATIVE (ATBG_PPAP);BETA-1,3-GLUCANASE_PUTATIVE (BG_PPAP); (ATBG_PAP)
	AT5G42330	2	unknown protein; Has 35333 Blast hits to 34131 proteins in 2444 species: Archae - 798; Bacteria - 22429; Metazoa - 974; Fungi - 991; Plants - 531; Viruses - 0; Other Eukaryotes - 9610 (source: NCBI BLink). protein_coding
	AT5G42360	2	Galactose oxidase/kelch repeat superfamily protein; CONTAINS InterPro DOMAIN/s: F-box domain, cyclin-like (InterPro:IPR001810), Galactose oxidase/kelch, beta-propeller (InterPro:IPR011043), Kelch repeat type 1 (InterPro:IPR006652), Kelch related (InterPro:IPR013089), Kelch-type beta propeller (InterPro:IPR015915); BEST Arabidopsis thaliana protein match is: Galactose oxidase/kelch repeat superfam…
	AT5G43310	2	COP1-interacting protein-related; LOCATED IN: plasma membrane, membrane; EXPRESSED IN: 22 plant structures; EXPRESSED DURING: 13 growth stages; BEST Arabidopsis thaliana protein match is: COP1-interacting protein 7 (TAIR:AT4G27430.2); Has 30201 Blast hits to 17322 proteins in 780 species: Archae - 12; Bacteria - 1396; Metazoa - 17338; Fungi - 3422; Plants - 5037; Viruses - 0; Other Eukaryotes - 2…
	AT5G44310	2	Late embryogenesis abundant protein (LEA) family protein; INVOLVED IN: embryo development ending in seed dormancy; EXPRESSED IN: cotyledon; BEST Arabidopsis thaliana protein match is: Late embryogenesis abundant protein (LEA) family protein (TAIR:AT4G21020.1); Has 48356 Blast hits to 24924 proteins in 2440 species: Archae - 556; Bacteria - 15482; Metazoa - 11997; Fungi - 3418; Plants - 3641; Viru…
	AT5G44562	2	Potential natural antisense gene, locus overlaps with AT5G44560 other_rna
	AT5G44610	2	Encodes a protein with seven repeated VEEKK motifs. RNAi and overexpression experiments suggest that the gene is not involved in cell division but might be consequential for cell shape of epidermal and cortical cells. The protein encoded by this gene binds to cortical microtubules and inhibits tubulin polymerization. Associates to the plasma membrane and interacts with calmodulin and phosphatidyl…	MICROTUBULE-A	SSOCIAT	ED PROTEIN	18 (MAP18	);PLASMA MEMBRA	NE ASSOCIATED CA2+-BINDING PROTEIN-2 (PCAP2)
	AT5G45010	2	DSS1 homolog on chromosome V (DSS1(V)); CONTAINS InterPro DOMAIN/s: DSS1/SEM1 (InterPro:IPR007834); BEST Arabidopsis thaliana protein match is: deletion of SUV3 suppressor 1(I) (TAIR:AT1G64750.2); Has 302 Blast hits to 302 proteins in 127 species: Archae - 0; Bacteria - 0; Metazoa - 134; Fungi - 75; Plants - 68; Viruses - 0; Other Eukaryotes - 25 (source: NCBI BLink). protein_coding DSS1 HOMOLOG …
	AT5G45550	2	Encodes a gene product involved in both sporogenesis and gametogenesis and is required for the normal progression of megasporogenesis and microsporogenesis. protein_coding MOB1-LIKE (MOB1-like) MOB1-LIKE (MOB1-like)
	AT5G46013	2	unknown protein; LOCATED IN: endomembrane system; Has 30201 Blast hits to 17322 proteins in 780 species: Archae - 12; Bacteria - 1396; Metazoa - 17338; Fungi - 3422; Plants - 5037; Viruses - 0; Other Eukaryotes - 2996 (source: NCBI BLink). protein_coding
	AT5G46410	2	Encodes a SCP1-like small phosphatase (SSP). Three SSPs form a unique group with long N-terminal extensions: AT5G46410 (SSP4), AT5G11860 (SSP5), AT4G18140 (SSP4b). SSP4 and SSP4b were localized exclusively in the nuclei, whereas SSP5 accumulated in both nuclei and cytoplasm. All three SSPs encodes active CTD phosphatases like animal SCP1 family proteins, with distinct substrate specificities: SSP…
	AT5G46540	2	P-glycoprotein 7 (PGP7); FUNCTIONS IN: ATPase activity, coupled to transmembrane movement of substances; INVOLVED IN: transport, transmembrane transport; LOCATED IN: integral to membrane; EXPRESSED IN: 8 plant structures; EXPRESSED DURING: 4 anthesis, C globular stage, petal differentiation and expansion stage; CONTAINS InterPro DOMAIN/s: ATPase, AAA+ type, core (InterPro:IPR003593), ABC transpor…	sporter, conser	ved sit	e (InterPro	:IPR01787	1); BEST Arabid	opsis thaliana protein match is: P-glycoprotein 9 (TAIR:AT4G18050.1); Has 1807 Blast hits to 1807 proteins in 277 species: Archae - 0; Bacteria - 0; Metazoa - 736; Fungi - 347; Plants - 385; Viruses - 0; Other Eukaryotes - 339 (source: NCBI BLink). protein_coding ATP-BINDING CASSETTE B7 (ABCB7) ATP-BINDING CASSETTE B7 (ABCB7);P-GLYCOPROTEIN 7 (PGP7)
	AT5G46670	2	Cysteine/Histidine-rich C1 domain family protein; FUNCTIONS IN: zinc ion binding; INVOLVED IN: biological_process unknown; LOCATED IN: cellular_component unknown; CONTAINS InterPro DOMAIN/s: Zinc finger, RING-type (InterPro:IPR001841), C1-like (InterPro:IPR011424); BEST Arabidopsis thaliana protein match is: Cysteine/Histidine-rich C1 domain family protein (TAIR:AT5G55780.1); Has 1807 Blast hits …
	AT5G46800	2	Seedling lethal mutation; Mitochondrial Carnitine Acyl Carrier-Like Protein protein_coding A BOUT DE SOUFFLE (BOU) A BOUT DE SOUFFLE (BOU)
	AT5G46810	2	Protein of Unknown Function (DUF239); CONTAINS InterPro DOMAIN/s: Protein of unknown function DUF239, plant (InterPro:IPR004314); BEST Arabidopsis thaliana protein match is: Protein of Unknown Function (DUF239) (TAIR:AT5G46820.1); Has 1807 Blast hits to 1807 proteins in 277 species: Archae - 0; Bacteria - 0; Metazoa - 736; Fungi - 347; Plants - 385; Viruses - 0; Other Eukaryotes - 339 (source: NC…
	AT5G47390	2	myb-like transcription factor family protein; CONTAINS InterPro DOMAIN/s: SANT, DNA-binding (InterPro:IPR001005), Homeodomain-like (InterPro:IPR009057), Myb, DNA-binding (InterPro:IPR014778), Zinc finger, CCHC-type (InterPro:IPR001878), HTH transcriptional regulator, Myb-type, DNA-binding (InterPro:IPR017930), Myb-like DNA-binding domain, SHAQKYF class (InterPro:IPR006447); BEST Arabidopsis thali…	339 (source: N	CBI BLi	nk).	protein_	coding
	AT5G47640	2	"nuclear factor Y, subunit B2" (NF-YB2); FUNCTIONS IN: sequence-specific DNA binding transcription factor activity; INVOLVED IN: regulation of transcription, DNA-dependent; LOCATED IN: nucleus, intracellular; EXPRESSED IN: 23 plant structures; EXPRESSED DURING: 13 growth stages; CONTAINS InterPro DOMAIN/s: Transcription factor, CBFA/NFYB, DNA topoisomerase (InterPro:IPR003957), Transcription fact…	AIR:AT4G14540.1	); Has	1807 Blast	hits to 1	807 proteins in	277 species: Archae - 0; Bacteria - 0; Metazoa - 736; Fungi - 347; Plants - 385; Viruses - 0; Other Eukaryotes - 339 (source: NCBI BLink). protein_coding "NUCLEAR FACTOR Y, SUBUNIT B2" (NF-YB2) "NUCLEAR FACTOR Y, SUBUNIT B2" (NF-YB2)
	AT5G47680	2	Encodes a protein involved in modification of nucleosides in tRNA. Mutants have 50% less 1-methylguanosine than wt counterparts. protein_coding TRNA MODIFICATION 10 (TRM10) (AtTRM);TRNA MODIFICATION 10 (TRM10)
	AT5G48350	2	Polynucleotidyl transferase, ribonuclease H-like superfamily protein; FUNCTIONS IN: 3'-5' exonuclease activity, nucleic acid binding; INVOLVED IN: nucleobase, nucleoside, nucleotide and nucleic acid metabolic process; LOCATED IN: intracellular; EXPRESSED IN: shoot apex, sperm cell, egg cell, seed; EXPRESSED DURING: E expanded cotyledon stage; CONTAINS InterPro DOMAIN/s: Polynucleotidyl transferas…	1807 Blast hit	s to 18	07 proteins	in 277 s	pecies: Archae	- 0; Bacteria - 0; Metazoa - 736; Fungi - 347; Plants - 385; Viruses - 0; Other Eukaryotes - 339 (source: NCBI BLink). protein_coding
	AT5G49060	2	FUNCTIONS IN: protein binding; INVOLVED IN: protein folding; LOCATED IN: cellular_component unknown; EXPRESSED IN: 22 plant structures; EXPRESSED DURING: 13 growth stages; CONTAINS InterPro DOMAIN/s: Molecular chaperone, heat shock protein, Hsp40, DnaJ (InterPro:IPR015609), Protein of unknown function DUF1977, DnaJ-like (InterPro:IPR015399), Heat shock protein DnaJ, N-terminal (InterPro:IPR001623…	n 3287 species:	Archae	- 182; Bac	teria - 9	342; Metazoa -	4208; Fungi - 2292; Plants - 2452; Viruses - 18; Other Eukaryotes - 5310 (source: NCBI BLink). protein_coding
	AT5G49301	2	Pseudogene of AT5G49310; importin alpha-1 subunit, putative pseudogene
	AT5G49945	2	Protein of unknown function (DUF1682); FUNCTIONS IN: molecular_function unknown; INVOLVED IN: biological_process unknown; LOCATED IN: endoplasmic reticulum; EXPRESSED IN: 21 plant structures; EXPRESSED DURING: 8 growth stages; CONTAINS InterPro DOMAIN/s: Protein of unknown function DUF1682 (InterPro:IPR012879); BEST Arabidopsis thaliana protein match is: Protein of unknown function (DUF1682) (TAI…
	AT5G50570	2	Squamosa promoter-binding protein-like (SBP domain) transcription factor family protein; FUNCTIONS IN: DNA binding, sequence-specific DNA binding transcription factor activity; INVOLVED IN: regulation of transcription; LOCATED IN: nucleus; CONTAINS InterPro DOMAIN/s: Transcription factor, SBP-box (InterPro:IPR004333); BEST Arabidopsis thaliana protein match is: Squamosa promoter-binding protein-l…	CBI BLink).	prot	ein_coding	SQUAMOSA	PROMOTER-BINDI	NG PROTEIN LIKE 13A (SPL13A) SQUAMOSA PROMOTER-BINDING PROTEIN LIKE 13 (SPL13);SQUAMOSA PROMOTER-BINDING PROTEIN LIKE 13A (SPL13A)
	AT5G50670	2	Squamosa promoter-binding protein-like (SBP domain) transcription factor family protein; FUNCTIONS IN: DNA binding; INVOLVED IN: biological_process unknown; LOCATED IN: nucleus; CONTAINS InterPro DOMAIN/s: Transcription factor, SBP-box (InterPro:IPR004333); BEST Arabidopsis thaliana protein match is: Squamosa promoter-binding protein-like (SBP domain) transcription factor family protein (TAIR:AT5…	TER-BINDING PRO	TEIN LI	KE 13B (SPL	13B)	SQUAMOSA PROMOT	ER-BINDING PROTEIN LIKE 13 (SPL13);SQUAMOSA PROMOTER-BINDING PROTEIN LIKE 13B (SPL13B)
	AT5G51030	2	NAD(P)-binding Rossmann-fold superfamily protein; FUNCTIONS IN: oxidoreductase activity, binding, catalytic activity; INVOLVED IN: oxidation reduction, metabolic process; LOCATED IN: cellular_component unknown; EXPRESSED IN: 9 plant structures; EXPRESSED DURING: L mature pollen stage, M germinated pollen stage, 4 anthesis, petal differentiation and expansion stage; CONTAINS InterPro DOMAIN/s: NAD…	erfamily protei	n (TAIR	:AT5G61830.	1); Has 7	1841 Blast hits	to 71789 proteins in 3167 species: Archae - 666; Bacteria - 49161; Metazoa - 4545; Fungi - 3057; Plants - 2484; Viruses - 2; Other Eukaryotes - 11926 (source: NCBI BLink). protein_coding
	AT5G51270	2	U-box domain-containing protein kinase family protein; FUNCTIONS IN: ubiquitin-protein ligase activity, protein serine/threonine kinase activity, protein kinase activity, kinase activity, ATP binding; INVOLVED IN: protein amino acid phosphorylation, protein ubiquitination; LOCATED IN: ubiquitin ligase complex; EXPRESSED IN: embryo, flower; EXPRESSED DURING: C globular stage, petal differentiation…	domain (InterP	ro:IPR0	17442), Pro	tein kina	se-like domain	(InterPro:IPR011009), Serine/threonine-protein kinase, active site (InterPro:IPR008271); BEST Arabidopsis thaliana protein match is: U-box domain-containing protein kinase family protein (TAIR:AT4G25160.1); Has 113123 Blast hits to 111744 proteins in 4442 species: Archae - 111; Bacteria - 13379; Metazoa - 41065; Fungi - 8823; Plants - 33441; Viruses - 263; Other Eukaryotes - 16041 (source: NCBI B…
	AT5G51320	2	transposable element gene; similar to unknown protein [Arabidopsis thaliana] (TAIR:AT3G42556.1); contains InterPro domain Protein of unknown function DUF321; (InterPro:IPR005529) transposable_element_gene
	AT5G53280	2	An integral outer envelope membrane protein (as its homolog PDV2), component of the plastid division machinery. Similar to ARC5, PDV1 localized to a discontinuous ring at the division site in wild-type plants. PDV1 and PDV2 are required for localization of ARC5 at the chloroplast division site. Topological analysis showed that the large N-terminal region of PDV1 upstream of the transmembrane heli…	site. prote	in_codi	ng PLASTID	DIVISION	1 (PDV1)	PLASTID DIVISION1 (PDV1)
	AT5G53410	2	unknown protein; BEST Arabidopsis thaliana protein match is: unknown protein (TAIR:AT5G52080.1); Has 1807 Blast hits to 1807 proteins in 277 species: Archae - 0; Bacteria - 0; Metazoa - 736; Fungi - 347; Plants - 385; Viruses - 0; Other Eukaryotes - 339 (source: NCBI BLink). protein_coding
	AT5G53450	2	OBP3-responsive gene 1 (ORG1); FUNCTIONS IN: structural molecule activity, protein kinase activity, kinase activity, ATP binding; INVOLVED IN: protein amino acid phosphorylation; LOCATED IN: chloroplast; EXPRESSED IN: 23 plant structures; EXPRESSED DURING: 13 growth stages; CONTAINS InterPro DOMAIN/s: Protein kinase, catalytic domain (InterPro:IPR000719), Serine/threonine-protein kinase PLK4 (Int…	ase-like domain	(Inter	Pro:IPR0110	09); Has	595 Blast hits	to 591 proteins in 152 species: Archae - 0; Bacteria - 3; Metazoa - 162; Fungi - 48; Plants - 309; Viruses - 0; Other Eukaryotes - 73 (source: NCBI BLink). protein_coding OBP3-RESPONSIVE GENE 1 (ORG1) OBP3-RESPONSIVE GENE 1 (ORG1)
	AT5G54020	2	Cysteine/Histidine-rich C1 domain family protein; FUNCTIONS IN: zinc ion binding; INVOLVED IN: intracellular signaling pathway; LOCATED IN: intracellular; EXPRESSED IN: root; CONTAINS InterPro DOMAIN/s: Zinc finger, C2H2-like (InterPro:IPR015880), Protein kinase C-like, phorbol ester/diacylglycerol binding (InterPro:IPR002219), DC1 (InterPro:IPR004146), C1-like (InterPro:IPR011424); BEST Arabidop…	0; Other Eukary	otes -	339 (source	: NCBI BL	ink). protein	_coding
	AT5G54225	2	Encodes a member of a family of small,secreted, cysteine rich protein with sequence similarity to the PCP (pollen coat protein) gene family. protein_coding LOW-MOLECULAR-WEIGHT CYSTEINE-RICH 83 (LCR83) LOW-MOLECULAR-WEIGHT CYSTEINE-RICH 83 (LCR83)
	AT5G54240	2	Protein of unknown function (DUF1223); CONTAINS InterPro DOMAIN/s: Protein of unknown function DUF1223 (InterPro:IPR010634); BEST Arabidopsis thaliana protein match is: Protein of unknown function (DUF1223) (TAIR:AT4G27350.1); Has 1807 Blast hits to 1807 proteins in 277 species: Archae - 0; Bacteria - 0; Metazoa - 736; Fungi - 347; Plants - 385; Viruses - 0; Other Eukaryotes - 339 (source: NCBI B…
	AT5G55360	2	MBOAT (membrane bound O-acyl transferase) family protein; CONTAINS InterPro DOMAIN/s: Wax synthase (InterPro:IPR017088); BEST Arabidopsis thaliana protein match is: MBOAT (membrane bound O-acyl transferase) family protein (TAIR:AT5G55350.1); Has 1807 Blast hits to 1807 proteins in 277 species: Archae - 0; Bacteria - 0; Metazoa - 736; Fungi - 347; Plants - 385; Viruses - 0; Other Eukaryotes - 339 …
	AT5G55380	2	MBOAT (membrane bound O-acyl transferase) family protein; CONTAINS InterPro DOMAIN/s: Wax synthase (InterPro:IPR017088), Membrane bound O-acyl transferase, MBOAT (InterPro:IPR004299); BEST Arabidopsis thaliana protein match is: MBOAT (membrane bound O-acyl transferase) family protein (TAIR:AT5G55370.1); Has 1807 Blast hits to 1807 proteins in 277 species: Archae - 0; Bacteria - 0; Metazoa - 736; …
	AT5G55840	2	Pentatricopeptide repeat (PPR) superfamily protein; CONTAINS InterPro DOMAIN/s: Pentatricopeptide repeat (InterPro:IPR002885); BEST Arabidopsis thaliana protein match is: Pentatricopeptide repeat (PPR) superfamily protein (TAIR:AT5G59900.1); Has 1807 Blast hits to 1807 proteins in 277 species: Archae - 0; Bacteria - 0; Metazoa - 736; Fungi - 347; Plants - 385; Viruses - 0; Other Eukaryotes - 339 …
	AT5G56130	2	Encodes a component of the putative Arabidopsis THO/TREX complex: THO1 or HPR1 (At5g09860), THO2 (At1g24706), THO3 or TEX1 (At5g56130), THO5 (At5g42920, At1g45233), THO6 (At2g19430), and THO7 (At5g16790, At3g02950). THO/TREX complexes in animals have been implicated in the transport of mRNA precursors. Mutants of THO3/TEX1, THO1, THO6 accumulate reduced amount of small interfering (si)RNA, sugges…
	AT5G56580	2	Encodes a member of the MAP Kinase Kinase family of proteins. It can phosphorylate MPK12 in vitro and it can be dephosphorylated by MKP2 in vitro. protein_coding MAP KINASE KINASE 6 (MKK6) ARABIDOPSIS THALIANA MAP KINASE KINASE 6 (ATMKK6);ARABIDOPSIS NQK1 (ANQ1);MAP KINASE KINASE 6 (MKK6)
	AT5G56590	2	O-Glycosyl hydrolases family 17 protein; FUNCTIONS IN: cation binding, hydrolase activity, hydrolyzing O-glycosyl compounds, catalytic activity; INVOLVED IN: carbohydrate metabolic process; LOCATED IN: anchored to plasma membrane, plasma membrane, anchored to membrane, plant-type cell wall; EXPRESSED IN: 23 plant structures; EXPRESSED DURING: 13 growth stages; CONTAINS InterPro DOMAIN/s: X8 (Inte…	atch is: O-Glyc	osyl hy	drolases fa	mily 17 p	rotein (TAIR:AT	4G29360.1); Has 2891 Blast hits to 2808 proteins in 162 species: Archae - 0; Bacteria - 8; Metazoa - 4; Fungi - 51; Plants - 2805; Viruses - 0; Other Eukaryotes - 23 (source: NCBI BLink). protein_coding
	AT5G56880	2	unknown protein; Has 9 Blast hits to 9 proteins in 5 species: Archae - 0; Bacteria - 0; Metazoa - 0; Fungi - 0; Plants - 9; Viruses - 0; Other Eukaryotes - 0 (source: NCBI BLink). protein_coding
	AT5G57130	2	Clp amino terminal domain-containing protein; INVOLVED IN: protein metabolic process; LOCATED IN: cellular_component unknown; EXPRESSED IN: 17 plant structures; EXPRESSED DURING: 9 growth stages; CONTAINS InterPro DOMAIN/s: Clp, N-terminal (InterPro:IPR004176); BEST Arabidopsis thaliana protein match is: Double Clp-N motif-containing P-loop nucleoside triphosphate hydrolases superfamily protein (…
	AT5G57310	2	unknown protein; Has 1 Blast hits to 1 proteins in 1 species: Archae - 0; Bacteria - 0; Metazoa - 0; Fungi - 0; Plants - 1; Viruses - 0; Other Eukaryotes - 0 (source: NCBI BLink). protein_coding
Done	AT5G57560	2	Encodes a cell wall-modifying enzyme, rapidly upregulated in response to environmental stimuli protein_coding TOUCH 4 (TCH4) XYLOGLUCAN ENDOTRANSGLUCOSYLASE/HYDROLASE 22 (XTH22);TOUCH 4 (TCH4)
	AT5G58200	2	Calcineurin-like metallo-phosphoesterase superfamily protein; FUNCTIONS IN: hydrolase activity; INVOLVED IN: biological_process unknown; LOCATED IN: cellular_component unknown; EXPRESSED IN: 23 plant structures; EXPRESSED DURING: 14 growth stages; CONTAINS InterPro DOMAIN/s: Metallophosphoesterase (InterPro:IPR004843). protein_coding
	AT5G59170	2	Proline-rich extensin-like family protein; LOCATED IN: endomembrane system; Has 1807 Blast hits to 1807 proteins in 277 species: Archae - 0; Bacteria - 0; Metazoa - 736; Fungi - 347; Plants - 385; Viruses - 0; Other Eukaryotes - 339 (source: NCBI BLink). protein_coding
	AT5G59290	2	Encodes an isoform of UDP-glucuronic acid decarboxylase, which is predicted to be cytosolic by PSORT. This enzyme produces UDP-xylose, which is a substrate for many cell wall carbohydrates including hemicellulose and pectin. UDP-xylose is also known to feedback regulate several cell wall biosynthetic enzymes. protein_coding UDP-GLUCURONIC ACID DECARBOXYLASE 3 (UXS3) (ATUXS3);UDP-GLUCURONIC ACID D…
	AT5G59732	2	Potential natural antisense gene, locus overlaps with AT5G59730 other_rna
	AT5G60020	2	LAC17 appears to have laccase activity based on enzyme assays performed using lac17 mutants. Notably, these mutants appear to have a reduced deposition of G lignin units. LAC17 is expressed in interfascicular fibers and likely contributes to lignin biosynthesis, and hence, cell wall biosynthesis, there. protein_coding LACCASE 17 (LAC17) (ATLAC17);LACCASE 17 (LAC17)
	AT5G60022	2	Potential natural antisense gene, locus overlaps with AT5G60020 other_rna
	AT5G60990	2	DEA(D/H)-box RNA helicase family protein; FUNCTIONS IN: helicase activity, nucleic acid binding, ATP-dependent helicase activity, ATP binding; LOCATED IN: cellular_component unknown; EXPRESSED IN: 22 plant structures; EXPRESSED DURING: 13 growth stages; CONTAINS InterPro DOMAIN/s: RNA helicase, DEAD-box type, Q motif (InterPro:IPR014014), DNA/RNA helicase, DEAD/DEAH box type, N-terminal (InterPro…	domain (InterP	ro:IPR0	14021); BES	T Arabido	psis thaliana p	rotein match is: RNA helicase 36 (TAIR:AT1G16280.1); Has 30201 Blast hits to 17322 proteins in 780 species: Archae - 12; Bacteria - 1396; Metazoa - 17338; Fungi - 3422; Plants - 5037; Viruses - 0; Other Eukaryotes - 2996 (source: NCBI BLink). protein_coding
	AT5G61050	2	histone deacetylase-related / HD-related; CONTAINS InterPro DOMAIN/s: Histone deacetylase superfamily (InterPro:IPR000286); BEST Arabidopsis thaliana protein match is: histone deacetylase 5 (TAIR:AT5G61060.2); Has 1807 Blast hits to 1807 proteins in 277 species: Archae - 0; Bacteria - 0; Metazoa - 736; Fungi - 347; Plants - 385; Viruses - 0; Other Eukaryotes - 339 (source: NCBI BLink). protein_co…
	AT5G61220	2	LYR family of Fe/S cluster biogenesis protein; CONTAINS InterPro DOMAIN/s: Complex 1 LYR protein (InterPro:IPR008011); Has 1807 Blast hits to 1807 proteins in 277 species: Archae - 0; Bacteria - 0; Metazoa - 736; Fungi - 347; Plants - 385; Viruses - 0; Other Eukaryotes - 339 (source: NCBI BLink). protein_coding
	AT5G61228	2	Upstream open reading frames (uORFs) are small open reading frames found in the 5' UTR of a mature mRNA, and can potentially mediate translational regulation of the largest, or major, ORF (mORF). CPuORF15 represents a conserved upstream opening reading frame relative to major ORF AT5G61230.1 protein_coding CONSERVED PEPTIDE UPSTREAM OPEN READING FRAME 15 (CPuORF15) CONSERVED PEPTIDE UPSTREAM OPEN…
	AT5G61230	2	Encodes ANK6, a mitochondrial ankyrin repeat protein required for male-female gamete recognition. protein_coding ANKYRIN REPEAT PROTEIN 6 (ANK6) PHYTOCHROME INTERACTING ANKYRIN-REPEAT PROTEIN 2 (PIA2);ANKYRIN REPEAT PROTEIN 6 (ANK6)
	AT5G61810	2	Encodes a mitochondrial ATP-Mg/Pi transporter. Binds to calcium. protein_coding ATP/PHOSPHATE CARRIER 1 (APC1) ATP/PHOSPHATE CARRIER 1 (APC1)
	AT5G61900	2	Encodes a plasma-membrane localized, copine-like protein, which is a member of a newly identified class of calcium-dependent, phospholipid binding proteins that are present in a wide range of organisms. Mutants exhibit temperature-sensitive growth defects and increased hypersensitive response where permissive conditions are low temperature (22 degrees Celsius) and low humidity. Gene is expressed …	h response.	prot	ein_coding	BONZAI 1	(BON1) (BON);	BONZAI 1 (BON1);COPINE 1 (CPN1)
	AT5G62520	2	Encodes a protein with similarity to RCD1 but without the WWE domain. The protein does have a PARP signature upstream of the C-terminal protein interaction domain. The PARP signature may bind NAD+ and attach the ADP-ribose-moiety from NAD+ to the target molecule. Its presence suggests a role for the protein in ADP ribosylation. Up-regulated by NaCl. SRO5 and P5CDH (an overlapping gene in the anti…	R TO RCD ONE 5	(SRO5)
	AT5G62990	2	embryo defective 1692 (emb1692); CONTAINS InterPro DOMAIN/s: RNA recognition domain, plant (InterPro:IPR021099); BEST Arabidopsis thaliana protein match is: Ubiquitin carboxyl-terminal hydrolase family protein (TAIR:AT4G01037.1); Has 538 Blast hits to 532 proteins in 58 species: Archae - 0; Bacteria - 4; Metazoa - 48; Fungi - 18; Plants - 406; Viruses - 7; Other Eukaryotes - 55 (source: NCBI BLin…
	AT5G63100	2	S-adenosyl-L-methionine-dependent methyltransferases superfamily protein; INVOLVED IN: biological_process unknown; LOCATED IN: chloroplast; EXPRESSED IN: 18 plant structures; EXPRESSED DURING: 12 growth stages; BEST Arabidopsis thaliana protein match is: S-adenosyl-L-methionine-dependent methyltransferases superfamily protein (TAIR:AT5G44600.1); Has 163 Blast hits to 163 proteins in 58 species: A…
	AT5G63170	2	GDSL-like Lipase/Acylhydrolase superfamily protein; FUNCTIONS IN: lipase activity, hydrolase activity, acting on ester bonds, carboxylesterase activity; INVOLVED IN: lipid metabolic process; LOCATED IN: endomembrane system; CONTAINS InterPro DOMAIN/s: Lipase, GDSL, active site (InterPro:IPR008265), Lipase, GDSL (InterPro:IPR001087); BEST Arabidopsis thaliana protein match is: GDSL-like Lipase/Acy…	protein_codin	g
	AT5G63440	2	Protein of unknown function (DUF167); CONTAINS InterPro DOMAIN/s: Protein of unknown function DUF167 (InterPro:IPR003746); BEST Arabidopsis thaliana protein match is: Protein of unknown function (DUF167) (TAIR:AT1G49170.1); Has 813 Blast hits to 813 proteins in 317 species: Archae - 13; Bacteria - 428; Metazoa - 238; Fungi - 12; Plants - 68; Viruses - 0; Other Eukaryotes - 54 (source: NCBI BLink)…
	AT5G63820	2	Protein of unknown function (DUF626); CONTAINS InterPro DOMAIN/s: Protein of unknown function DUF626, Arabidopsis thaliana (InterPro:IPR006462); BEST Arabidopsis thaliana protein match is: Protein of unknown function (DUF626) (TAIR:AT4G28920.1); Has 1807 Blast hits to 1807 proteins in 277 species: Archae - 0; Bacteria - 0; Metazoa - 736; Fungi - 347; Plants - 385; Viruses - 0; Other Eukaryotes - …
	AT5G63905	2	unknown protein; FUNCTIONS IN: molecular_function unknown; INVOLVED IN: N-terminal protein myristoylation; LOCATED IN: cellular_component unknown; EXPRESSED IN: 20 plant structures; EXPRESSED DURING: 12 growth stages; Has 30201 Blast hits to 17322 proteins in 780 species: Archae - 12; Bacteria - 1396; Metazoa - 17338; Fungi - 3422; Plants - 5037; Viruses - 0; Other Eukaryotes - 2996 (source: NCBI…
	AT5G64230	2	unknown protein; FUNCTIONS IN: molecular_function unknown; INVOLVED IN: biological_process unknown; LOCATED IN: endomembrane system; EXPRESSED IN: 9 plant structures; EXPRESSED DURING: 4 anthesis, petal differentiation and expansion stage; BEST Arabidopsis thaliana protein match is: unknown protein (TAIR:AT3G19920.1); Has 35333 Blast hits to 34131 proteins in 2444 species: Archae - 798; Bacteria …
	AT5G64260	2	EXORDIUM like 2 (EXL2); FUNCTIONS IN: molecular_function unknown; INVOLVED IN: biological_process unknown; LOCATED IN: cell wall, plant-type cell wall; EXPRESSED IN: 23 plant structures; EXPRESSED DURING: 13 growth stages; CONTAINS InterPro DOMAIN/s: Phosphate-induced protein 1 (InterPro:IPR006766); BEST Arabidopsis thaliana protein match is: EXORDIUM like 4 (TAIR:AT5G09440.1); Has 1807 Blast hit…
	AT5G64270	2	splicing factor, putative; FUNCTIONS IN: binding; INVOLVED IN: mRNA processing; LOCATED IN: chloroplast; EXPRESSED IN: 26 plant structures; EXPRESSED DURING: 15 growth stages; CONTAINS InterPro DOMAIN/s: HEAT (InterPro:IPR000357), Armadillo-like helical (InterPro:IPR011989), Splicing factor 3B subunit 1 (InterPro:IPR015016), HEAT, type 2 (InterPro:IPR021133), Armadillo-type fold (InterPro:IPR0160…
	AT5G64310	2	Encodes arabinogalactan-protein (AGP1). protein_coding ARABINOGALACTAN PROTEIN 1 (AGP1) (ATAGP1);ARABINOGALACTAN PROTEIN 1 (AGP1)
	AT5G65170	2	VQ motif-containing protein; CONTAINS InterPro DOMAIN/s: VQ (InterPro:IPR008889); BEST Arabidopsis thaliana protein match is: VQ motif-containing protein (TAIR:AT1G35830.1); Has 1807 Blast hits to 1807 proteins in 277 species: Archae - 0; Bacteria - 0; Metazoa - 736; Fungi - 347; Plants - 385; Viruses - 0; Other Eukaryotes - 339 (source: NCBI BLink). protein_coding
	AT5G65520	2	Tetratricopeptide repeat (TPR)-like superfamily protein; FUNCTIONS IN: binding; INVOLVED IN: biological_process unknown; LOCATED IN: cellular_component unknown; EXPRESSED IN: 23 plant structures; EXPRESSED DURING: 15 growth stages; CONTAINS InterPro DOMAIN/s: Tetratricopeptide-like helical (InterPro:IPR011990), Tetratricopeptide repeat-containing (InterPro:IPR013026), Tetratricopeptide repeat (In…
	AT5G65760	2	Serine carboxypeptidase S28 family protein; FUNCTIONS IN: serine-type peptidase activity; INVOLVED IN: proteolysis; LOCATED IN: chloroplast, vacuole; EXPRESSED IN: 23 plant structures; EXPRESSED DURING: 13 growth stages; CONTAINS InterPro DOMAIN/s: Peptidase S28 (InterPro:IPR008758); BEST Arabidopsis thaliana protein match is: alpha/beta-Hydrolases superfamily protein (TAIR:AT2G24280.1); Has 3020…
	AT5G65900	2	DEA(D/H)-box RNA helicase family protein; FUNCTIONS IN: helicase activity, ATP-dependent helicase activity, nucleic acid binding, ATP binding; LOCATED IN: cellular_component unknown; EXPRESSED IN: 23 plant structures; EXPRESSED DURING: 13 growth stages; CONTAINS InterPro DOMAIN/s: RNA helicase, DEAD-box type, Q motif (InterPro:IPR014014), DNA/RNA helicase, DEAD/DEAH box type, N-terminal (InterPro…	domain (InterP	ro:IPR0	14021); BES	T Arabido	psis thaliana p	rotein match is: P-loop containing nucleoside triphosphate hydrolases superfamily protein (TAIR:AT3G18600.1); Has 1807 Blast hits to 1807 proteins in 277 species: Archae - 0; Bacteria - 0; Metazoa - 736; Fungi - 347; Plants - 385; Viruses - 0; Other Eukaryotes - 339 (source: NCBI BLink). protein_coding
	AT5G65950	2	FUNCTIONS IN: molecular_function unknown; INVOLVED IN: biological_process unknown; LOCATED IN: cellular_component unknown; EXPRESSED IN: 25 plant structures; EXPRESSED DURING: 15 growth stages; CONTAINS InterPro DOMAIN/s: Protein of unknown function DUF1683, C-terminal (InterPro:IPR012880), Foie gras liver health family 1 (InterPro:IPR021773); Has 30201 Blast hits to 17322 proteins in 780 species…
	AT5G66052	2	unknown protein; Has 30201 Blast hits to 17322 proteins in 780 species: Archae - 12; Bacteria - 1396; Metazoa - 17338; Fungi - 3422; Plants - 5037; Viruses - 0; Other Eukaryotes - 2996 (source: NCBI BLink). protein_coding
	AT5G66110	2	Heavy metal transport/detoxification superfamily protein ; FUNCTIONS IN: metal ion binding; INVOLVED IN: metal ion transport; LOCATED IN: plasma membrane; EXPRESSED IN: cultured cell, leaf; EXPRESSED DURING: LP.04 four leaves visible; CONTAINS InterPro DOMAIN/s: Heavy metal transport/detoxification protein (InterPro:IPR006121); BEST Arabidopsis thaliana protein match is: farnesylated protein 6 (T…	ISOPRENYLATED	PLANT P	ROTEIN 27 (	HIPP27)	HEAVY METAL ASS	OCIATED ISOPRENYLATED PLANT PROTEIN 27 (HIPP27)
	AT5G66180	2	S-adenosyl-L-methionine-dependent methyltransferases superfamily protein; CONTAINS InterPro DOMAIN/s: Bacterial Fmu (Sun)/eukaryotic nucleolar NOL1/Nop2p (InterPro:IPR001678); Has 8827 Blast hits to 7075 proteins in 2181 species: Archae - 455; Bacteria - 6424; Metazoa - 542; Fungi - 251; Plants - 202; Viruses - 0; Other Eukaryotes - 953 (source: NCBI BLink). protein_coding
	AT5G66610	2	DA1-related protein 7 (DAR7); FUNCTIONS IN: zinc ion binding; LOCATED IN: cellular_component unknown; EXPRESSED IN: 16 plant structures; EXPRESSED DURING: 7 growth stages; CONTAINS InterPro DOMAIN/s: Zinc finger, LIM-type (InterPro:IPR001781), Protein of unknown function DUF3633 (InterPro:IPR022087); BEST Arabidopsis thaliana protein match is: DA1-related protein 6 (TAIR:AT5G66620.1). protein_cod…
	AT5G66620	2	DA1-related protein 6 (DAR6); FUNCTIONS IN: zinc ion binding; EXPRESSED IN: 13 plant structures; EXPRESSED DURING: 8 growth stages; CONTAINS InterPro DOMAIN/s: Zinc finger, LIM-type (InterPro:IPR001781), Ubiquitin interacting motif (InterPro:IPR003903), Protein of unknown function DUF3633 (InterPro:IPR022087); BEST Arabidopsis thaliana protein match is: DA1-related protein 5 (TAIR:AT5G66630.1); H…	DA1-RELATED P	ROTEIN	6 (DAR6)
	AT5G66650	2	Protein of unknown function (DUF607); CONTAINS InterPro DOMAIN/s: Protein of unknown function DUF607 (InterPro:IPR006769); BEST Arabidopsis thaliana protein match is: Protein of unknown function (DUF607) (TAIR:AT2G23790.1); Has 1807 Blast hits to 1807 proteins in 277 species: Archae - 0; Bacteria - 0; Metazoa - 736; Fungi - 347; Plants - 385; Viruses - 0; Other Eukaryotes - 339 (source: NCBI BLin…
	AT5G66970	2	P-loop containing nucleoside triphosphate hydrolases superfamily protein; FUNCTIONS IN: GTP binding; INVOLVED IN: SRP-dependent cotranslational protein targeting to membrane; LOCATED IN: signal recognition particle, endoplasmic reticulum targeting; EXPRESSED IN: sperm cell; CONTAINS InterPro DOMAIN/s: Signal recognition particle, SRP54 subunit, GTPase (InterPro:IPR000897); BEST Arabidopsis thalia…	Other Eukaryot	es - 61	3 (source:	NCBI BLin	k). protein	_coding
	AT5G66980	2	AP2/B3-like transcriptional factor family protein; FUNCTIONS IN: DNA binding, sequence-specific DNA binding transcription factor activity; INVOLVED IN: regulation of transcription, DNA-dependent; LOCATED IN: endomembrane system; EXPRESSED IN: sperm cell, root, flower, egg cell; EXPRESSED DURING: 4 anthesis; CONTAINS InterPro DOMAIN/s: Transcriptional factor B3 (InterPro:IPR003340); BEST Arabidops…	0; Other Eukary	otes -	339 (source	: NCBI BL	ink). protein	_coding
	AT5G67120	2	RING/U-box superfamily protein; FUNCTIONS IN: zinc ion binding; CONTAINS InterPro DOMAIN/s: Zinc finger, RING-type (InterPro:IPR001841), Zinc finger, C3HC4 RING-type (InterPro:IPR018957); BEST Arabidopsis thaliana protein match is: RING/U-box superfamily protein (TAIR:AT4G34040.1); Has 1807 Blast hits to 1807 proteins in 277 species: Archae - 0; Bacteria - 0; Metazoa - 736; Fungi - 347; Plants - …
	AT5G67300	2	Member of the R2R3 factor MYB gene family involved in mediating plant responses to a variety of abiotic stimiuli. protein_coding MYB DOMAIN PROTEIN R1 (MYBR1) (ATMYBR1); (MYB44);MYB DOMAIN PROTEIN R1 (MYBR1);ARABIDOPSIS THALIANA MYB DOMAIN PROTEIN 44 (ATMYB44)
	AT5G67480	2	BTB and TAZ domain protein. Located in cytoplasm and expressed in fruit, flower and leaves. protein_coding BTB AND TAZ DOMAIN PROTEIN 4 (BT4) BTB AND TAZ DOMAIN PROTEIN 4 (BT4)
	AT5G67560	2	A member of ARF-like GTPase family. A thaliana has 21 members, in two subfamilies, ARF and ARF-like (ARL) GTPases. Possible pseudogene because it lacks an N-terminal part that is conserved among the other ARL8 proteins. protein_coding ADP-RIBOSYLATION FACTOR-LIKE A1D (ARLA1D) ADP-RIBOSYLATION FACTOR-LIKE A1D (ARLA1D);ADP-RIBOSYLATION FACTOR-LIKE A1D (ATARLA1D)
	ATCG00230	2	tRNA-Asp pre_trna (TRND) (TRND)
	ATCG00930	2	tRNA-Ile pre_trna (TRNI.2) (TRNI.2)
	ATCG01200	2	tRNA-Ile pre_trna (TRNI.3) (TRNI.3)
	ATMG00120	2	hypothetical protein protein_coding (ORF143) (ORF143)
	ATMG00150	2	hypothetical protein protein_coding (ORF116) (ORF116)
	ATMG00170	2	hypothetical protein protein_coding (ORF139A) (ORF139A)
	ATMG00240	2	hypothetical protein protein_coding (ORF111A) (ORF111A)
	ATMG00450	2	hypothetical protein protein_coding (ORF106B) (ORF106B)
	ATMG00510	2	NADH dehydrogenase subunit 7 protein_coding NADH DEHYDROGENASE SUBUNIT 7 (NAD7) NADH DEHYDROGENASE SUBUNIT 7 (NAD7)
	ATMG00620	2	hypothetical protein protein_coding (ORF139B) (ORF139B)
	ATMG00770	2	hypothetical protein protein_coding (ORF100B) (ORF100B)
	ATMG00870	2	hypothetical protein protein_coding (ORF184) (ORF184)
	ATMG00910	2	hypothetical protein protein_coding (ORF215A) (ORF215A)
	ATMG01130	2	hypothetical protein protein_coding (ORF106F) (ORF106F)
	AT1G01046	1	Encodes a microRNA of unknown function. MicroRNAs are regulatory RNAs with a mature length of ~21-nucleotides that are processed from hairpin precursors by Dicer-like enzymes. MicroRNAs can negatively regulate gene expression by attenuating translation or by directing mRNA cleavage. Mature sequence: UUUUCUUCUACUUCUUGCACA miRNA MICRORNA838A (MIR838A) MICRORNA838A (MIR838A)
	AT1G01080	1	RNA-binding (RRM/RBD/RNP motifs) family protein; FUNCTIONS IN: RNA binding, nucleotide binding, nucleic acid binding; INVOLVED IN: biological_process unknown; LOCATED IN: chloroplast; EXPRESSED IN: 23 plant structures; EXPRESSED DURING: 13 growth stages; CONTAINS InterPro DOMAIN/s: RNA recognition motif, RNP-1 (InterPro:IPR000504), Nucleotide-binding, alpha-beta plait (InterPro:IPR012677); BEST A…	531; Viruses -	0; Othe	r Eukaryote	s - 9610	(source: NCBI B	Link). protein_coding
	AT1G01110	1	IQ-domain 18 (IQD18); FUNCTIONS IN: molecular_function unknown; EXPRESSED IN: 10 plant structures; EXPRESSED DURING: 6 growth stages; CONTAINS InterPro DOMAIN/s: IQ calmodulin-binding region (InterPro:IPR000048); BEST Arabidopsis thaliana protein match is: IQ-domain 17 (TAIR:AT4G00820.1); Has 30201 Blast hits to 17322 proteins in 780 species: Archae - 12; Bacteria - 1396; Metazoa - 17338; Fungi -…
	AT1G01130	1	CONTAINS InterPro DOMAIN/s: CBL-interacting protein kinase (InterPro:IPR020660), Calcium/calmodulin-dependent protein kinase-like (InterPro:IPR020636); BEST Arabidopsis thaliana protein match is: unknown protein (TAIR:AT5G47170.1); Has 176 Blast hits to 176 proteins in 20 species: Archae - 0; Bacteria - 0; Metazoa - 0; Fungi - 0; Plants - 176; Viruses - 0; Other Eukaryotes - 0 (source: NCBI BLink…
	AT1G01183	1	Encodes a microRNA that targets several HD-ZIPIII family members including PHV, PHB, REV, ATHB-8, and ATHB-15. MicroRNAs are regulatory RNAs with a mature length of ~21-nucleotides that are processed from hairpin precursors by Dicer-like enzymes. MicroRNAs can negatively regulate gene expression by attenuating translation or by directing mRNA cleavage.Mature sequence: UCGGACCAGGCUUCAUCCCC miRNA M…
	AT1G01200	1	RAB GTPase homolog A3 (RABA3); FUNCTIONS IN: GTP binding; INVOLVED IN: protein transport, small GTPase mediated signal transduction; LOCATED IN: endosome, nucleus, cell plate; EXPRESSED IN: lateral root cap, hypocotyl, root, flower, epidermis; EXPRESSED DURING: petal differentiation and expansion stage; CONTAINS InterPro DOMAIN/s: Ras GTPase (InterPro:IPR001806), Small GTP-binding protein (InterP…	IR:AT5G47960.1)	; Has 2	7164 Blast	hits to 2	7137 proteins i	n 734 species: Archae - 19; Bacteria - 134; Metazoa - 14292; Fungi - 3779; Plants - 3194; Viruses - 20; Other Eukaryotes - 5726 (source: NCBI BLink). protein_coding RAB GTPASE HOMOLOG A3 (RABA3) RAB GTPASE HOMOLOG A3 (ATRABA3);RAB GTPASE HOMOLOG A3 (RABA3);ARABIDOPSIS RAB GTPASE HOMOLOG A3 (ATRAB-A3)
	AT1G01210	1	DNA-directed RNA polymerase, subunit M, archaeal; FUNCTIONS IN: in 6 functions; INVOLVED IN: RNA elongation, regulation of transcription, DNA-dependent, transcription, regulation of transcription; LOCATED IN: nucleus; CONTAINS InterPro DOMAIN/s: Zinc finger, TFIIS-type (InterPro:IPR001222), DNA-directed RNA polymerase, M/15kDa subunit (InterPro:IPR001529), DNA-directed RNA polymerase, subunit M, …	1129 Blast hits	to 112	9 proteins	in 326 sp	ecies: Archae -	242; Bacteria - 0; Metazoa - 276; Fungi - 294; Plants - 112; Viruses - 0; Other Eukaryotes - 205 (source: NCBI BLink). protein_coding
	AT1G01250	1	encodes a member of the DREB subfamily A-4 of ERF/AP2 transcription factor family. The protein contains one AP2 domain. There are 17 members in this subfamily including TINY. protein_coding
	AT1G01390	1	UDP-Glycosyltransferase superfamily protein; FUNCTIONS IN: UDP-glycosyltransferase activity, transferase activity, transferring glycosyl groups; INVOLVED IN: metabolic process; EXPRESSED IN: 7 plant structures; EXPRESSED DURING: 9 growth stages; CONTAINS InterPro DOMAIN/s: UDP-glucuronosyl/UDP-glucosyltransferase (InterPro:IPR002213); BEST Arabidopsis thaliana protein match is: UDP-glucosyl trans…
	AT1G01448	1	Potential natural antisense gene, locus overlaps with AT1G01450 other_rna
	AT1G01453	1	unknown protein; FUNCTIONS IN: molecular_function unknown; INVOLVED IN: biological_process unknown; LOCATED IN: cellular_component unknown; BEST Arabidopsis thaliana protein match is: unknown protein (TAIR:AT4G01110.1); Has 30201 Blast hits to 17322 proteins in 780 species: Archae - 12; Bacteria - 1396; Metazoa - 17338; Fungi - 3422; Plants - 5037; Viruses - 0; Other Eukaryotes - 2996 (source: NC…
	AT1G01520	1	Homeodomain-like superfamily protein; CONTAINS InterPro DOMAIN/s: SANT, DNA-binding (InterPro:IPR001005), Homeodomain-like (InterPro:IPR009057), Myb, DNA-binding (InterPro:IPR014778), Myb-like DNA-binding domain, SHAQKYF class (InterPro:IPR006447), HTH transcriptional regulator, Myb-type, DNA-binding (InterPro:IPR017930); BEST Arabidopsis thaliana protein match is: Homeodomain-like superfamily pr…	D SEED GERMINAT	ION 4 (	ASG4)	ALTERED	SEED GERMINATIO	N 4 (ASG4)
	AT1G01540	1	Protein kinase superfamily protein; FUNCTIONS IN: protein serine/threonine kinase activity, protein kinase activity, kinase activity, ATP binding; INVOLVED IN: protein amino acid phosphorylation; LOCATED IN: plasma membrane; EXPRESSED IN: 23 plant structures; EXPRESSED DURING: 13 growth stages; CONTAINS InterPro DOMAIN/s: Protein kinase, ATP binding site (InterPro:IPR017441), Serine/threonine-pro…	kinase, catalyt	ic doma	in (InterPr	o:IPR0007	19), Tyrosine-p	rotein kinase, catalytic domain (InterPro:IPR020635); BEST Arabidopsis thaliana protein match is: Protein kinase superfamily protein (TAIR:AT4G01330.1); Has 118949 Blast hits to 117566 proteins in 4483 species: Archae - 118; Bacteria - 14365; Metazoa - 43793; Fungi - 9783; Plants - 32976; Viruses - 455; Other Eukaryotes - 17459 (source: NCBI BLink). protein_coding
	AT1G01550	1	Encodes a protein with no functionally characterized domains that to prevent the synthesis of a novel substance that moves from the root to the shoot, where it modifies shoot growth by interfering with auxin signaling. Synthesis and delivery of this substance requires neither phloem nor endodermis. protein_coding BYPASS 1 (BPS1) BYPASS 1 (BPS1)
	AT1G01590	1	Encodes a ferric-chelate reductase that is expressed at extremely low levels in Fe deficiency-induced seedlings. protein_coding FERRIC REDUCTION OXIDASE 1 (FRO1) FERRIC REDUCTION OXIDASE 1 (ATFRO1);FERRIC REDUCTION OXIDASE 1 (FRO1)
	AT1G01630	1	Sec14p-like phosphatidylinositol transfer family protein; CONTAINS InterPro DOMAIN/s: Cellular retinaldehyde-binding/triple function, C-terminal (InterPro:IPR001251), Cellular retinaldehyde-binding/triple function, N-terminal (InterPro:IPR008273), Phosphatidylinositol transfer protein-like, N-terminal (InterPro:IPR011074); BEST Arabidopsis thaliana protein match is: Sec14p-like phosphatidylinosit…	protein_codin	g
	AT1G01690	1	Encodes a novel plant-specific protein that is involved in meiotic double strand break formation. protein_coding PUTATIVE RECOMBINATION INITIATION DEFECTS 3 (PRD3) PUTATIVE RECOMBINATION INITIATION DEFECTS 3 (PRD3);ARABIDOPSIS THALIANA PUTATIVE RECOMBINATION INITIATION DEFECTS 3 (ATPRD3)
	AT1G01725	1	unknown protein; FUNCTIONS IN: molecular_function unknown; INVOLVED IN: biological_process unknown; LOCATED IN: endomembrane system; EXPRESSED IN: 23 plant structures; EXPRESSED DURING: 14 growth stages; BEST Arabidopsis thaliana protein match is: unknown protein (TAIR:AT4G00530.1); Has 20 Blast hits to 20 proteins in 7 species: Archae - 0; Bacteria - 0; Metazoa - 0; Fungi - 0; Plants - 20; Virus…
	AT1G01870	1	pre-tRNA; tRNA-Val (anticodon: TAC) pre_trna
	AT1G01930	1	zinc finger protein-related; FUNCTIONS IN: zinc ion binding; INVOLVED IN: biological_process unknown; LOCATED IN: intracellular; EXPRESSED IN: 24 plant structures; EXPRESSED DURING: 15 growth stages; CONTAINS InterPro DOMAIN/s: Zinc finger, C2H2-like (InterPro:IPR015880), Ankyrin repeat-containing domain (InterPro:IPR020683), Ankyrin repeat (InterPro:IPR002110); Has 1975 Blast hits to 1659 protei…
	AT1G02120	1	Encodes VAD1 (Vascular Associated Death1), a regulator of cell death and defense responses in vascular tissues. VAD1 is a putative membrane associated protein and contains a GRAM domain. vad1 is a lesion mimic mutant that exhibits light conditional appearance of propagative HR (hypersensitive response)-like lesions along the vascular system. protein_coding VASCULAR ASSOCIATED DEATH1 (VAD1) VASCUL…
	AT1G02136	1	pseudogene of phagocytosis and cell motility protein pseudogene
	AT1G02250	1	NAC domain containing protein 5 (NAC005); FUNCTIONS IN: sequence-specific DNA binding transcription factor activity; INVOLVED IN: multicellular organismal development, regulation of transcription; LOCATED IN: cellular_component unknown; EXPRESSED IN: xylem; CONTAINS InterPro DOMAIN/s: No apical meristem (NAM) protein (InterPro:IPR003441); BEST Arabidopsis thaliana protein match is: NAC domain con…	NAC DOMAIN CO	NTAININ	G PROTEIN 5	(NAC005)	NAC DOM	AIN CONTAINING PROTEIN 5 (NAC005);NAC DOMAIN CONTAINING PROTEIN 5 (anac005)
	AT1G02305	1	Cysteine proteinases superfamily protein; FUNCTIONS IN: cysteine-type endopeptidase activity, cysteine-type peptidase activity; INVOLVED IN: proteolysis, regulation of catalytic activity; LOCATED IN: vacuole; EXPRESSED IN: 23 plant structures; EXPRESSED DURING: 15 growth stages; CONTAINS InterPro DOMAIN/s: Peptidase C1A, papain (InterPro:IPR013128), Peptidase C1A, cathepsin B (InterPro:IPR015643)…	es superfamily	protein	(TAIR:AT1G	02300.1);	Has 7484 Blast	hits to 7435 proteins in 695 species: Archae - 51; Bacteria - 161; Metazoa - 3268; Fungi - 4; Plants - 1732; Viruses - 146; Other Eukaryotes - 2122 (source: NCBI BLink). protein_coding
	AT1G02340	1	Encodes a light-inducible, nuclear bHLH protein involved in phytochrome signaling. Mutants exhibit a long-hypocotyl phenotype only under far-red light but not under red light and are defective in other phytochrome A-related responses. Mutants also show blue light response defects. HFR1 interacts with COP1, co-localizes to the nuclear specks and is ubiquinated by COP1. protein_coding LONG HYPOCOTY…
	AT1G02380	1	unknown protein; BEST Arabidopsis thaliana protein match is: unknown protein (TAIR:AT4G01960.1); Has 66 Blast hits to 66 proteins in 11 species: Archae - 0; Bacteria - 0; Metazoa - 0; Fungi - 0; Plants - 66; Viruses - 0; Other Eukaryotes - 0 (source: NCBI BLink). protein_coding
	AT1G02390	1	Encodes a member of a family of proteins with glycerol-3-phosphate acyltransferase activity. protein_coding GLYCEROL-3-PHOSPHATE ACYLTRANSFERASE 2 (GPAT2) GLYCEROL-3-PHOSPHATE ACYLTRANSFERASE 2 (GPAT2);ARABIDOPSIS THALIANA GLYCEROL-3-PHOSPHATE ACYLTRANSFERASE 2 (ATGPAT2)
	AT1G02490	1	unknown protein; Has 0 Blast hits to 0 proteins in 0 species (source: NCBI BLink). protein_coding
	AT1G02520	1	Encodes an ATP-binding cassette (ABC) transporter. Expressed in the vascular tissue of primary stem. protein_coding ATP-BINDING CASSETTE B11 (ABCB11) P-GLYCOPROTEIN 11 (PGP11);MULTI-DRUG RESISTANCE 8 (MDR8);ATP-BINDING CASSETTE B11 (ABCB11)
	AT1G02580	1	Encodes a putative transcription factor MEDEA (MEA) that negatively regulates seed development in the absence of fertilization. Mutations in this locus result in embryo lethality. MEA is a Polycomb group gene that is imprinted in the endosperm. The maternal allele is expressed and the paternal allele is silent. MEA is controlled by DEMETER (DME), a DNA glycosylase required to activate MEA express…	regulated duri	ng seed	developmen	t. In the	ovule, the MEA	transcripts are accumulated at their highest level before fertilization and gradually decrease after fertilization protein_coding MEDEA (MEA) MEDEA (MEA);SET DOMAIN-CONTAINING PROTEIN 5 (SDG5);FERTILIZATION INDEPENDENT SEED 1 (FIS1);EMBRYO DEFECTIVE 173 (EMB173)
	AT1G02680	1	TBP-associated factor 13 (TAF13); FUNCTIONS IN: RNA polymerase II transcription factor activity, DNA binding; INVOLVED IN: transcription initiation, transcription from RNA polymerase II promoter; LOCATED IN: transcription factor complex; EXPRESSED IN: 23 plant structures; EXPRESSED DURING: 13 growth stages; CONTAINS InterPro DOMAIN/s: Transcription initiation factor IID, 18kDa subunit (InterPro:I…	n_coding TBP-A	SSOCIAT	ED FACTOR 1	3 (TAF13)	TBP-ASS	OCIATED FACTOR 13 (TAF13)
	AT1G02730	1	Encodes a gene similar to cellulose synthase. Knock-out mutant has reduced growth, reduced xylan level and reduced xylan synthase activity in stems. protein_coding CELLULOSE SYNTHASE-LIKE D5 (CSLD5) CELLULOSE SYNTHASE-LIKE D5 (ATCSLD5);CELLULOSE SYNTHASE-LIKE D5 (CSLD5);SALT OVERLY SENSITIVE 6 (SOS6);CELLULOSE SYNTHASE LIKE D5 (CSLD5)
	AT1G02840	1	SR34/SR1 is a plant homologue of the human general/alternative splicing factor SF2/ASF. Barta et al (2010) have proposed a nomenclature for Serine/Arginine-Rich Protein Splicing Factors (SR proteins): Plant Cell. 2010, 22:2926. protein_coding SERINE/ARGININE-RICH PROTEIN SPLICING FACTOR 34 (SR34) (SR1); (ATSRP34);SERINE/ARGININE-RICH PROTEIN SPLICING FACTOR 34 (At-SR34);SERINE/ARGININE-RICH PROTE…
	AT1G02890	1	AAA-type ATPase family protein; FUNCTIONS IN: nucleoside-triphosphatase activity, ATPase activity, nucleotide binding, ATP binding; LOCATED IN: chloroplast; EXPRESSED IN: 25 plant structures; EXPRESSED DURING: 15 growth stages; CONTAINS InterPro DOMAIN/s: ATPase, AAA+ type, core (InterPro:IPR003593), ATPase, AAA-type, core (InterPro:IPR003959), ATPase, AAA-type, conserved site (InterPro:IPR003960…	a - 4868; Fungi	-3603	; Plants -	2878; Vir	uses - 36; Othe	r Eukaryotes - 7583 (source: NCBI BLink). protein_coding
	AT1G02910	1	Mutants defective in this gene were shown to have a reduced PSII content (overall reduction in the levels of several PSII subunits) and a disrupted grana stack structure. The N-terminal half of the protein contains two tetratricopeptide repeat (TPR) motifs that are arranged tandemly, each consisting of a 34-residue degenerate consensus sequence. The N-terminal sequence is rich in positive and hyd…
	AT1G02990	1	FUNCTIONS IN: molecular_function unknown; INVOLVED IN: biological_process unknown; LOCATED IN: cellular_component unknown; BEST Arabidopsis thaliana protein match is: CW-type Zinc Finger (TAIR:AT3G62900.1). protein_coding
	AT1G03030	1	P-loop containing nucleoside triphosphate hydrolases superfamily protein; FUNCTIONS IN: phosphotransferase activity, alcohol group as acceptor, kinase activity, ATP binding; INVOLVED IN: biosynthetic process, metabolic process; LOCATED IN: chloroplast; EXPRESSED IN: 22 plant structures; EXPRESSED DURING: 13 growth stages; CONTAINS InterPro DOMAIN/s: Phosphoribulokinase/uridine kinase (InterPro:IP…	protein_codin	g
	AT1G03090	1	MCCA is the biotinylated subunit of the dimer MCCase, which is involved in leucine degradation. Both subunits are nuclear coded and the active enzyme is located in the mitochondrion. protein_coding (MCCA) (MCCA)
	AT1G03110	1	Encodes a gene involved in the modification of nucleosides in tRNA. Mutants have no 7-methylguanosine. protein_coding TRNA MODIFICATION 82 (TRM82) (AtTRM82);TRNA MODIFICATION 82 (TRM82)
	AT1G03180	1	unknown protein; Has 36 Blast hits to 36 proteins in 15 species: Archae - 0; Bacteria - 0; Metazoa - 3; Fungi - 0; Plants - 33; Viruses - 0; Other Eukaryotes - 0 (source: NCBI BLink). protein_coding
	AT1G03200	1	unknown protein; BEST Arabidopsis thaliana protein match is: unknown protein (TAIR:AT1G03240.1); Has 2 Blast hits to 2 proteins in 1 species: Archae - 0; Bacteria - 0; Metazoa - 0; Fungi - 0; Plants - 2; Viruses - 0; Other Eukaryotes - 0 (source: NCBI BLink). protein_coding
	AT1G03240	1	unknown protein; BEST Arabidopsis thaliana protein match is: unknown protein (TAIR:AT1G03200.1); Has 2 Blast hits to 2 proteins in 1 species: Archae - 0; Bacteria - 0; Metazoa - 0; Fungi - 0; Plants - 2; Viruses - 0; Other Eukaryotes - 0 (source: NCBI BLink). protein_coding
	AT1G03300	1	Member of the plant-specific DUF724 protein family. Arabidopsis has 10 DUF724 proteins. Loss of function mutant has a WT phenotype protein_coding DOMAIN OF UNKNOWN FUNCTION 724 1 (ATDUF1) DOMAIN OF UNKNOWN FUNCTION 724 1 (ATDUF1);DOMAIN OF UNKNOWN FUNCTION 724 1 (DUF1)
	AT1G03310	1	Encodes a protein with strong similarity to isoamylase (EC:3.2.1.68) however lacks critical residues known to be important for activity. Appears to co localize with ISA1 in the chloroplast isoamylase complex. Mutations in this gene cause the loss of detectable isoamylase activity and the disruption of normal starch structure. It has been postulated that AtISA2 interacts with AtISA1 to form the Is…
	AT1G03430	1	Encodes AHP5, one of the six Arabidopsis thaliana histidine phosphotransfer proteins (AHPs). AHPs function as redundant positive regulators of cytokinin signaling. Members of the AHP gene family include: AT3G21510 (AHP1), AT3G29350 (AHP2), AT5G39340 (AHP3), AT3G16360 (AHP4), AT1G03430 (AHP5) and AT1G80100 (AHP6). protein_coding HISTIDINE-CONTAINING PHOSPHOTRANSFER FACTOR 5 (AHP5) HISTIDINE-CONTAI…
	AT1G03440	1	Leucine-rich repeat (LRR) family protein; INVOLVED IN: signal transduction; LOCATED IN: endomembrane system; EXPRESSED IN: 23 plant structures; EXPRESSED DURING: 13 growth stages; CONTAINS InterPro DOMAIN/s: Leucine-rich repeat-containing N-terminal domain, type 2 (InterPro:IPR013210), Leucine-rich repeat (InterPro:IPR001611); BEST Arabidopsis thaliana protein match is: RNI-like superfamily prote…
	AT1G03475	1	Encodes coproporphyrinogen III oxidase, a key enzyme in the biosynthetic pathway of chlorophyll and heme, a tetrapyrrole pathway. Mutants express cytological and molecular markers associated with the defense responses, usually activated by pathogen infection. protein_coding LESION INITIATION 2 (LIN2) (HEMF1);LESION INITIATION 2 (LIN2); (ATCPO-I)
	AT1G03502	1	small nucleolar RNA small_nucleolar_rna
	AT1G03506	1	snoRNA; snoRNA small_nucleolar_rna
	AT1G03545	1	Potential natural antisense gene, locus overlaps with AT1G03550 other_rna
	AT1G03560	1	Pentatricopeptide repeat (PPR-like) superfamily protein; CONTAINS InterPro DOMAIN/s: Pentatricopeptide repeat (InterPro:IPR002885); BEST Arabidopsis thaliana protein match is: Tetratricopeptide repeat (TPR)-like superfamily protein (TAIR:AT5G39710.1); Has 53521 Blast hits to 15193 proteins in 316 species: Archae - 3; Bacteria - 91; Metazoa - 613; Fungi - 824; Plants - 50230; Viruses - 0; Other Eu…
[truncated: 5,059 more rows]

## Sheet: Genes for RT-PCR
Genes used for qRT-PCR
[truncated: 34 more rows]
