# Supplementary material for: Analysis of Functions of VIP1 and Its Close Homologs in Osmosensory Responses of Arabidopsis thaliana
Source: PLoS One. 2014 Aug 5;9(8):e103930. doi: 10.1371/journal.pone.0103930 (PMC4122391; doi:10.1371/journal.pone.0103930)
Supplement: Dataset S3 — Data and summary of the microarray analysis. distributions using 0.185 and 0.033 (values in the first row) as the probabilities. (XLS) [file pone.0103930.s018.xls]

## Sheet: WT cy5 vs VG3 cy3
Reporter Identifier	gProcessedSignal	rProcessedSignal	r (WT)/g (VG-3)	Log2
lambda DNA	35.1066	42.3936	1.20757	0.272107
RAFL05-03-I09	36.7577	51.4779	1.40047	0.485906
RAFL05-02-B05	44.8658	59.0057	1.31516	0.395237
RAFL05-03-A05	28.4452	40.8518	1.43616	0.522218
RAFL05-08-B14	113.441	129.025	1.13737	0.185702
RAFL04-15-P13	29.6268	29.878	1.00848	0.0121808
RAFL04-16-O21	155.217	134.049	0.863626	-0.211521
RAFL05-02-M17	51.8454	65.8551	1.27022	0.34508
RAFL04-20-I24	57.6767	71.8808	1.24627	0.317618
RAFL05-04-B21	180.861	175.161	0.968484	-0.0462006
RAFL05-08-D16	47.3675	69.0369	1.45747	0.543469
RAFL05-09-I15	72.6896	84.1214	1.15727	0.210724
RAFL04-19-J05	37.6532	50.6677	1.34564	0.428293
RAFL04-20-L13	158.504	142.562	0.899424	-0.152927
RAFL05-05-F20	141.865	150.369	1.05994	0.0839836
RAFL05-01-K06	256.826	232.647	0.905855	-0.142649
RAFL05-10-A09	34.284	60.5947	1.76743	0.821657
RAFL05-02-G08	35.2415	73.3677	2.08186	1.05787
RAFL04-18-L02	35.9359	49.442	1.37584	0.460309
RAFL05-04-G20	66.7282	63.2047	0.947196	-0.0782645
RAFL05-04-F21	194.401	200.451	1.03112	0.0442117
RAFL05-05-G20	39.6662	56.7419	1.43048	0.516503
RAFL05-08-E01	262.68	279.514	1.06409	0.0896169
RAFL05-09-N10	28.5351	20.4193	0.715587	-0.482801
RAFL08-13-B04	72.7063	103.726	1.42664	0.512622
RAFL09-06-C22	186.252	200.388	1.07589	0.105536
RAFL09-07-C06	396.687	327.612	0.825869	-0.276015
RAFL09-07-O04	113.536	100.341	0.883782	-0.178238
RAFL08-11-L15	112.914	141.316	1.25154	0.323699
RAFL08-12-I18	114.087	156.6	1.37263	0.456945
RAFL08-14-B18	87.1123	119.324	1.36977	0.453936
RAFL08-17-D04	110.324	134.53	1.2194	0.286175
RAFL09-06-G09	369.727	294.327	0.796067	-0.329038
RAFL09-10-C03	259.332	212.654	0.820009	-0.286289
RAFL09-07-G17	62.696	54.3309	0.866577	-0.206601
RAFL08-15-L23	193.072	193.03	0.999785	-0.000310882
RAFL08-19-H17	91.666	75.6576	0.825361	-0.276903
RAFL08-18-N19	104.931	116.68	1.11197	0.153117
RAFL08-19-D04	73.0084	112.405	1.53962	0.622576
RAFL09-07-M05	183.298	175.17	0.955659	-0.0654322
RAFL09-09-H16	105.603	122.977	1.16453	0.219745
RAFL08-15-K23	135.579	143.44	1.05798	0.0813135
RAFL09-06-O16	154.035	163.219	1.05962	0.083551
RAFL09-06-P05	102.125	110.803	1.08497	0.117661
RAFL08-19-A05	193.33	240.325	1.24308	0.313916
RAFL09-10-E05	569.663	290.604	0.510133	-0.971055
RAFL09-09-I17	88.8685	80.3843	0.904531	-0.144759
Nega	44.7462	24.5646	0.548977	-0.865183
RAFL14-50-M16	527.361	448.531	0.850519	-0.233585
RAFL14-95-K20	70.239	73.168	1.0417	0.0589407
RAFL15-50-H15	69.7568	93.0931	1.33454	0.416341
RAFL16-33-N18	43.786	74.2432	1.69559	0.76179
RAFL09-38-M18	2295.32	2761.09	1.20292	0.266539
RAFL09-47-C21	193.478	128.598	0.664663	-0.589305
RAFL14-29-L19	123.989	136.974	1.10473	0.143692
RAFL14-97-K04	53.7518	56.0746	1.04321	0.0610325
RAFL16-02-G15	39.8393	72.4653	1.81894	0.863098
RAFL16-58-J06	59.082	67.0065	1.13413	0.181581
RAFL16-78-C08	285.012	294.987	1.035	0.0496272
RAFL09-87-I09	39.4945	50.4954	1.27854	0.354503
RAFL14-53-M04	56.7062	84.7024	1.49371	0.578896
RAFL14-92-I10	63.0764	55.6024	0.881509	-0.181952
RAFL15-47-C04	21.2382	33.0141	1.55447	0.636422
RAFL16-53-D09	39.116	46.4114	1.18651	0.24672
RAFL16-98-H07	41.6979	48.9378	1.17363	0.230974
RAFL09-97-H20	55.8285	58.2674	1.04368	0.0616859
RAFL14-63-K15	95.2747	77.2936	0.811271	-0.301745
RAFL15-06-A05	128.019	102.752	0.802633	-0.317188
RAFL16-26-N18	89.2157	75.2891	0.8439	-0.244857
RAFL16-60-N08	403.026	461.162	1.14425	0.194402
RAFL17-22-L05	58.2418	56.0598	0.962535	-0.0550889
CBP20	87.0686	66.353	0.762077	-0.39199
RAFL02-05-K05	498.072	478.926	0.961558	-0.0565539
RAFL04-10-E08	60.5192	63.3273	1.0464	0.0654335
RAFL04-15-D09	431.906	429.819	0.995167	-0.00698978
RAFL04-12-M17	103.815	130.279	1.25492	0.32759
RAFL04-12-F14	143.656	170.124	1.18424	0.243962
RAFL04-20-N07	145.772	134	0.919245	-0.121479
RAFL05-04-A22	59.2886	60.2131	1.01559	0.0223234
RAFL05-02-B21	66.2084	75.0112	1.13296	0.180092
RAFL05-02-I24	163.801	205.072	1.25196	0.324192
RAFL05-09-D08	99.2832	104.867	1.05624	0.0789416
RAFL05-05-K13	491.986	479.449	0.974517	-0.0372414
RAFL05-12-K17	1413.93	1394.15	0.986011	-0.0203248
RAFL05-11-B16	685.868	208.803	0.304435	-1.71579
RAFL05-16-F22	63.8088	75.8058	1.18802	0.248554
RAFL05-20-P15	244.349	263.24	1.07731	0.107435
RAFL05-19-K21	48.4038	51.4325	1.06257	0.0875603
RAFL09-10-O14	67.9151	70.2348	1.03416	0.0484532
RAFL09-15-L17	249.258	253.668	1.01769	0.0253052
RAFL09-18-G24	142.18	109.157	0.767739	-0.381313
RAFL09-18-J09	51.8717	59.5278	1.1476	0.198614
RAFL11-06-D07	71.4404	65.4109	0.915601	-0.127209
RAFL09-18-O15	368.226	311.799	0.84676	-0.239976
RAFL04-18-D10	123.083	124.763	1.01365	0.0195656
CBP20	63.6878	61.8858	0.971706	-0.0414084
RAFL09-66-C23	52.7419	72.246	1.3698	0.45397
RAFL09-76-E19	91.1679	107.739	1.18176	0.240937
RAFL09-90-M19	285.011	277.833	0.974813	-0.0368032
RAFL09-98-K23	712.685	665.448	0.93372	-0.0989385
RAFL11-04-F01	52.6868	46.9586	0.891277	-0.166054
RAFL17-27-C09	60.4145	89.9652	1.48913	0.574473
RAFL17-44-B21	32.3768	28.1588	0.869721	-0.201376
RAFL19-01-O09	35.511	38.0537	1.0716	0.0997712
RAFL19-23-N15	24.3151	28.3287	1.16507	0.220412
RAFL19-26-L09	11.6063	21.4134	1.84498	0.883608
RAFL19-29-L10	31.3945	25.6619	0.8174	-0.290886
RAFL19-80-L03	76.994	66.2503	0.86046	-0.216819
RAFL19-90-O19	73.3182	97.9196	1.33554	0.417426
RAFL19-96-J19	30.9339	18.4962	0.597925	-0.741963
RAFL21-08-D14	37.8705	36.3624	0.960177	-0.0586278
RAFL21-14-E14	42.0978	47.6846	1.13271	0.179778
RAFL21-20-A04	97.0558	100.549	1.03599	0.0510116
RAFL04-17-A02	84.5519	90.8722	1.07475	0.104001
RAFL05-12-H19	96.5875	97.5503	1.00997	0.0143089
RAFL06-08-I12	295.281	272.776	0.923784	-0.114373
RAFL09-19-A12	160.465	193.207	1.20404	0.267888
RAFL09-94-M17	107.437	94.7288	0.881716	-0.181614
RAFL14-80-H09	72.191	95.2177	1.31897	0.399411
lambda DNA	3.45492	2.61716	0.757515	-0.400653
RAFL06-11-K21	41.2678	61.7611	1.49659	0.581682
RAFL06-10-F03	97.1654	100.59	1.03524	0.0499661
RAFL06-09-M02	58.642	45.7382	0.779956	-0.358536
RAFL06-16-B16	57.6834	81.3951	1.41107	0.496786
RAFL06-07-B19	51.6584	58.9513	1.14118	0.190521
RAFL05-20-N17	441.943	395.674	0.895305	-0.159548
RAFL06-11-A17	68.2059	68.331	1.00183	0.00264433
RAFL06-08-I23	149.471	171.928	1.15025	0.201945
RAFL06-09-P22	320.953	380.584	1.1858	0.245855
RAFL06-15-N16	82.05	98.0873	1.19546	0.257563
RAFL06-15-H16	135.41	172.727	1.27558	0.351153
RAFL05-19-F21	42.9619	69.0099	1.6063	0.683744
RAFL06-07-K01	1831.04	1504.21	0.821509	-0.283651
RAFL06-08-D06	202.697	130.716	0.644886	-0.632885
RAFL06-11-H07	48.5876	49.6385	1.02163	0.0308731
RAFL06-12-N03	39.5585	55.9054	1.41323	0.499001
RAFL07-08-I12	18.9315	34.8715	1.84198	0.881256
RAFL05-20-N18	49.4004	73.4999	1.48784	0.573218
RAFL06-11-I17	44.7642	60.9469	1.36151	0.445209
RAFL06-08-D08	54.1928	27.3304	0.504317	-0.987597
RAFL06-09-M19	64.9492	77.1268	1.18749	0.24792
RAFL06-12-M01	83.8162	83.0294	0.990612	-0.0136074
RAFL07-07-J02	143.732	123.867	0.861793	-0.214587
RAFL11-12-L21	123.23	119.422	0.969093	-0.0452932
RAFL06-72-J19	120.896	142.204	1.17625	0.234189
RAFL07-16-F05	189.515	182.579	0.963402	-0.0537896
RAFL09-31-C01	98.1783	91.9227	0.936284	-0.0949825
RAFL09-17-L12	250.918	327.32	1.30449	0.383489
RAFL09-17-L13	155.998	184.118	1.18026	0.239104
RAFL11-13-B13	151.896	232.067	1.5278	0.61146
RAFL06-74-J02	134.754	124.671	0.92518	-0.112194
RAFL08-12-P11	524.808	562.566	1.07195	0.100232
RAFL09-32-L03	153.742	203.234	1.32192	0.402638
RAFL09-43-M16	70.4732	77.0511	1.09334	0.128742
RAFL11-02-M05	1518.18	1312.06	0.864232	-0.21051
RAFL06-71-C15	333.43	356.752	1.06995	0.0975371
RAFL06-76-A03	157.35	155.201	0.986346	-0.0198338
RAFL09-20-F06	94.4167	119.309	1.26364	0.337586
RAFL09-33-M13	467.357	534.496	1.14366	0.193655
RAFL09-45-P19	76.452	76.8317	1.00497	0.00714687
RAFL11-04-C07	75.662	93.9101	1.24118	0.311711
RAFL06-68-J19	67.5677	119.985	1.77578	0.828451
RAFL06-77-M02	36.934	48.7179	1.31905	0.399502
RAFL09-20-C05	50.251	84.0584	1.67277	0.74224
RAFL09-33-A06	28.0036	43.7569	1.56254	0.643895
RAFL09-50-B19	54.4317	82.7039	1.51941	0.603508
Nega	58.5938	73.3616	1.25204	0.324278
RAFL09-16-D10	74.4794	102.272	1.37316	0.457495
RAFL08-11-J17	75.6786	95.8846	1.267	0.341413
RAFL07-15-M03	113.514	116.422	1.02562	0.0364935
RAFL05-09-M02	119.946	120.289	1.00287	0.00412808
RAFL04-16-I15	186.666	319.558	1.71192	0.775615
RAFL04-18-B12	135.411	129.899	0.959294	-0.0599546
RAFL11-02-F18	58.246	63.2134	1.08528	0.118071
RAFL05-17-A13	59.9065	66.9641	1.11781	0.160676
RAFL03-10-P14	186.863	197.675	1.05786	0.0811524
RAFL05-11-H09	57.0674	95.4811	1.67313	0.74255
RAFL09-09-E20	78.5291	99.4997	1.26704	0.341465
RAFL05-13-A08	109.294	103.341	0.945532	-0.0808013
RAFL04-13-B02	156.101	165.994	1.06337	0.088645
RAFL07-18-B05	104.508	104.498	0.999904	-0.000138053
RAFL04-14-N02	311.582	288.363	0.92548	-0.111726
RAFL05-15-F19	168.694	115.461	0.684443	-0.546998
RAFL09-11-E10	193.607	130.625	0.674689	-0.567705
RAFL06-12-P24	107.089	115.63	1.07976	0.110709
RAFL06-08-H20	89.7027	98.3883	1.09683	0.133335
RAFL11-07-N15	70.6612	75.8882	1.07397	0.102957
RAFL04-17-D16	125.26	110.213	0.87987	-0.184638
RAFL05-21-I22	158.125	158.877	1.00476	0.00685028
RAFL09-14-P05	34.3837	37.2633	1.08375	0.116029
CBP20	71.7348	86.5588	1.20665	0.271008
RAFL09-12-D13	239.12	198.665	0.830815	-0.2674
RAFL09-18-N14	65.4689	83.2843	1.27212	0.347235
RAFL09-19-D10	54.4827	52.8673	0.97035	-0.0434226
RAFL09-19-L13	187.484	212.336	1.13255	0.179578
RAFL09-19-O14	73.5076	60.1307	0.81802	-0.289792
RAFL09-25-N17	221.623	192.408	0.868175	-0.203942
RAFL09-26-H14	349.819	393.352	1.12444	0.169212
RAFL09-31-E09	95.6929	80.8625	0.845021	-0.24294
RAFL09-32-L22	153.299	139.98	0.913116	-0.13113
RAFL09-32-O21	50.9273	52.2987	1.02693	0.0383384
RAFL09-33-K02	95.6594	117.394	1.22721	0.295384
RAFL09-50-E08	194.125	176.019	0.906733	-0.14125
RAFL09-51-C18	110.046	148.555	1.34994	0.43289
RAFL09-56-H01	114.787	152.57	1.32916	0.410516
RAFL09-58-L23	93.9669	86.4816	0.920341	-0.119759
RAFL09-69-F15	1202.35	1007.62	0.83805	-0.254892
RAFL09-70-D15	293.83	255.287	0.868827	-0.202859
RAFL02-03-G07	190.928	237.831	1.24566	0.316912
RAFL03-02-B02	322.226	329.025	1.0211	0.0301243
RAFL04-09-I16	132.654	149.696	1.12847	0.174366
RAFL04-17-C12	183.936	138.886	0.75508	-0.405299
RAFL05-11-N23	103.018	99.6403	0.96721	-0.0480995
RAFL05-14-M18	115.471	125.338	1.08545	0.118293
CBP20	6.56871	17.5875	2.67747	1.42087
empty	12.8388	24.4211	1.90213	0.927619
empty	17.4861	42.946	2.45601	1.29631
empty	17.128	12.2382	0.714518	-0.484957
empty	31.27	27.3135	0.873472	-0.195167
empty	27.7209	22.1259	0.798167	-0.325237
empty	14.6434	24.0378	1.64154	0.715049
empty	25.7024	27.7262	1.07874	0.109349
empty	23.5582	20.6667	0.877262	-0.18892
empty	21.128	35.9045	1.69938	0.765008
empty	12.8184	16.1637	1.26097	0.334538
empty	37.7849	37.3722	0.989077	-0.0158458
empty	20.1904	27.2364	1.34898	0.43187
empty	30.5501	28.3328	0.927422	-0.108703
empty	19.2445	23.4102	1.21646	0.282691
empty	27.2463	34.1755	1.25432	0.3269
empty	30.4014	39.0759	1.28533	0.36214
empty	37.9224	23.811	0.627887	-0.671423
empty	14.1826	22.6062	1.59394	0.672601
empty	29.1213	25.3294	0.86979	-0.201261
empty	23.0529	19.4563	0.843983	-0.244714
empty	23.1551	27.5373	1.18925	0.250057
empty	23.0478	14.7056	0.638048	-0.648263
empty	30.5979	21.6876	0.708795	-0.49656
lambda DNA	27.7902	23.9661	0.862395	-0.213579
RAFL04-15-P18	541.893	518.275	0.956417	-0.0642886
RAFL05-03-B20	42.0481	64.8894	1.54322	0.625943
RAFL04-20-H16	53.344	64.9956	1.21842	0.285017
RAFL05-07-C09	64.1668	50.806	0.79178	-0.336829
RAFL05-09-P03	61.246	64.7421	1.05708	0.0800885
RAFL04-15-O22	61.8065	66.1904	1.07093	0.0988636
RAFL05-01-M12	81.4448	79.2039	0.972486	-0.040251
empty	38.0158	34.9287	0.918793	-0.122188
RAFL05-03-P08	2437.87	2494.74	1.02332	0.0332642
RAFL05-08-D06	116.325	77.6204	0.667275	-0.583647
RAFL05-08-E12	450.82	329.982	0.73196	-0.450163
RAFL04-17-P13	39.7645	63.6932	1.60176	0.67966
RAFL05-03-M12	178.513	142.487	0.798187	-0.325201
RAFL05-04-C07	281.764	256.358	0.909834	-0.136324
RAFL05-01-P03	59.0106	50.5284	0.85626	-0.22388
RAFL05-10-H04	55.2568	46.0617	0.833592	-0.262586
RAFL05-09-G15	130.877	143.838	1.09903	0.13623
RAFL04-18-J05	60.3723	44.0724	0.730009	-0.454013
RAFL05-03-O21	39.4445	31.6494	0.802376	-0.31765
RAFL05-02-P22	51.2089	34.1954	0.667763	-0.582591
RAFL05-05-J07	83.0017	69.8959	0.842102	-0.247933
RAFL05-10-D11	70.0605	51.4065	0.733744	-0.446652
empty	42.7827	35.9929	0.841296	-0.249314
RAFL08-11-H19	141.958	109.871	0.773968	-0.369653
RAFL08-17-C04	161.679	154.877	0.957927	-0.062012
RAFL09-06-D10	67.9345	80.2095	1.18069	0.239628
RAFL09-07-M01	106.482	103.795	0.974769	-0.0368671
RAFL09-07-L16	159.654	221.7	1.38863	0.473665
RAFL08-12-E19	85.8291	80.7773	0.941141	-0.0875176
RAFL08-16-O05	127.355	165.659	1.30077	0.379364
empty	26.4782	30.0538	1.13504	0.18274
RAFL08-19-A04	76.9389	92.0829	1.19683	0.259219
RAFL09-10-M01	90.5954	83.8852	0.925932	-0.111022
RAFL09-07-M15	196.187	171.315	0.873225	-0.195575
RAFL08-16-C02	125.208	134.066	1.07074	0.0986135
RAFL09-06-M16	102.087	89.0371	0.87217	-0.197319
RAFL08-16-I23	110.227	118.395	1.0741	0.103133
RAFL08-17-C11	104.118	98.6575	0.947552	-0.077723
RAFL09-10-M04	195.127	177.149	0.907865	-0.139451
RAFL09-07-O19	157.714	186.322	1.18139	0.240484
RAFL08-11-A17	106.346	93.6123	0.880259	-0.184
RAFL08-18-P08	99.2712	123.789	1.24698	0.318441
RAFL09-06-J23	105.869	173.595	1.63971	0.713442
RAFL08-19-E03	21.3364	71.3927	3.34605	1.74246
RAFL09-09-I11	225.182	233.795	1.03825	0.0541533
empty	33.2181	28.1979	0.848871	-0.236382
Nega	91.5499	87.481	0.955555	-0.0655886
RAFL14-35-K24	88.1006	101.213	1.14883	0.200165
RAFL14-80-C22	72.9264	75.5538	1.03603	0.0510631
RAFL15-45-C23	67.0081	66.81	0.997044	-0.00427144
RAFL16-43-O03	65.7091	94.0521	1.43134	0.517366
RAFL16-86-I04	105.88	100.444	0.948661	-0.0760347
RAFL09-78-N18	65.7954	69.3986	1.05476	0.0769194
RAFL14-52-F05	70.0754	39.1726	0.559007	-0.839062
empty	64.9952	66.9066	1.02941	0.0418143
RAFL16-02-F18	48.4005	92.5331	1.91182	0.934948
RAFL16-58-K04	210.533	168.436	0.800049	-0.32184
RAFL17-19-H19	70.0352	82.6893	1.18068	0.23962
RAFL09-93-M07	67.0042	66.876	0.998086	-0.0027634
RAFL14-72-F07	174.157	267.726	1.53727	0.620372
RAFL15-06-F04	61.8593	61.651	0.996633	-0.00486504
RAFL16-19-L10	39.4599	44.5441	1.12885	0.17485
RAFL16-36-L19	130.028	154.782	1.19038	0.251418
RAFL17-11-N11	136.66	114.848	0.840395	-0.250861
RAFL14-17-P12	96.6137	85.0068	0.879863	-0.184649
RAFL14-73-P06	188.14	183.577	0.975749	-0.0354181
RAFL15-21-G20	98.953	118.249	1.195	0.257011
RAFL16-13-E05	155.565	108.153	0.695228	-0.524443
RAFL16-37-F05	87.8416	67.2571	0.765663	-0.385218
empty	70.4855	69.8678	0.991236	-0.0126988
CBP20	105.123	125.338	1.1923	0.253748
RAFL04-12-O11	97.3398	114.809	1.17946	0.238132
RAFL04-09-P12	94.9222	107.204	1.12939	0.175541
RAFL04-19-B15	67.9047	83.0401	1.22289	0.290298
RAFL04-17-B05	83.0819	86.4716	1.0408	0.0576922
RAFL04-19-J21	63.5085	59.6187	0.938753	-0.0911824
RAFL05-08-E02	62.5489	63.4404	1.01425	0.0204187
RAFL05-05-K10	151.305	154.919	1.02389	0.0340573
empty	94.3855	100.811	1.06808	0.0950164
RAFL05-08-M23	139.155	134.991	0.97007	-0.043839
RAFL05-11-N02	113.992	88.5176	0.776528	-0.364891
RAFL05-14-A01	133.673	114.632	0.857551	-0.221705
RAFL09-14-K04	56.0524	38.0871	0.679491	-0.557474
RAFL09-13-P07	149.25	193.376	1.29566	0.373685
RAFL09-12-A15	83.9971	147.983	1.76177	0.817024
RAFL09-15-N23	124.749	147.979	1.18621	0.246363
RAFL09-16-J07	145.585	129.723	0.89105	-0.166421
RAFL09-16-C08	65.8408	60.0262	0.911687	-0.13339
RAFL05-03-L01	244.925	214.019	0.873814	-0.194601
RAFL05-11-E12	134.333	171.265	1.27493	0.350416
RAFL05-12-K10	341.298	159.579	0.467565	-1.09676
blank	906.189	799.551	0.882322	-0.180623
RAFL05-14-D21	289.069	245.044	0.847702	-0.238372
empty	46.3239	19.4414	0.419684	-1.25262
CBP20	123.662	85.7812	0.693673	-0.527673
RAFL11-06-P03	468.775	461.122	0.983675	-0.0237468
RAFL16-81-G08	38.0488	30.2484	0.794991	-0.33099
RAFL16-87-A13	39.2205	23.7467	0.605466	-0.723882
RAFL16-98-N17	51.444	47.9598	0.932272	-0.101178
RAFL17-22-C23	91.6698	72.0293	0.785747	-0.347864
RAFL19-48-E18	19.4578	42.2619	2.17198	1.11901
RAFL19-58-K21	35.9875	35.5122	0.986793	-0.0191807
empty	47.9898	42.0866	0.876992	-0.189364
RAFL19-68-P17	38.5448	36.6703	0.951368	-0.0719249
RAFL19-71-E04	66.7232	53.289	0.798658	-0.324349
RAFL19-75-B07	49.8648	42.7561	0.85744	-0.221892
RAFL21-25-C02	44.9379	55.2366	1.22917	0.29769
RAFL21-26-P10	46.1107	29.7396	0.64496	-0.632719
RAFL21-30-D05	52.8369	54.4286	1.03012	0.0428172
RAFL21-34-N20	30.0154	24.2844	0.809066	-0.30567
RAFL21-37-P22	30.4993	30.6817	1.00598	0.00860229
RAFL21-47-P16	74.7496	111.03	1.48536	0.570809
RAFL14-88-G18	48.6669	44.5799	0.916021	-0.126548
RAFL14-97-L22	228.318	207	0.90663	-0.141414
RAFL15-01-H15	47.599	50.1118	1.05279	0.0742206
RAFL15-08-C12	32.3506	47.3348	1.46318	0.54911
RAFL15-14-I21	149.55	165.527	1.10684	0.146441
empty	21.6676	32.291	1.49029	0.575596
lambda DNA	43.7015	35.9595	0.822844	-0.281309
RAFL06-10-P23	249.234	173.763	0.69719	-0.520375
RAFL06-10-H13	67.3486	61.4135	0.911874	-0.133094
RAFL06-08-C03	320.534	850.1	2.65214	1.40716
RAFL06-12-H12	47.1068	34.8463	0.73973	-0.434929
RAFL06-15-N11	80.2313	56.5814	0.705229	-0.503836
RAFL05-18-H22	144.502	141.91	0.98206	-0.0261163
RAFL06-08-F07	460.139	277.74	0.6036	-0.728336
empty	37.4014	42.095	1.12549	0.170556
RAFL06-08-B12	60.9002	57.6196	0.946131	-0.0798878
RAFL06-16-E14	85.1029	73.0444	0.858307	-0.220434
RAFL06-13-A14	71.8265	67.3518	0.937702	-0.0927991
RAFL05-19-G24	229.79	210.595	0.91647	-0.12584
RAFL06-10-H12	346.705	277.054	0.799106	-0.323542
RAFL06-07-J20	254.688	155.91	0.612159	-0.708022
RAFL06-09-O18	74.1343	76.6051	1.03333	0.0473
RAFL06-16-J02	173.23	176.817	1.02071	0.0295698
RAFL07-07-L06	952.453	805.653	0.845871	-0.24149
RAFL05-20-O23	88.6519	102.337	1.15437	0.207108
RAFL06-09-G08	294.704	259.374	0.880114	-0.184237
RAFL06-07-M11	634.638	698.432	1.10052	0.138185
RAFL06-09-O15	47.2838	35.7985	0.757098	-0.401448
RAFL06-16-H22	260.959	225.018	0.86227	-0.213788
empty	43.0723	33.4809	0.77732	-0.36342
RAFL11-10-F19	85.1131	87.8089	1.03167	0.0449863
RAFL06-74-G03	146.905	145.641	0.991393	-0.0124709
RAFL07-07-I03	292.523	279.929	0.956946	-0.0634911
RAFL09-34-J01	152.845	114.497	0.749107	-0.416755
RAFL09-42-D23	54.9785	77.174	1.40371	0.489249
RAFL11-01-J18	182.883	173.012	0.946024	-0.0800506
RAFL06-69-K02	149.754	174.783	1.16713	0.222968
empty	29.4047	28.7918	0.979154	-0.0303918
RAFL09-16-G17	73.9835	100.493	1.35832	0.441826
RAFL09-33-L14	104.385	95.663	0.916447	-0.125877
RAFL09-45-L10	62.1966	44.3594	0.713213	-0.487594
RAFL11-01-D24	95.563	125.568	1.31398	0.393943
RAFL06-69-L18	98.1852	88.2017	0.898319	-0.1547
RAFL06-76-C23	144.903	149.298	1.03033	0.0431025
RAFL09-20-B10	116.83	87.2001	0.746387	-0.422005
RAFL09-34-O22	103.264	111.018	1.07508	0.104449
RAFL09-42-N24	106.032	104.93	0.989607	-0.0150726
RAFL09-18-N20	140.498	117.252	0.834547	-0.260935
RAFL06-68-K16	52.1642	43.451	0.832964	-0.263673
RAFL06-73-F20	364.362	218.119	0.598634	-0.740253
RAFL09-23-C11	163.985	190.208	1.15991	0.214014
RAFL09-32-B19	318.107	351.577	1.10521	0.144326
empty	20.1437	29.4821	1.46359	0.549512
Nega	85.9038	78.1154	0.909335	-0.137116
RAFL11-02-N11	116.362	129.184	1.1102	0.150815
RAFL08-17-G11	173.142	158.335	0.914478	-0.12898
RAFL02-10-F08	124.725	134.97	1.08214	0.113888
RAFL05-10-H24	223.26	189.751	0.84991	-0.234618
RAFL08-19-G15	90.3705	109.639	1.21322	0.278838
RAFL05-02-K03	207.171	175.366	0.846481	-0.240451
RAFL11-11-M23	286.361	270.07	0.943111	-0.0845001
empty	92.1394	76.759	0.833075	-0.263482
RAFL04-10-M11	83.3224	70.0018	0.840131	-0.251313
RAFL05-12-B21	151.006	146.714	0.971577	-0.0415993
RAFL09-10-G07	141.066	134.642	0.954462	-0.0672409
RAFL05-18-O21	90.5806	99.337	1.09667	0.133129
RAFL04-16-M08	63.984	67.6929	1.05797	0.0812929
RAFL08-19-C07	87.9112	88.6054	1.0079	0.0113477
RAFL04-16-J12	142.978	129.398	0.905021	-0.143977
RAFL05-18-N16	178.594	155.792	0.872327	-0.197059
RAFL09-11-G14	182.517	167.702	0.918833	-0.122125
RAFL06-15-G10	244.724	246.142	1.00579	0.00833174
RAFL06-12-A07	167.586	157.894	0.942168	-0.0859444
RAFL05-12-L13	163.73	141.258	0.862751	-0.212983
RAFL04-17-E06	183.829	147.232	0.800914	-0.32028
RAFL05-21-N20	72.5727	78.2358	1.07803	0.108402
empty	43.0816	52.2399	1.21258	0.278081
CBP20	170.096	142.315	0.836673	-0.257264
RAFL09-20-D05	178.13	152.249	0.85471	-0.226492
RAFL09-20-F24	80.0273	61.2536	0.765409	-0.385698
RAFL09-22-H15	116.459	129.761	1.11421	0.156026
RAFL09-23-C01	205.212	148.858	0.725387	-0.463177
RAFL09-25-B13	112.4	67.8164	0.603349	-0.728935
RAFL09-34-B01	168.04	149.559	0.890017	-0.168095
RAFL09-35-F23	193.873	139.235	0.718178	-0.477586
empty	104.488	106.838	1.02249	0.032085
RAFL09-46-J03	164.21	122.132	0.743757	-0.427097
RAFL09-47-E24	131.13	120.011	0.915206	-0.127832
RAFL09-48-A08	74.6837	62.233	0.833287	-0.263115
RAFL09-70-L19	226.964	232.574	1.02472	0.035232
RAFL09-70-N06	193.778	197	1.01663	0.0237908
RAFL09-74-F17	155.03	125.032	0.806501	-0.310251
RAFL09-76-H03	121.614	129.488	1.06475	0.0905171
RAFL11-01-N17	178.333	122.563	0.687272	-0.541047
RAFL11-03-O03	198.826	106.35	0.534888	-0.90269
RAFL05-16-F14	82.4482	76.1685	0.923834	-0.114294
RAFL05-17-P20	174.367	169.758	0.973567	-0.0386482
RAFL05-18-L23	65.1753	80.7648	1.23919	0.309402
RAFL06-07-B10	99.9483	106.231	1.06286	0.0879491
RAFL06-07-F18	631.668	499.274	0.790405	-0.339336
empty	33.5409	31.1179	0.927758	-0.108179
CBP20	27.7473	32.4952	1.17112	0.227883
empty	31.018	32.592	1.05074	0.0714121
empty	32.5893	37.688	1.15645	0.209707
empty	23.9625	28.6499	1.19561	0.257751
empty	19.7735	25.262	1.27757	0.353407
empty	28.7224	33.1865	1.15542	0.208421
empty	29.0433	31.8008	1.09494	0.130856
empty	27.1307	28.423	1.04763	0.0671351
empty	30.9558	33.3791	1.07828	0.108737
empty	31.4639	24.471	0.777748	-0.362626
empty	32.5124	48.3954	1.48852	0.57388
empty	31.4269	31.9326	1.01609	0.0230323
empty	20.9432	33.5536	1.60212	0.679981
empty	24.1349	26.5113	1.09846	0.135486
empty	35.7508	27.535	0.770193	-0.376709
empty	30.1341	31.4388	1.0433	0.0611506
empty	29.8863	37.5709	1.25713	0.33013
empty	21.3475	37.036	1.73491	0.794862
empty	32.3226	35.0431	1.08417	0.116588
empty	21.5165	26.3528	1.22477	0.29251
empty	33.7022	33.4132	0.991426	-0.0124229
empty	21.651	29.9238	1.3821	0.466863
empty	15.0085	29.4051	1.95923	0.970288
empty	29.3559	30.686	1.04531	0.0639292
lambda DNA	46.4654	55.4695	1.19378	0.25554
RAFL03-03-J03	126.001	140.88	1.11809	0.161038
RAFL04-09-A07	34.9404	32.6559	0.934618	-0.0975512
RAFL04-15-D12	94.1691	97.0597	1.0307	0.0436192
RAFL04-12-F21	338.119	347.171	1.02677	0.0381149
RAFL04-09-D07	137.204	109.86	0.80071	-0.320648
RAFL04-09-C15	32.6876	49.8752	1.52581	0.609577
RAFL02-10-H11	138.298	271.193	1.96093	0.971537
RAFL02-06-B15	41.3295	63.7075	1.54145	0.624291
RAFL04-12-C05	53.0314	54.1022	1.02019	0.0288415
RAFL04-15-J21	26.5535	34.4308	1.29666	0.374798
RAFL04-18-F11	105.918	94.5233	0.892421	-0.164203
RAFL03-01-D10	51.9769	66.5677	1.28072	0.356952
RAFL03-08-F09	33.2883	94.975	2.85311	1.51253
RAFL03-05-D06	86.5814	78.6196	0.908042	-0.139169
RAFL04-10-K16	34.3089	50.1267	1.46104	0.546996
RAFL04-12-N15	20.611	18.4814	0.896678	-0.157338
RAFL04-17-N22	101.808	99.9579	0.981829	-0.0264562
RAFL02-04-G03	36.9531	54.8676	1.48479	0.57026
RAFL02-06-A10	24.5579	28.7026	1.16877	0.224995
RAFL04-09-D16	25.2736	28.4429	1.1254	0.170441
RAFL04-13-E14	35.0562	43.1724	1.23152	0.300436
RAFL04-14-P24	61.0527	51.9399	0.850739	-0.233211
RAFL04-18-D20	64.9808	60.255	0.927273	-0.108933
RAFL07-09-D08	108.674	100.213	0.922148	-0.11693
RAFL07-13-E01	89.2992	120.538	1.34983	0.432775
RAFL07-16-N04	80.1458	118.067	1.47315	0.558907
RAFL08-09-D04	47.3011	87.4977	1.8498	0.887371
RAFL07-10-A22	89.3957	89.4979	1.00114	0.00164904
RAFL07-10-E20	109.687	150.351	1.37073	0.454944
RAFL07-11-K06	94.9533	110.209	1.16067	0.214956
RAFL07-11-M21	276.409	457.059	1.65356	0.725578
RAFL07-16-P10	86.655	88.0584	1.01619	0.0231762
RAFL08-08-H23	124.177	130.978	1.05477	0.0769287
RAFL08-13-D07	190.711	204.974	1.07479	0.104055
RAFL07-07-M24	100.394	149.562	1.48975	0.575071
RAFL07-15-M06	54.3867	83.9434	1.54345	0.626163
RAFL07-15-E18	134.506	137.477	1.02209	0.0315197
RAFL08-08-A05	126.9	152.049	1.19818	0.260847
RAFL07-18-O18	80.7044	88.0417	1.09092	0.12554
RAFL08-11-C07	144.759	170.215	1.17586	0.233711
RAFL07-10-I02	191.35	212.833	1.11227	0.153507
RAFL07-11-K12	99.7721	124.217	1.245	0.31615
RAFL07-14-O14	76.5189	118.867	1.55343	0.635461
RAFL07-16-M16	85.8984	107.996	1.25725	0.330269
RAFL07-17-B18	93.6662	119.429	1.27505	0.350557
RAFL08-13-B17	92.0249	95.2267	1.03479	0.0493429
Nega	35.9105	69.0833	1.92376	0.943932
RAFL09-80-E22	23.1398	42.1696	1.82238	0.865824
RAFL09-96-H09	109.509	121.602	1.11043	0.151121
RAFL05-11-M11	73.3467	70.9931	0.967911	-0.0470534
RAFL04-18-D17	48.8809	47.0919	0.9634	-0.0537925
RAFL09-64-P10	102.76	118.439	1.15257	0.204856
RAFL09-63-L01	80.8899	85.2828	1.05431	0.0762963
RAFL09-81-G04	110.17	109.946	0.99797	-0.00293107
RAFL04-18-F20	104.88	121.65	1.1599	0.214006
RAFL05-14-G19	136.804	161.24	1.17861	0.237091
RAFL07-12-E09	44.1523	46.224	1.04692	0.0661529
RAFL09-18-I06	94.6275	94.8535	1.00239	0.0034418
RAFL09-65-O13	71.6592	95.35	1.3306	0.41208
RAFL09-85-I10	65.9404	68.9085	1.04501	0.0635197
RAFL04-17-L05	88.9476	82.2446	0.924641	-0.113034
RAFL05-15-F08	83.3787	86.195	1.03378	0.0479253
RAFL07-12-K05	76.5438	72.871	0.952017	-0.0709401
RAFL11-09-J21	69.4401	92.7172	1.33521	0.417067
RAFL09-69-G02	76.3706	109.285	1.43098	0.517002
RAFL09-88-E16	124.533	138.089	1.10885	0.149068
RAFL04-17-L19	101.799	132.121	1.29786	0.376137
RAFL05-14-I17	126.028	147.87	1.17331	0.230582
RAFL07-14-E20	130.713	134.343	1.02777	0.0395143
RAFL09-18-M22	131.801	140.58	1.06661	0.0930344
CBP20	61.6553	82.3226	1.33521	0.417062
RAFL11-12-G10	73.7299	83.5839	1.13365	0.180975
RAFL02-07-L08	77.2999	81.7443	1.05749	0.0806499
RAFL09-18-P18	159	135.756	0.853806	-0.22802
RAFL06-67-I01	68.5087	72.7351	1.06169	0.0863656
RAFL05-15-D20	239.831	222.577	0.928059	-0.107711
RAFL05-12-F22	61.5864	109.64	1.78026	0.832089
RAFL09-07-B02	84.0211	71.7672	0.854157	-0.227427
RAFL04-17-A20	193.853	195.988	1.01101	0.015803
RAFL06-08-E09	133.656	155.948	1.16678	0.222538
RAFL09-06-E15	93.2245	73.7449	0.791046	-0.338166
RAFL09-95-D04	56.7932	76.7553	1.35149	0.434548
RAFL04-19-N11	141.659	143.282	1.01146	0.0164371
RAFL04-19-E10	201.85	195.437	0.968226	-0.0465843
RAFL07-16-B09	205.234	231.491	1.12793	0.173683
RAFL03-05-I07	214.397	277.812	1.29579	0.373828
RAFL09-10-A09	40.4216	77.2537	1.9112	0.934477
RAFL08-17-I07	91.3233	93.4961	1.02379	0.0339238
RAFL04-15-K19	335.001	432.237	1.29026	0.367657
RAFL06-09-N12	91.5905	95.2001	1.03941	0.0557657
RAFL04-20-P19	83.0786	105.986	1.27573	0.351323
RAFL04-10-J05	87.9042	96.627	1.09923	0.136494
RAFL09-24-G05	203.424	191.659	0.942165	-0.0859481
RAFL09-14-D18	94.3789	109.96	1.1651	0.220449
CBP20	53.1044	61.6737	1.16137	0.215824
RAFL06-12-E12	13.2882	22.9783	1.72922	0.790124
RAFL06-70-C03	70.7868	82.0938	1.15973	0.213793
RAFL06-83-F21	72.591	93.2563	1.28468	0.36141
RAFL06-84-F13	66.909	48.073	0.718484	-0.476972
RAFL06-88-O07	33.5956	32.054	0.954114	-0.0677671
RAFL09-30-H03	46.435	44.8423	0.9657	-0.0503524
RAFL09-36-F06	14.6912	27.3756	1.8634	0.897941
RAFL09-39-C05	88.7109	74.2407	0.836884	-0.256901
RAFL09-41-A17	11.7872	19.1408	1.62386	0.699427
RAFL09-42-B12	9.84731	27.3195	2.77432	1.47213
RAFL09-47-G09	12.859	45.9715	3.57506	1.83797
RAFL09-82-O06	167.206	114.746	0.686254	-0.543185
RAFL09-83-M12	30.0675	23.485	0.781075	-0.356467
RAFL09-84-B02	72.5969	46.0105	0.63378	-0.657946
RAFL09-84-O16	89.428	76.9486	0.860453	-0.216831
RAFL09-88-J01	30.6764	24.9859	0.814499	-0.296014
RAFL09-95-D15	28.6644	40.1073	1.3992	0.484603
RAFL07-13-L09	46.0097	51.2569	1.11405	0.155808
RAFL07-17-D11	98.9468	80.6031	0.81461	-0.295819
RAFL08-11-L01	583.292	508.515	0.871803	-0.197926
RAFL08-16-E05	204.43	213.504	1.04438	0.062652
RAFL08-19-N14	79.7098	89.0114	1.11669	0.159232
RAFL09-06-H01	109.322	104.153	0.952717	-0.0698809
lambda DNA	-6.47171	6.12649	-0.946657	#VALUE!
RAFL05-11-G05	27.4493	40.87	1.48893	0.574275
RAFL05-14-A14	12.8142	22.1167	1.72595	0.787395
RAFL05-14-K23	66.6163	57.7458	0.866842	-0.20616
RAFL05-14-P22	39.7902	28.2416	0.709762	-0.494593
RAFL05-09-J06	48.6775	55.4188	1.13849	0.187122
RAFL05-11-C05	46.2862	36.5772	0.790239	-0.33964
RAFL05-12-I12	39.3785	42.6181	1.08227	0.114057
RAFL05-14-I08	136.696	140.857	1.03044	0.0432602
RAFL05-15-B01	214.128	175.871	0.821336	-0.283955
RAFL05-17-A08	61.3642	54.413	0.886722	-0.173445
RAFL05-19-P11	50.4409	49.3794	0.978957	-0.030683
RAFL05-12-N10	70.0729	75.4853	1.07724	0.107339
RAFL05-14-A21	96.5	95.3738	0.98833	-0.0169358
RAFL05-18-C17	84.2219	121.174	1.43875	0.524815
RAFL05-16-O05	163.884	200.909	1.22592	0.293869
RAFL05-18-O03	28.8068	44.4112	1.5417	0.624518
RAFL05-19-B10	26.6663	43.7916	1.64221	0.715639
RAFL05-13-F01	86.0439	129.443	1.50438	0.589171
RAFL05-12-M18	285.322	239.136	0.838127	-0.254759
RAFL05-15-B03	36.2116	57.1793	1.57903	0.659039
RAFL05-18-B20	97.0679	154.252	1.58911	0.668222
RAFL05-18-M05	47.6889	52.0866	1.09222	0.127261
RAFL05-18-I15	47.2903	41.7118	0.882038	-0.181088
RAFL09-13-E01	324.462	421.469	1.29898	0.377374
RAFL09-14-A11	305.09	409.421	1.34197	0.424349
RAFL09-14-P11	109.953	156.902	1.42699	0.512978
RAFL09-16-D24	246.256	363.6	1.47651	0.562195
RAFL09-10-L23	330.348	405.58	1.22774	0.296001
RAFL09-09-C24	249.099	369.269	1.48242	0.56795
RAFL09-11-N08	283.134	384.139	1.35674	0.440144
RAFL09-12-A11	160.452	226.343	1.41066	0.496366
RAFL09-14-P21	209.881	309.52	1.47474	0.560465
RAFL09-16-M04	164.666	196.919	1.19587	0.258058
RAFL09-16-I11	124.703	132.125	1.05952	0.0834117
RAFL09-11-I23	304.794	345.929	1.13496	0.182642
RAFL09-13-B05	207.944	332.492	1.59895	0.677126
RAFL09-13-D10	226.346	311.071	1.37432	0.458714
RAFL09-15-K24	265.608	355.531	1.33855	0.420675
RAFL09-16-B08	125.754	148.179	1.17832	0.236736
RAFL09-18-E14	120.996	145.448	1.20209	0.26554
RAFL09-11-D01	244.498	325.121	1.32975	0.411158
RAFL09-13-I05	252.329	393.225	1.55838	0.64005
RAFL09-12-L13	180.613	199.959	1.10711	0.146799
RAFL09-16-J22	199.933	287.58	1.43838	0.524449
RAFL09-15-D09	224.859	252.857	1.12451	0.169297
RAFL09-18-E15	142.545	185.725	1.30292	0.381753
Nega	17.9484	37.7667	2.10419	1.07326
RAFL19-76-B13	26.6817	29.8412	1.11842	0.161458
RAFL16-01-L22	41.8763	37.0243	0.884134	-0.177664
RAFL05-19-E17	48.6875	46.4608	0.954266	-0.0675371
RAFL09-10-I03	152.159	184.844	1.21481	0.280726
RAFL18-04-G04	153.694	235.583	1.53281	0.616177
RAFL17-45-F19	65.3423	79.4869	1.21647	0.282701
RAFL21-21-O16	42.9546	38.7002	0.900956	-0.150472
RAFL04-14-K16	39.2869	46.7549	1.19009	0.251071
RAFL05-19-N20	53.6012	80.8054	1.50753	0.592187
RAFL09-10-B14	68.1165	65.6985	0.964503	-0.0521422
RAFL09-09-F24	84.0447	114.874	1.36682	0.450828
RAFL19-15-C21	58.5423	85.6786	1.46353	0.549455
RAFL21-16-B10	69.1257	76.8923	1.11235	0.153617
RAFL02-03-L10	61.5135	62.2051	1.01124	0.0161305
RAFL06-09-D24	52.0822	48.6157	0.933441	-0.0993687
RAFL09-10-J18	56.2133	92.5104	1.6457	0.718705
RAFL11-01-M13	34.2559	47.2313	1.37878	0.463394
RAFL19-32-K11	38.9103	62.0528	1.59476	0.673343
RAFL21-34-M19	97.9037	85.7604	0.875967	-0.191052
RAFL04-16-N13	256.212	225.442	0.879904	-0.184583
RAFL06-15-O21	56.2797	69.6243	1.23711	0.306975
RAFL09-18-F02	212.122	241.38	1.13793	0.186416
RAFL14-90-F20	124.195	128.085	1.03133	0.0445048
CBP20	3345.32	5241.63	1.56685	0.64787
RAFL05-16-B13	118.284	154.769	1.30845	0.38786
RAFL05-16-E17	184.413	207.851	1.12709	0.172609
RAFL05-17-E19	50.3198	59.9463	1.19131	0.252545
RAFL06-07-B02	320.733	337.25	1.0515	0.0724443
RAFL06-08-F22	213.757	222.613	1.04143	0.0585609
RAFL06-70-G08	110.555	152.927	1.38327	0.468086
RAFL06-71-H09	154.176	137.451	0.891516	-0.165667
RAFL06-71-O13	61.4145	64.8591	1.05609	0.0787299
RAFL06-73-I07	658.191	713.14	1.08349	0.11568
RAFL06-73-L12	121.439	184.147	1.51637	0.600623
RAFL06-74-B09	80.7715	70.3353	0.870794	-0.199597
RAFL06-83-N10	105.441	137.203	1.30122	0.379868
RAFL07-07-F13	252.081	311.883	1.23723	0.307119
RAFL07-08-P08	186.621	295.36	1.58267	0.662363
RAFL07-09-N07	149.448	189.002	1.26466	0.338753
RAFL07-13-A17	202.412	235.667	1.16429	0.219454
RAFL07-15-F04	170.998	225.115	1.31648	0.396687
RAFL08-11-K16	214.083	303.41	1.41726	0.5031
RAFL08-13-H11	189.159	289.237	1.52907	0.612658
RAFL08-19-J11	138.242	173.657	1.25618	0.329044
RAFL09-06-E13	154.023	172.718	1.12138	0.165273
RAFL09-06-H16	115.862	132.759	1.14584	0.196402
RAFL09-06-M15	79.7144	92.0313	1.15451	0.207284
CBP20	42.888	24.8708	0.5799	-0.786123
RAFL15-22-I19	43.4088	49.9497	1.15068	0.202488
RAFL15-26-F19	32.6854	32.3807	0.990678	-0.0135122
RAFL15-30-L03	20.7789	27.2804	1.31289	0.392744
RAFL15-41-D24	12.0082	24.5	2.04027	1.02876
RAFL15-47-D16	51.3894	46.6407	0.907594	-0.139881
RAFL24-08-A04	26.0628	39.8168	1.52773	0.611387
RAFL25-33-L05	51.8875	35.7893	0.689748	-0.535858
RAFL05-13-G22	11.7671	19.7787	1.68084	0.749187
RAFL07-90-B09	37.5223	22.125	0.58965	-0.762069
RAFL19-25-N13	25.8244	4.29032	0.166134	-2.58958
CBP20	52.1115	52.0592	0.998995	-0.00145003
RAFL14-37-E03	87.073	87.4332	1.00414	0.00595478
RAFL14-59-J19	166.981	219.83	1.3165	0.396704
RAFL14-73-F17	60.9382	33.6494	0.55219	-0.856764
RAFL16-26-E17	78.4721	73.9755	0.942698	-0.0851324
RAFL16-57-M03	68.0696	70.8459	1.04079	0.057674
RAFL16-64-J21	27.7214	37.1185	1.33898	0.421134
RAFL04-13-J11	20.2321	20.8083	1.02848	0.0405131
DREB1C	15.6902	30.7281	1.95843	0.969698
ABI3	22.7691	21.8113	0.957935	-0.0620002
EIN2	22.5862	23.5158	1.04115	0.0581832
RAFL06-72-A06	27.8942	43.2506	1.55052	0.632753
RAFL16-20-I22	45.1898	81.685	1.8076	0.854073
lambda DNA	87.8608	70.1299	0.798194	-0.325189
RAFL02-08-E18	162.251	189.6	1.16856	0.224727
RAFL03-09-D12	106.364	71.1275	0.66872	-0.580526
RAFL04-13-A13	51.7198	69.5599	1.34494	0.427539
RAFL04-12-M23	434.145	338.748	0.780264	-0.357967
RAFL04-16-A17	34.6771	46.5814	1.34329	0.425773
RAFL03-07-F12	30.1511	30.8766	1.02406	0.0343028
RAFL04-09-D17	71.8477	76.6593	1.06697	0.0935179
empty	26.438	26.9355	1.01882	0.0268953
RAFL04-13-O03	94.8615	87.2351	0.919605	-0.120915
RAFL04-12-K11	99.7028	62.4677	0.626539	-0.674523
RAFL04-17-M08	71.3671	84.2898	1.18107	0.240098
RAFL02-09-B19	29.9246	39.3908	1.31633	0.396525
RAFL04-09-K06	164.508	153.864	0.935294	-0.0965075
RAFL02-02-B05	3.46172	23.9325	6.91348	2.78941
RAFL04-15-E15	73.4195	49.9491	0.680325	-0.555703
RAFL04-13-H20	74.2517	63.7029	0.857931	-0.221066
RAFL04-19-H23	109.729	68.4294	0.623623	-0.681254
RAFL02-04-A09	28.9677	23.7364	0.819408	-0.287346
RAFL02-07-H03	43.9044	50.745	1.15581	0.2089
RAFL04-09-J20	463.735	501.18	1.08075	0.112027
RAFL04-14-H04	46.6965	44.2341	0.947269	-0.0781542
RAFL04-09-P22	33.9735	52.1223	1.5342	0.61749
empty	25.1827	18.7293	0.743734	-0.42714
RAFL07-11-L01	77.3359	88.2549	1.14119	0.190539
RAFL07-12-D22	124.378	101.689	0.81758	-0.290568
RAFL07-17-K19	120.785	116.552	0.96496	-0.051459
RAFL08-10-M13	106.754	120.064	1.12468	0.169515
RAFL08-13-F10	933.26	1283.01	1.37476	0.459176
RAFL07-07-D24	137.826	125.163	0.908126	-0.139036
RAFL07-11-J07	202.625	228.416	1.12728	0.17285
empty	11.0762	18.3891	1.66024	0.731388
RAFL07-18-N04	65.6881	69.6412	1.06018	0.0843099
RAFL07-17-J11	140.559	181.971	1.29462	0.372531
RAFL08-12-D11	134.112	117.928	0.879325	-0.185531
RAFL07-10-G04	75.2404	83.0416	1.10368	0.142327
RAFL07-12-N16	160.349	235.809	1.4706	0.556404
RAFL07-12-K01	124.942	143.052	1.14495	0.195279
RAFL08-08-C05	197.688	182.788	0.924632	-0.113049
RAFL08-10-L17	110.865	132.916	1.1989	0.261717
RAFL08-11-P07	116.791	121.905	1.04379	0.0618331
RAFL07-10-M02	108.987	119.091	1.09271	0.127904
RAFL07-12-D17	163.14	216.294	1.32582	0.406882
RAFL07-13-A16	356.864	386.88	1.08411	0.116513
RAFL08-08-P10	225.731	340.416	1.50806	0.592696
RAFL07-17-P18	99.046	86.0402	0.86869	-0.203087
empty	22.6722	25.2381	1.11317	0.154674
Nega	40.9173	39.1905	0.957798	-0.0622066
RAFL09-81-E17	54.4571	66.6944	1.22472	0.292447
RAFL04-17-E16	139.91	171.188	1.22356	0.291082
RAFL05-13-F21	93.2145	114.306	1.22627	0.294279
RAFL07-11-J16	128.835	117.382	0.911104	-0.134312
RAFL09-11-I12	83.1111	76.7438	0.923389	-0.114989
RAFL09-62-F10	143.544	138.034	0.961617	-0.0564653
RAFL09-84-M08	250.212	273.418	1.09274	0.127954
empty	41.5949	54.5392	1.3112	0.390886
RAFL09-49-F17	79.84	120.704	1.51182	0.59629
RAFL07-18-P15	219.122	228.54	1.04298	0.0607099
RAFL11-07-D13	160.892	162.176	1.00798	0.0114615
RAFL09-67-J22	116.89	141.856	1.21358	0.279274
RAFL09-87-N16	69.822	91.8465	1.31544	0.395542
RAFL04-20-D09	140.875	106.712	0.757492	-0.400698
RAFL05-14-E15	155.254	158.679	1.02206	0.0314816
RAFL07-17-P20	106.341	77.8758	0.732318	-0.449458
RAFL11-10-D10	136.856	164.613	1.20282	0.266425
RAFL09-69-G05	159.136	181.369	1.13971	0.188671
RAFL09-92-A11	296.32	333.125	1.1242	0.168905
RAFL04-19-A20	189.171	194.402	1.02765	0.0393499
RAFL05-20-J01	140.662	185.73	1.3204	0.400974
RAFL08-12-H04	127.561	128.449	1.00696	0.0100049
empty	86.315	102.408	1.18645	0.246649
CBP20	65.4049	57.7972	0.883682	-0.178401
RAFL06-10-D22	76.509	103.264	1.3497	0.432641
RAFL02-01-D07	259.886	371.889	1.43097	0.516992
RAFL04-15-G17	112.059	154.744	1.38091	0.465623
RAFL07-08-F02	121.418	90.8931	0.748598	-0.417737
RAFL14-83-B05	130.08	155.514	1.19552	0.25764
RAFL04-15-D02	159.474	161.832	1.01479	0.0211766
RAFL04-17-F21	385.656	453.357	1.17555	0.233333
empty	70.4455	88.775	1.26019	0.333646
RAFL11-10-F22	78.6404	91.5467	1.16412	0.219237
RAFL09-06-G17	167.322	170.393	1.01836	0.0262449
RAFL09-11-F08	206.073	234.626	1.13855	0.187203
RAFL11-10-B10	1206.95	1229.95	1.01905	0.0272243
RAFL06-08-A11	102.553	121.194	1.18177	0.240954
RAFL08-09-M05	115.374	165.02	1.4303	0.516322
RAFL04-09-G11	572.408	669.417	1.16948	0.225862
RAFL09-22-J09	51.2173	53.4849	1.04427	0.0624985
RAFL05-02-P09	145.486	161.017	1.10675	0.146332
RAFL05-18-H12	115.497	127.143	1.10084	0.138602
RAFL06-15-E06	59.2818	69.656	1.175	0.232659
RAFL05-09-I19	156.088	190.176	1.21839	0.284976
RAFL04-09-O24	500.861	805.806	1.60884	0.686023
RAFL09-46-I18	48.2413	68.9283	1.42882	0.514827
empty	42.2966	26.1952	0.61932	-0.691242
CBP20	34.9852	57.7325	1.6502	0.72264
RAFL08-10-G20	50.4368	49.4588	0.980611	-0.0282475
RAFL09-19-A22	67.8653	56.3877	0.830877	-0.267294
RAFL09-20-O21	59.226	41.2444	0.69639	-0.522032
RAFL09-22-J02	30.5236	34.3466	1.12525	0.170241
RAFL09-29-O07	49.5984	21.671	0.436929	-1.19453
RAFL09-57-O03	80.6211	74.961	0.929794	-0.105017
RAFL09-63-E10	60.7467	39.7572	0.654475	-0.61159
empty	29.7197	16.5852	0.558054	-0.841523
RAFL09-69-E04	44.6335	29.7081	0.665601	-0.587271
RAFL09-74-D04	115.146	108.944	0.946134	-0.0798841
RAFL09-78-O04	72.2892	83.5951	1.1564	0.20964
RAFL09-95-I08	53.9111	39.2964	0.728912	-0.456183
RAFL09-97-P06	73.4295	45.5894	0.62086	-0.687661
RAFL04-17-K04	66.439	48.2135	0.72568	-0.462594
RAFL06-08-J24	149.458	131.376	0.879014	-0.186042
RAFL06-13-L01	170.641	179.477	1.05178	0.0728314
RAFL07-09-N06	87.5748	105.909	1.20936	0.274239
RAFL09-23-L13	842.227	244.971	0.290861	-1.7816
RAFL09-28-E12	76.2329	92.5764	1.21439	0.280231
RAFL09-29-J06	142.704	141.127	0.988946	-0.0160358
RAFL09-43-B19	131.774	157.184	1.19283	0.254392
RAFL09-44-E18	108.117	120.6	1.11546	0.157644
empty	11.0109	24.436	2.21926	1.15008
lambda DNA	10.295	22.3242	2.16846	1.11667
RAFL05-13-J02	172.648	188.21	1.09014	0.124512
RAFL05-14-E16	60.0185	55.321	0.921733	-0.117579
RAFL05-16-B15	52.4239	58.33	1.11266	0.154014
RAFL05-14-O11	62.838	51.1567	0.814106	-0.296712
RAFL05-18-M07	37.2041	31.808	0.854961	-0.22607
blank	50.572	53.9066	1.06594	0.092123
RAFL05-13-P07	137.516	131.518	0.956384	-0.064338
empty	14.8582	15.5053	1.04355	0.061504
RAFL05-17-E01	96.7242	48.0404	0.496673	-1.00963
RAFL05-18-O22	48.9724	48.4921	0.990192	-0.0142195
RAFL05-20-M16	137.241	113.884	0.829806	-0.269153
RAFL05-10-N19	127.382	80.68	0.633368	-0.658884
RAFL05-13-I20	53.243	51.76	0.972148	-0.0407526
RAFL05-16-C24	50.2577	45.3235	0.901822	-0.149085
RAFL05-14-J03	118.349	123.031	1.03956	0.0559757
RAFL05-19-H20	979.178	882.792	0.901565	-0.149497
RAFL05-18-H11	1187.47	1041.35	0.876944	-0.189444
RAFL05-12-N20	401.691	302.558	0.753211	-0.408873
RAFL05-13-B06	75.7308	67.0668	0.885594	-0.175282
RAFL05-17-D11	264.174	192.084	0.727113	-0.459748
RAFL05-16-K11	79.7172	61.58	0.772481	-0.372428
RAFL05-18-I12	55.5297	55.4952	0.999379	-0.000896609
empty	19.561	28.241	1.44374	0.529807
RAFL09-12-D07	141.666	130.531	0.9214	-0.1181
RAFL09-13-J06	123.199	94.2852	0.765308	-0.385888
RAFL09-15-D20	298.711	253.964	0.8502	-0.234127
RAFL09-15-K07	301.385	312.323	1.03629	0.051434
RAFL09-15-G15	211.053	180.681	0.856094	-0.224159
RAFL09-10-O04	117.743	132.057	1.12157	0.165515
RAFL09-12-F06	83.2018	87.6475	1.05343	0.0750989
empty	23.2827	26.4752	1.13712	0.185385
RAFL09-17-G17	96.2279	67.4338	0.700772	-0.512983
RAFL09-14-D16	140.945	149.83	1.06304	0.0881921
RAFL09-15-K15	158.713	130.316	0.821081	-0.284403
RAFL09-12-P16	180.879	154.68	0.85516	-0.225734
RAFL09-14-G09	147.146	147.923	1.00528	0.0075922
RAFL09-12-K13	142.51	84.8715	0.595548	-0.747709
RAFL09-15-I02	81.7465	79.5746	0.973431	-0.038849
RAFL09-16-F08	282.123	226.24	0.80192	-0.31847
RAFL09-17-D12	113.451	100.749	0.888038	-0.171306
RAFL09-11-L01	161.016	118.645	0.736853	-0.440551
RAFL09-13-A04	118.022	87.0443	0.737528	-0.43923
RAFL09-11-H15	129.057	114.479	0.887046	-0.17292
RAFL09-17-D19	330.428	271.038	0.820265	-0.285838
RAFL09-18-F04	412.76	371.834	0.900846	-0.150647
empty	33.1961	32.8194	0.988651	-0.0164666
Nega	48.1793	41.0593	0.852219	-0.230704
RAFL21-13-B21	171.56	127.638	0.743987	-0.426651
RAFL04-14-F18	65.2239	71.6204	1.09807	0.13497
RAFL05-19-H07	78.0762	110.49	1.41516	0.500967
RAFL09-07-M13	131.8	99.5098	0.755005	-0.405443
RAFL08-13-I19	95.5375	95.6876	1.00157	0.0022644
RAFL19-23-M07	90.7331	85.0458	0.937319	-0.0933885
RAFL21-16-M07	72.9945	76.7465	1.0514	0.0723133
empty	74.0222	62.0564	0.838349	-0.254378
RAFL05-19-D24	104.038	78.2874	0.752487	-0.410262
RAFL09-09-I20	145.775	119.412	0.81915	-0.2878
RAFL11-01-F13	167.268	271.194	1.62132	0.697165
RAFL19-47-N03	99.2349	58.5968	0.590485	-0.760027
RAFL21-25-G05	116.321	109.78	0.943771	-0.0834911
RAFL04-15-O19	67.1912	71.2338	1.06017	0.0842909
RAFL06-07-N14	2699.04	2735.51	1.01351	0.0193608
RAFL09-17-N23	1965.42	2181.21	1.10979	0.150285
RAFL09-45-A20	90.5255	70.7286	0.781311	-0.356031
RAFL19-51-O05	55.6209	45.8226	0.823837	-0.279569
RAFL21-11-M10	87.2458	61.4724	0.704589	-0.505147
RAFL04-16-B18	378.885	328.506	0.867033	-0.205842
RAFL07-09-G24	701.915	629.15	0.896333	-0.157894
RAFL09-15-L16	93.7163	64.7823	0.691259	-0.532701
empty	103.825	90.0623	0.867448	-0.205151
CBP20	101.67	92.1724	0.906586	-0.141484
RAFL06-09-E01	163.228	161.883	0.991761	-0.0119353
RAFL06-10-A06	72.9515	45.7273	0.626818	-0.673882
RAFL06-11-C05	408.393	441.817	1.08184	0.113488
RAFL06-11-K08	147.502	133.199	0.903032	-0.147152
RAFL06-16-L12	123.68	117.856	0.952911	-0.0695873
RAFL06-74-K19	308.83	224.301	0.726293	-0.461376
RAFL06-75-N03	288.238	247.603	0.859022	-0.219233
empty	69.8925	51.2943	0.733903	-0.446339
RAFL06-77-B22	118.741	116.478	0.980946	-0.0277545
RAFL06-78-L04	241.648	218.665	0.90489	-0.144186
RAFL06-82-C13	218.945	175.698	0.802477	-0.317467
RAFL07-17-J24	112.132	99.0518	0.883349	-0.178944
RAFL07-18-N07	198.938	180.384	0.906739	-0.141241
RAFL08-08-I01	116.53	115.201	0.988596	-0.0165469
RAFL08-09-A13	83.5663	47.8925	0.573108	-0.803122
RAFL08-09-C15	67.1755	42.8039	0.637195	-0.650193
RAFL08-10-I20	61.7598	69.4308	1.12421	0.168908
RAFL09-07-K22	285.05	270.006	0.947223	-0.0782235
RAFL09-07-P07	82.452	72.1865	0.875497	-0.191825
RAFL09-09-F17	178.575	123.249	0.690183	-0.534948
RAFL09-09-O16	99.9302	83.918	0.839766	-0.251941
RAFL09-10-L12	177.715	165.429	0.930867	-0.103353
empty	11.0493	28.6754	2.59523	1.37586
CBP20	37.3743	51.6274	1.38136	0.466089
RAFL15-48-P06	118.781	136.54	1.14951	0.201018
RAFL09-44-F13	231.577	184.433	0.79642	-0.328399
RAFL17-28-J02	40.9993	22.6963	0.553579	-0.853139
RAFL21-14-O08	22.5215	39.4583	1.75203	0.809029
RAFL02-01-J06	129.871	93.2375	0.717925	-0.478096
RAFL05-16-G04	48.0299	34.4343	0.716935	-0.480086
RAFL05-21-D14	87.0199	71.1923	0.818116	-0.289623
empty	19.8387	16.3423	0.823762	-0.279701
RAFL09-72-L18	16.5852	25.5215	1.53881	0.621815
RAFL14-01-C19	82.3721	54.0119	0.655706	-0.608879
RAFL14-11-J15	102.562	81.6574	0.796177	-0.328839
RAFL21-50-G13	28.5816	31.0239	1.08545	0.118293
RAFL16-76-H09	36.14	47.1732	1.30529	0.384373
RAFL17-33-E03	48.7502	38.3381	0.78642	-0.346629
RAFL09-16-K13	31.6023	37.8385	1.19733	0.259826
RAFL09-06-O22	67.5588	55.8579	0.826804	-0.274382
RAFL05-08-A14	25.961	41.4344	1.59602	0.674482
RAFL07-10-M14	102.03	117.561	1.15223	0.204428
RAFL19-10-C13	31.585	31.2958	0.990844	-0.0132696
RAFL06-77-P16	73.3725	61.7302	0.841326	-0.249263
RAFL09-14-H12	40.9489	39.945	0.975483	-0.0358112
RAFL06-83-H19	49.3298	55.6686	1.1285	0.174404
empty	48.3046	36.5078	0.755785	-0.403953
lambda DNA	12.5901	23.8605	1.89518	0.922334
RAFL04-20-D21	28.111	41.5071	1.47654	0.562222
RAFL05-05-C12	126.441	100.944	0.798345	-0.324915
RAFL04-20-J15	43.5829	33.4632	0.767806	-0.381186
RAFL05-04-J06	170.209	156.102	0.917119	-0.12482
RAFL04-16-K22	9.39471	14.688	1.56343	0.644712
RAFL04-19-L09	4.50514	9.34743	2.07484	1.053
RAFL05-02-F07	70.5938	99.6278	1.41128	0.497007
RAFL05-04-P04	235.631	277.881	1.1793	0.237937
RAFL05-04-G22	66.1159	66.3773	1.00395	0.00569203
RAFL05-10-C17	39.0941	63.0675	1.61322	0.689947
RAFL05-08-B08	701.416	669.632	0.954686	-0.0669019
RAFL04-20-B08	56.4729	32.7976	0.580767	-0.783968
RAFL05-05-I13	136.637	133.952	0.980354	-0.0286246
RAFL05-05-G16	140.989	130.618	0.926442	-0.110227
RAFL05-04-I14	35.3188	31.8619	0.902123	-0.148604
RAFL05-07-O03	82.2343	82.4649	1.0028	0.00403904
RAFL05-09-G07	30.0684	25.3756	0.84393	-0.244805
RAFL04-17-H16	90.3394	70.1333	0.776332	-0.365255
RAFL05-01-A07	33.4243	37.3241	1.11668	0.159213
RAFL05-03-E09	33.2552	30.9402	0.930385	-0.1041
RAFL05-03-B22	71.2067	78.2608	1.09907	0.136277
RAFL05-09-D10	-17.6814	-2.27069	0.128423	-2.96103
RAFL05-09-J15	60.4498	50.2874	0.831887	-0.26554
RAFL08-11-A18	177.357	228.774	1.28991	0.367271
RAFL08-16-P09	119.771	151.146	1.26196	0.335666
RAFL09-06-F07	128.461	139.558	1.08638	0.119529
RAFL08-19-M03	143.794	148.619	1.03355	0.0476072
RAFL08-13-O15	85.3669	105.898	1.2405	0.310922
RAFL08-12-E12	55.7193	79.8181	1.4325	0.518539
RAFL08-16-C12	109.699	115.057	1.04885	0.0688074
RAFL09-06-E02	164.393	152.747	0.929157	-0.106006
RAFL09-06-M22	177.123	184.465	1.04145	0.0585899
RAFL09-06-G12	79.3326	82.9628	1.04576	0.0645513
RAFL09-10-N03	116.98	143.749	1.22883	0.29729
RAFL08-12-G11	135.985	166.986	1.22797	0.296276
RAFL08-11-H20	97.0386	108.599	1.11914	0.162385
RAFL08-16-K20	156.339	163.002	1.04262	0.0602111
RAFL08-17-C05	102.073	97.0315	0.95061	-0.0730745
RAFL09-06-B11	208.45	243.425	1.16778	0.223774
RAFL09-10-G04	194.283	236.602	1.21782	0.284305
RAFL08-15-G18	197.72	175.89	0.88959	-0.168787
RAFL08-11-J20	174.266	185.333	1.06351	0.0888272
RAFL09-06-D04	252.919	381.747	1.50936	0.593941
RAFL09-06-J09	133.92	143.306	1.07009	0.0977339
RAFL08-19-G11	111.545	109.749	0.983899	-0.023418
RAFL09-07-N09	69.3761	69.972	1.00859	0.0123386
Nega	54.5054	53.2503	0.976973	-0.033609
RAFL14-18-O17	73.3916	46.3811	0.631967	-0.662079
RAFL14-61-G03	49.7267	67.0126	1.34762	0.430412
RAFL15-22-L08	54.1501	44.9195	0.829537	-0.269622
RAFL16-21-L10	109.275	94.1709	0.861777	-0.214613
RAFL11-01-B02	68.578	89.6586	1.3074	0.386697
RAFL11-04-I21	185.113	186.534	1.00768	0.0110371
RAFL14-20-I11	155.64	189.02	1.21447	0.280327
RAFL14-61-N16	236.412	234.245	0.990834	-0.013285
RAFL15-08-N11	38.3549	43.3022	1.12899	0.175029
RAFL16-30-A07	55.7111	61.7515	1.10842	0.148509
RAFL16-81-C24	34.2216	48.6729	1.42228	0.50821
RAFL11-11-K20	100.881	102.329	1.01435	0.0205593
RAFL14-15-K07	144.084	122.049	0.847066	-0.239453
RAFL14-57-B14	78.8677	92.3634	1.17112	0.227887
RAFL15-19-M20	102.168	119.506	1.1697	0.226145
RAFL16-33-N03	96.2563	119.23	1.23867	0.308789
RAFL16-90-M13	109.7	148.105	1.35009	0.43306
RAFL09-44-A14	158.715	185.44	1.16838	0.22451
RAFL14-16-P06	82.8278	85.1322	1.02782	0.0395898
RAFL14-93-D21	56.6074	76.58	1.35283	0.435976
RAFL15-09-N24	84.6792	107.699	1.27185	0.346928
RAFL16-18-C05	140.613	169.632	1.20637	0.270678
RAFL16-83-P07	92.0743	132.043	1.43409	0.52014
CBP20	57.7538	88.6496	1.53496	0.618199
RAFL04-09-L16	140.414	162.34	1.15615	0.209326
RAFL04-10-F21	85.575	113.819	1.33005	0.411476
RAFL04-14-G14	59.5003	52.253	0.878196	-0.187385
RAFL04-13-O08	154.907	159.043	1.02671	0.0380228
RAFL04-15-J09	72.914	92.8375	1.27325	0.348512
RAFL05-02-A20	143.891	131.489	0.913813	-0.13003
RAFL04-20-H14	71.2623	101.672	1.42672	0.512706
RAFL05-05-H09	155.024	196.625	1.26835	0.342954
RAFL05-04-B01	141.56	139.166	0.983087	-0.0246089
RAFL05-04-C09	120.506	156.3	1.29703	0.375214
RAFL05-07-I02	170.463	169.961	0.997056	-0.00425319
RAFL05-11-L07	265.917	318.754	1.1987	0.26147
RAFL05-12-L11	136.914	119.158	0.870314	-0.200392
blank	96.2318	99.5264	1.03424	0.0485654
RAFL05-16-L13	79.5526	112.095	1.40907	0.494743
RAFL05-21-P05	54.6944	44.5785	0.815047	-0.295044
RAFL08-15-K10	77.7193	101.52	1.30624	0.385417
RAFL09-17-A09	152.46	160.505	1.05276	0.0741801
RAFL09-15-F18	373.788	387.026	1.03542	0.0502091
RAFL11-03-C13	115.878	140.77	1.21481	0.280725
RAFL11-06-F04	348.974	291.055	0.834031	-0.261827
RAFL09-18-O13	113.975	168.891	1.48182	0.567367
RAFL11-07-A12	505.331	538.414	1.06547	0.0914864
CBP20	59.0188	48.5335	0.822339	-0.282194
RAFL09-62-G09	48.7734	57.7833	1.18473	0.244559
RAFL09-67-A02	60.1977	70.3369	1.16843	0.224573
RAFL09-82-P17	27.6129	40.7109	1.47434	0.560073
RAFL09-95-B22	187.843	210.508	1.12066	0.164345
RAFL11-03-A03	363.08	432.044	1.18994	0.25089
RAFL17-26-H03	241.691	167.901	0.694694	-0.525551
RAFL17-39-M03	17.2201	21.068	1.22346	0.290964
RAFL17-48-G21	382.206	230.509	0.603102	-0.729526
RAFL19-03-N19	148.446	177.31	1.19444	0.256334
RAFL19-25-E22	28.9433	35.391	1.22277	0.290157
RAFL19-29-K11	27.8693	11.0046	0.394866	-1.34056
RAFL19-79-C02	238.924	122.096	0.511023	-0.968539
RAFL19-84-C17	29.3969	36.4474	1.23984	0.310153
RAFL19-92-F11	42.5374	43.4488	1.02143	0.0305858
RAFL21-05-B10	28.0055	31.8539	1.13742	0.185761
RAFL21-11-N07	40.5367	54.288	1.33923	0.421405
RAFL21-16-G19	20.5651	12.7527	0.620114	-0.689395
RAFL21-49-G17	20.3957	33.115	1.62363	0.69922
RAFL04-18-N07	36.4408	24.9725	0.685289	-0.545216
RAFL05-13-B18	64.5252	81.2736	1.25956	0.332924
RAFL07-12-E11	90.0904	107.559	1.1939	0.255678
RAFL09-44-O13	63.457	66.8672	1.05374	0.0755196
RAFL11-01-G16	59.2733	83.8009	1.41381	0.499584
lambda DNA	-5.15412	-1.86468	0.361785	-1.4668
RAFL06-07-E01	51.1887	58.8653	1.14997	0.201591
RAFL06-08-N16	127.831	157.569	1.23264	0.301749
RAFL06-09-F14	49.3413	42.4334	0.859998	-0.217595
RAFL06-14-B16	274.564	248.591	0.905403	-0.143369
RAFL05-21-F13	29.6833	-2.32076	-0.078184	#VALUE!
RAFL05-21-L12	36.6463	62.2932	1.69985	0.765406
RAFL05-20-P13	95.1469	69.026	0.725468	-0.463017
RAFL06-11-J16	165.692	177.139	1.06909	0.0963769
RAFL06-08-M19	65.3447	81.2557	1.24349	0.314398
RAFL06-16-E18	186.502	170.653	0.915022	-0.128122
RAFL06-12-P08	39.6053	37.5842	0.948967	-0.0755695
RAFL05-18-K08	116.569	445.409	3.82098	1.93394
RAFL05-19-C01	17.307	6.4356	0.371849	-1.42721
RAFL06-11-D18	34.7474	21.0381	0.605458	-0.723902
RAFL06-10-P15	80.4377	98.9752	1.23046	0.299194
RAFL06-12-H01	19.4559	21.5946	1.10993	0.150465
RAFL06-13-A12	38.5644	23.199	0.601565	-0.733208
RAFL05-20-E01	75.8257	100.272	1.3224	0.40316
RAFL06-11-J09	111.812	114.344	1.02264	0.0323031
RAFL06-08-C01	33.4553	44.9339	1.3431	0.425568
RAFL06-08-N24	41.2083	49.9939	1.2132	0.278818
RAFL06-12-F13	24.4523	17.1197	0.700125	-0.514315
RAFL06-13-N20	225.745	270.845	1.19978	0.262771
RAFL11-02-D14	337.346	482.539	1.43039	0.516413
RAFL06-71-N13	175.464	206.159	1.17493	0.232577
RAFL06-77-N24	213.181	261.289	1.22567	0.293566
RAFL09-23-D15	166.232	176.115	1.05946	0.0833247
RAFL09-18-G13	70.7874	45.3914	0.641235	-0.641075
RAFL09-15-P17	76.4866	56.6067	0.740086	-0.434235
RAFL09-18-H23	110.296	150.654	1.36591	0.449859
RAFL06-67-J08	190.371	282.77	1.48536	0.570815
RAFL06-75-B19	129.138	181.225	1.40335	0.48887
RAFL09-24-C02	184.933	268.134	1.44989	0.535947
RAFL09-34-D01	147.588	236.075	1.59955	0.677666
RAFL09-16-L17	161.963	252.951	1.56179	0.643198
RAFL11-07-J10	174.382	224.369	1.28665	0.363619
RAFL06-72-C05	144.796	140.54	0.970608	-0.0430399
RAFL06-82-P06	186.386	174.567	0.936589	-0.0945117
RAFL09-25-G22	140.812	160.075	1.13679	0.184972
RAFL09-35-O16	220.813	318.549	1.44262	0.52869
RAFL09-17-P13	120.894	122.829	1.01601	0.0229181
RAFL11-01-A10	124.81	139.038	1.11399	0.155737
RAFL06-74-I02	66.6493	92.3862	1.38615	0.471088
RAFL06-80-B19	136.596	170.906	1.25118	0.323292
RAFL09-27-E18	217.803	323.179	1.48382	0.569313
RAFL09-38-D06	127.008	131.85	1.03812	0.053975
Nega	77.0492	139.597	1.81179	0.857418
RAFL07-15-H20	59.659	52.5616	0.881035	-0.182729
RAFL03-02-F02	109.947	134.527	1.22356	0.291079
RAFL05-16-O07	162.876	232.551	1.42778	0.51377
RAFL05-02-O13	120.075	144.125	1.20028	0.263376
RAFL02-02-B06	139.031	161.757	1.16346	0.218423
RAFL03-06-B14	161.22	137.028	0.849947	-0.234556
RAFL08-16-G14	108.258	125.647	1.16063	0.214904
RAFL04-12-C20	61.5566	72.2091	1.17305	0.230267
RAFL05-08-N24	82.3317	119.21	1.44792	0.533984
RAFL05-03-B15	92.6355	100.662	1.08664	0.119874
RAFL08-08-D01	132.119	171.612	1.29892	0.377315
RAFL04-13-G17	145.902	199.364	1.36642	0.450405
RAFL09-07-G15	101.242	151.349	1.49493	0.580074
RAFL11-12-O09	97.6867	133.444	1.36604	0.45
RAFL06-08-I05	121.211	129.667	1.06976	0.0972895
RAFL05-07-A18	93.7869	84.8487	0.904697	-0.144494
RAFL07-17-K15	137.606	168.737	1.22624	0.294237
RAFL04-13-F08	742.808	827.452	1.11395	0.155685
RAFL09-11-B09	99.0432	130.511	1.31771	0.398037
RAFL08-13-K09	75.0321	61.9468	0.825604	-0.276478
RAFL04-16-P21	87.3076	87.9867	1.00778	0.0111786
RAFL05-08-B17	99.0845	164.384	1.65903	0.73034
RAFL08-11-M14	140.11	113.585	0.810688	-0.302781
CBP20	90.0265	103.983	1.15503	0.207927
RAFL09-10-M24	113.883	109.259	0.959404	-0.0597899
RAFL09-12-K02	175.947	222.062	1.2621	0.335824
RAFL09-19-C06	239.81	227.877	0.950242	-0.0736334
RAFL09-19-G23	160.245	239.776	1.49631	0.581408
RAFL09-19-N11	217.52	295.934	1.36049	0.444128
RAFL09-25-L11	136.526	137.954	1.01046	0.0150116
RAFL09-26-G22	294.36	363.088	1.23349	0.302741
RAFL09-31-D16	117.335	140.776	1.19978	0.262772
RAFL09-31-I01	93.585	100.91	1.07827	0.108715
RAFL09-32-N14	223.4	284.249	1.27238	0.347528
RAFL09-33-C05	103.679	97.2083	0.937591	-0.0929692
RAFL09-49-P05	470.979	422.822	0.89775	-0.155614
RAFL09-51-C04	101.966	127.681	1.25219	0.324449
RAFL09-51-C20	129.562	179.181	1.38298	0.46778
RAFL09-58-F04	137.784	164.514	1.194	0.255802
RAFL09-67-P15	84.7994	108.695	1.28179	0.35816
RAFL09-70-C23	118.343	155.056	1.31022	0.389813
RAFL11-06-D15	221.089	230.719	1.04355	0.0615051
RAFL03-01-K04	130.907	166.58	1.27251	0.347676
RAFL04-09-H22	170.363	216.419	1.27035	0.345221
RAFL04-16-M02	117.629	159.73	1.35791	0.441384
RAFL04-19-K06	128.582	171.868	1.33664	0.418614
RAFL05-14-H03	61.9095	88.9089	1.43611	0.522167
CBP20	20.8369	9.13659	0.438481	-1.18942
empty	19.1706	13.9273	0.726492	-0.460981
empty	17.4484	16.8227	0.964141	-0.0526845
empty	2.21653	8.59347	3.877	1.95494
empty	6.92159	10.5177	1.51956	0.603651
empty	1.92644	17.6648	9.16963	3.19686
empty	12.9084	6.41029	0.496597	-1.00985
empty	4.52315	4.13948	0.915176	-0.12788
empty	16.2003	23.9341	1.47738	0.563045
empty	29.0898	2.73111	0.0938857	-3.41295
empty	20.0401	5.67679	0.283272	-1.81974
empty	19.4279	14.9177	0.76785	-0.381103
empty	3.59917	5.20911	1.44731	0.533373
empty	7.85637	9.52042	1.21181	0.277163
empty	14.9763	12.1672	0.812429	-0.299687
empty	15.7655	19.5656	1.24104	0.311547
empty	29.246	5.34821	0.18287	-2.45111
empty	16.2299	9.7728	0.602147	-0.731812
empty	6.86581	22.1538	3.22668	1.69005
empty	14.7155	10.6304	0.722392	-0.469146
empty	8.32525	24.9244	2.99383	1.58199
empty	21.1115	7.2233	0.34215	-1.5473
empty	28.4536	6.05067	0.21265	-2.23344
empty	22.1074	10.1793	0.460447	-1.11889
lambda DNA	7.86766	-1.06048	-0.13479	#VALUE!
RAFL04-17-B12	126.361	161.59	1.2788	0.354785
RAFL05-05-E05	349.284	288.852	0.826984	-0.274068
RAFL05-04-D14	40.0104	31.3721	0.784099	-0.350893
RAFL05-08-B11	61.9269	46.21	0.746204	-0.422359
RAFL05-09-E09	325.568	277.107	0.851149	-0.232517
RAFL04-17-G24	193.689	115.216	0.594849	-0.749404
RAFL05-05-A17	43.0224	34.5593	0.803286	-0.316014
RAFL05-01-M18	47.0225	44.4	0.944229	-0.0827918
RAFL05-05-I08	121.75	119.334	0.980159	-0.028913
RAFL05-07-N04	200.534	224.636	1.12019	0.16374
RAFL05-07-M04	57.3409	54.4991	0.95044	-0.0733321
RAFL04-17-K15	69.4377	72.7682	1.04796	0.0675885
RAFL05-01-G12	81.322	63.2157	0.777351	-0.363362
RAFL04-20-N21	36.9156	26.6319	0.721425	-0.471078
RAFL05-04-K09	604.995	631.468	1.04376	0.0617852
RAFL05-07-J05	29.5406	38.5747	1.30582	0.384953
RAFL05-05-J23	106.979	66.5524	0.622109	-0.68476
RAFL04-18-B07	65.5216	51.8715	0.791671	-0.337027
RAFL05-02-P11	85.3728	79.8403	0.935196	-0.0966595
RAFL04-20-O21	85.5947	87.1466	1.01813	0.0259224
RAFL05-01-E17	34.6173	34.5914	0.999254	-0.00107647
RAFL05-10-H08	211.891	407.002	1.9208	0.941711
RAFL05-08-P24	19.4216	11.7684	0.605946	-0.72274
RAFL08-11-H16	100.389	97.8427	0.974634	-0.0370674
RAFL09-06-O18	412.989	420.135	1.0173	0.0247514
RAFL09-07-E01	164.627	181.174	1.10051	0.138172
RAFL09-06-F12	188.444	203.336	1.07902	0.109726
RAFL09-09-L11	67.6002	68.2049	1.00895	0.0128485
RAFL08-12-P13	66.4637	67.3482	1.01331	0.0190732
RAFL08-16-D06	113.618	126.038	1.10932	0.149673
RAFL08-18-E13	53.6752	59.7987	1.11408	0.155859
RAFL08-17-O07	345.745	325.606	0.941754	-0.0865772
RAFL09-07-A12	95.209	110.934	1.16516	0.220534
RAFL09-10-E04	131.113	143.49	1.0944	0.130144
RAFL08-13-H19	110.732	132.64	1.19785	0.260443
RAFL08-13-A03	105.227	66.0792	0.627968	-0.671238
RAFL08-18-H14	42.3738	34.5403	0.815133	-0.294893
RAFL08-17-D06	65.2532	63.4271	0.972017	-0.0409473
RAFL09-07-E08	228.583	198.171	0.866954	-0.205973
RAFL09-07-O12	437.552	431.96	0.98722	-0.0185558
RAFL08-15-M15	171.364	196.33	1.14568	0.19621
RAFL08-13-B03	190.601	191.345	1.0039	0.00561674
RAFL09-06-J20	66.9043	73.4136	1.09729	0.133947
RAFL09-06-K09	68.7841	64.4002	0.936266	-0.0950095
RAFL08-17-C21	73.3427	67.249	0.916915	-0.125141
RAFL09-10-L06	139.804	152.337	1.08964	0.123857
Nega	55.0645	47.9257	0.870355	-0.200323
RAFL14-07-D22	74.5617	82.354	1.10451	0.143404
RAFL14-55-O06	76.6403	78.4165	1.02318	0.0330542
RAFL15-07-B13	146.24	153.911	1.05246	0.0737601
RAFL16-30-K10	135.565	138.442	1.02122	0.030297
RAFL16-66-L07	96.0123	95.3838	0.993453	-0.00947573
RAFL11-05-P16	53.0479	47.5932	0.897173	-0.156543
RAFL14-23-A09	133.323	129.91	0.974396	-0.0374197
RAFL14-62-K04	166.32	138.055	0.830057	-0.268717
RAFL15-08-H22	79.8037	84.8376	1.06308	0.0882483
RAFL16-31-B16	160.822	170.75	1.06173	0.0864165
RAFL16-82-F22	131.221	138.044	1.05199	0.0731276
RAFL09-28-B15	125.282	134.027	1.0698	0.0973434
RAFL14-04-I19	204.239	360.348	1.76434	0.819133
RAFL14-86-K03	152.442	152.516	1.00049	0.000703942
RAFL15-14-B19	146.598	140.168	0.956139	-0.0647072
RAFL16-33-J05	113.258	133.389	1.17774	0.236022
RAFL16-68-B16	230.487	285.267	1.23767	0.307632
RAFL09-45-O19	170.841	201.114	1.17721	0.235366
RAFL14-49-L02	353.251	443.598	1.25576	0.328561
RAFL14-95-L15	354.514	458.539	1.29343	0.371203
RAFL15-49-N24	144.081	183.419	1.27303	0.348266
RAFL16-25-N20	130.394	156.777	1.20233	0.265831
RAFL16-90-L20	103.299	125.097	1.21102	0.276226
CBP20	84.5901	80.7458	0.954554	-0.0671013
RAFL04-14-J20	180.275	204.083	1.13207	0.178958
RAFL04-14-I15	235.544	227.644	0.966461	-0.0492172
RAFL04-17-P12	339.509	330.343	0.973002	-0.0394859
RAFL04-20-B02	54.52	54.1522	0.993254	-0.00976587
RAFL04-19-L23	202.248	188.938	0.93419	-0.0982117
RAFL05-05-K17	294.325	398.11	1.35262	0.435758
RAFL05-08-G05	163.958	189.986	1.15874	0.212563
RAFL05-09-P18	122.617	136.906	1.11654	0.15903
RAFL05-09-L03	163.281	176.144	1.07877	0.109391
RAFL05-07-C13	80.8346	96.9392	1.19923	0.262108
RAFL05-10-O05	120.724	107.767	0.892673	-0.163796
RAFL09-12-J03	177.46	211.605	1.19241	0.253882
RAFL09-11-P07	153.597	206.697	1.34571	0.428367
RAFL09-11-D13	258.939	338.846	1.30859	0.388016
blank	185.73	237.865	1.2807	0.356934
RAFL09-17-I01	171.904	166.25	0.96711	-0.0482487
RAFL09-16-O07	199.584	271.685	1.36126	0.444939
RAFL04-20-J16	108.626	100.038	0.920941	-0.11882
RAFL05-07-P18	95.7296	115.931	1.21103	0.276231
RAFL05-11-G03	183.392	226.426	1.23466	0.304108
RAFL05-13-E18	201.297	166.82	0.828727	-0.271031
RAFL05-14-B03	189.351	195.957	1.03489	0.0494771
RAFL05-14-L09	320.041	290.048	0.906284	-0.141964
CBP20	82.4484	70.2302	0.851808	-0.231399
RAFL11-04-I23	26.5116	40.0901	1.51217	0.596619
RAFL16-71-K15	39.6467	24.2677	0.6121	-0.708161
RAFL16-82-L13	37.8035	12.2488	0.324013	-1.62587
RAFL16-98-J04	38.624	33.0845	0.85658	-0.22334
RAFL17-03-J22	30.0521	35.5378	1.18254	0.241892
RAFL19-39-E03	62.6866	45.49	0.725674	-0.462606
RAFL19-53-N09	30.9788	29.3114	0.946176	-0.0798188
RAFL19-64-J20	17.6432	8.03725	0.455543	-1.13434
RAFL19-64-P10	65.0727	39.0862	0.600654	-0.735394
RAFL19-69-C19	39.6411	31.917	0.80515	-0.312671
RAFL19-73-L20	28.0825	36.4736	1.2988	0.377182
RAFL21-23-A05	31.7063	28.3103	0.892893	-0.163441
RAFL21-25-J17	19.8465	10.192	0.513541	-0.961449
RAFL21-28-I22	40.8728	59.6893	1.46037	0.546329
RAFL21-30-D12	68.1457	57.6884	0.846545	-0.240341
RAFL21-37-G07	48.8011	62.3602	1.27785	0.353714
RAFL21-42-N19	37.222	39.908	1.07216	0.10052
RAFL14-85-B14	189.363	204.959	1.08236	0.114182
RAFL14-89-L14	86.7946	71.5215	0.824031	-0.27923
RAFL15-01-B10	50.6743	40.6646	0.80247	-0.317481
RAFL15-05-J07	37.9837	59.0816	1.55545	0.637331
RAFL15-08-D08	59.8302	43.1074	0.720495	-0.472939
RAFL15-15-K01	70.5119	78.9443	1.11959	0.162969
lambda DNA	22.1648	16.323	0.736437	-0.441367
RAFL05-21-M20	33.532	21.6456	0.64552	-0.631467
RAFL05-19-E15	93.3425	90.7656	0.972393	-0.0403886
RAFL06-07-K07	49.0275	32.2612	0.658023	-0.60379
RAFL06-12-D06	781.22	664.003	0.849957	-0.234539
RAFL06-15-P15	34.5539	36.1834	1.04716	0.0664802
RAFL05-20-N02	448.038	406.802	0.907962	-0.139296
RAFL05-18-E19	46.6206	24.0984	0.516904	-0.952032
RAFL06-11-P04	98.5426	106.314	1.07886	0.109513
RAFL06-09-A05	45.5556	33.1478	0.727634	-0.458714
RAFL06-15-A20	117.392	70.215	0.598123	-0.741487
RAFL07-07-L03	27.5942	29.5826	1.07206	0.100383
RAFL05-20-O07	48.7296	47.2742	0.970133	-0.0437456
RAFL06-07-B05	273.24	177.054	0.647977	-0.625986
RAFL06-09-E17	118.933	118.324	0.994879	-0.00740754
RAFL06-11-B11	83.356	146.003	1.75156	0.808639
RAFL06-15-F22	277.217	248.723	0.897215	-0.156474
RAFL06-13-M17	17.8154	16.67	0.935708	-0.09587
RAFL05-21-N22	25.9279	18.0764	0.697182	-0.520394
RAFL06-10-F06	30.3425	26.5579	0.875271	-0.192198
RAFL06-07-I05	64.9155	52.0021	0.801075	-0.319991
RAFL06-09-P21	584.392	618.462	1.0583	0.0817481
RAFL06-12-A20	63.8178	50.4393	0.790364	-0.339411
RAFL06-16-D08	227.572	697.326	3.06419	1.61551
RAFL09-18-G23	149.615	141.251	0.944095	-0.0829957
RAFL06-68-O13	361.454	340.356	0.941631	-0.0867666
RAFL06-78-D12	374.144	387.056	1.03451	0.0489472
RAFL09-23-E02	323.312	306.252	0.947233	-0.0782087
RAFL09-35-K05	143.765	179.927	1.25154	0.323702
RAFL09-17-H12	105.706	121.479	1.14921	0.200639
RAFL11-07-F02	229.279	294.345	1.28379	0.360404
RAFL06-72-B22	43.5932	47.7009	1.09423	0.129913
RAFL06-74-D03	135.298	142.592	1.05391	0.0757503
RAFL09-26-A02	81.4703	69.5087	0.853178	-0.229082
RAFL09-35-O14	120.404	126.272	1.04874	0.0686516
RAFL09-16-J15	171.284	186.05	1.08621	0.119305
RAFL11-05-O04	108.647	111.795	1.02897	0.0412073
RAFL06-67-P21	172.144	131.32	0.762849	-0.390531
RAFL06-83-J16	97.2087	100.907	1.03805	0.0538715
RAFL09-25-N04	110.582	102.244	0.9246	-0.113098
RAFL09-37-N16	56.952	40.5944	0.712783	-0.488466
RAFL09-17-E14	110.404	112.033	1.01476	0.0211326
RAFL11-09-D24	63.9209	75.4089	1.17972	0.238448
RAFL06-74-D17	29.0785	37.8567	1.30188	0.380597
RAFL06-84-K03	123.187	85.4746	0.693862	-0.527279
RAFL09-27-H04	111.626	71.3349	0.639053	-0.645994
RAFL09-40-A14	188.455	162.483	0.862183	-0.213933
Nega	117.269	92.7343	0.790784	-0.338645
RAFL07-15-O03	94.2039	95.8683	1.01767	0.0252672
RAFL05-10-H10	123.741	141.832	1.1462	0.196864
RAFL02-10-E21	78.5283	66.7199	0.849628	-0.235096
RAFL05-02-O22	227.578	200.041	0.878999	-0.186067
RAFL06-09-D08	90.624	85.4116	0.942484	-0.0854601
RAFL04-10-F12	89.9585	91.0575	1.01222	0.0175179
RAFL09-07-M10	144.743	121.055	0.836349	-0.257822
RAFL02-09-H01	384.024	433.376	1.12851	0.174424
RAFL05-15-C04	40.8645	43.4006	1.06206	0.0868672
RAFL05-04-E02	528.129	596.39	1.12925	0.175366
RAFL07-15-D01	230.947	219.642	0.951049	-0.0724092
RAFL04-10-F17	197.427	279.871	1.41759	0.503444
RAFL09-10-M16	283.847	411.422	1.44945	0.535505
RAFL05-01-D08	249.722	282.971	1.13314	0.180327
RAFL09-18-K24	193.016	206.181	1.06821	0.0951946
RAFL05-07-L13	124.391	93.2732	0.74984	-0.415344
RAFL08-09-P06	224.084	240.48	1.07317	0.101876
RAFL04-13-E17	93.0467	65.9492	0.708775	-0.4966
RAFL09-15-D03	219.125	240.727	1.09858	0.135641
RAFL04-17-K13	225.781	248.482	1.10054	0.138215
RAFL07-14-E05	237.749	295.926	1.2447	0.3158
RAFL05-09-J23	133.687	132.163	0.988603	-0.0165365
RAFL08-16-N03	98.3017	106.635	1.08478	0.117396
CBP20	136.78	156.681	1.14549	0.195971
RAFL09-20-A15	123.092	129.917	1.05545	0.0778535
RAFL09-20-D08	227.761	258.904	1.13673	0.184892
RAFL09-21-J05	161.256	151.357	0.938616	-0.0913938
RAFL09-23-A07	145.988	143.613	0.983731	-0.0236645
RAFL09-24-N10	178.421	140.439	0.787123	-0.345339
RAFL09-33-L16	413.699	416.777	1.00744	0.0106952
RAFL09-34-D13	177.19	191.341	1.07986	0.110847
RAFL09-35-I24	229.523	240.871	1.04944	0.0696232
RAFL09-36-H19	186.305	187.172	1.00465	0.00669359
RAFL09-46-P03	403.934	334.79	0.828823	-0.270864
RAFL09-47-M11	58.4311	69.4439	1.18848	0.249112
RAFL09-70-F16	188.273	160.415	0.852033	-0.231018
RAFL09-70-L24	443.833	474.312	1.06867	0.0958206
RAFL09-71-A03	147.051	158.677	1.07906	0.109777
RAFL09-75-G22	458.831	349.33	0.761349	-0.39337
RAFL09-87-G21	57.3306	48.0066	0.837366	-0.25607
RAFL11-02-J20	235.175	230.047	0.978194	-0.0318073
RAFL05-15-C18	167.638	153.511	0.915728	-0.127009
RAFL05-17-I08	140.471	152.834	1.08801	0.121685
RAFL05-18-F02	179.274	228.07	1.27218	0.347307
RAFL05-21-G14	112.18	101.114	0.901351	-0.149839
RAFL06-07-F04	110.987	113.953	1.02673	0.0380509
RAFL06-10-C10	623.078	573.981	0.921202	-0.11841
CBP20	18.1808	30.7947	1.6938	0.760264
empty	32.4304	18.5583	0.57225	-0.805283
empty	36.0058	39.4739	1.09632	0.13267
empty	24.1102	18.9284	0.785081	-0.349086
empty	23.4303	22.6525	0.966807	-0.0487008
empty	19.7152	13.7271	0.696272	-0.522276
empty	13.0514	21.5808	1.65352	0.725543
empty	19.8242	18.6176	0.939137	-0.0905919
empty	23.8994	20.653	0.864165	-0.210622
empty	21.4785	16.9955	0.791281	-0.337738
empty	28.7973	23.3214	0.809848	-0.304276
empty	26.1941	23.7242	0.905708	-0.142882
empty	25.579	27.1522	1.0615	0.0861104
empty	22.3182	29.2586	1.31097	0.390638
empty	24.0669	25.2021	1.04717	0.0664935
empty	40.2598	31.0081	0.770198	-0.376698
empty	29.4273	26.3246	0.894561	-0.160748
empty	19.9259	31.6445	1.58811	0.66731
empty	28.2295	25.6894	0.910019	-0.136031
empty	25.8611	16.6973	0.645654	-0.631166
empty	18.3056	16.6663	0.910451	-0.135347
empty	32.947	21.3952	0.649381	-0.622863
empty	10.4869	29.2062	2.78501	1.47768
empty	22.1477	22.1344	0.999398	-0.000868573
lambda DNA	-1.22136	10.6008	-8.67956	#VALUE!
RAFL02-09-C19	487.247	410.331	0.842143	-0.247862
RAFL03-09-J09	51.754	47.6637	0.920966	-0.118781
RAFL03-07-B22	133.285	107.121	0.803699	-0.315274
RAFL04-14-O07	83.2795	62.7442	0.753417	-0.40848
RAFL02-05-F08	80.7866	88.1037	1.09057	0.125086
RAFL02-05-K10	987.872	861.759	0.872339	-0.19704
RAFL02-03-F05	16.1947	20.0872	1.24035	0.310752
RAFL04-09-B05	71.1607	62.6156	0.879919	-0.184558
RAFL04-10-L10	57.92	42.9762	0.741994	-0.430521
RAFL04-13-C15	111.333	104.015	0.934266	-0.0980952
RAFL04-17-M22	112.885	92.03	0.815257	-0.294672
RAFL03-05-H04	71.4995	52.5114	0.73443	-0.445303
RAFL02-09-F24	133.849	145.98	1.09063	0.125167
RAFL02-05-B10	215.096	226.469	1.05287	0.0743337
RAFL04-13-L08	23.2595	38.168	1.64097	0.714547
RAFL04-12-L23	17.0204	13.2121	0.776252	-0.365402
RAFL04-16-L05	11.7054	13.4567	1.14962	0.201157
RAFL02-06-N10	155.682	106.751	0.685696	-0.544358
RAFL04-09-K07	743.51	634.625	0.853553	-0.228447
RAFL03-05-B08	243.985	278.526	1.14157	0.191019
RAFL04-12-F24	20.4766	23.0194	1.12418	0.168874
RAFL04-14-J04	12.1359	12.8286	1.05707	0.0800768
RAFL04-16-L06	88.2625	53.8565	0.610186	-0.712679
RAFL07-08-J03	265.212	308.406	1.16287	0.217687
RAFL07-11-O14	138.434	140.264	1.01322	0.0189444
RAFL07-13-C20	219.954	265.089	1.2052	0.269271
RAFL08-10-G02	163.316	215.766	1.32116	0.4018
RAFL07-09-O11	105.893	117.72	1.11169	0.15276
RAFL07-10-P11	186.6	198.445	1.06348	0.088797
RAFL07-11-B03	39.9237	75.8937	1.90097	0.926736
RAFL07-11-I15	95.9901	104.106	1.08455	0.117098
RAFL07-13-L17	145.694	151.448	1.03949	0.0558761
RAFL07-18-D14	89.7035	74.2264	0.827464	-0.273232
RAFL08-10-N15	265.453	273.869	1.0317	0.0450268
RAFL07-07-B15	171.854	182.416	1.06146	0.0860538
RAFL07-11-A11	207.321	212.273	1.02389	0.0340567
RAFL07-11-K16	142.904	125.231	0.876331	-0.190452
RAFL07-15-N04	184.878	214.813	1.16192	0.216513
RAFL07-17-A05	140.983	138.551	0.982748	-0.0251062
RAFL08-10-O13	181.637	187.498	1.03227	0.0458163
RAFL07-10-O16	247.895	352.238	1.42092	0.506824
RAFL07-11-C13	191.001	209.052	1.09451	0.130279
RAFL07-12-I23	91.6863	101.53	1.10736	0.147122
RAFL07-16-J03	117.891	112.239	0.952057	-0.0708808
RAFL08-08-I18	97.5015	93.5441	0.959412	-0.0597778
RAFL08-12-A04	484.303	271.715	0.561044	-0.833815
Nega	24.8285	34.6704	1.39639	0.481704
RAFL09-67-N16	79.6292	87.3819	1.09736	0.134038
RAFL09-89-H05	98.1222	93.0422	0.948228	-0.0766937
RAFL05-01-D05	35.6964	67.5841	1.8933	0.920902
RAFL05-19-M20	147.413	136.121	0.923401	-0.114971
RAFL09-51-C06	47.6793	51.9994	1.09061	0.125132
RAFL09-49-M05	163.355	121.372	0.742997	-0.428573
RAFL09-69-I19	85.9386	94.5479	1.10018	0.137739
RAFL09-94-E10	153.601	177.409	1.155	0.207889
RAFL05-11-A20	96.3964	82.9115	0.860109	-0.217408
RAFL06-10-G18	127.096	110.059	0.86595	-0.207644
RAFL09-06-M17	53.7482	49.7183	0.925023	-0.112438
RAFL09-59-K24	82.9813	87.7907	1.05796	0.0812815
RAFL09-70-K21	62.2428	68.9186	1.10726	0.146988
RAFL09-97-K15	92.7747	128.866	1.38902	0.47407
RAFL05-11-O04	116.086	117.257	1.01009	0.0144825
RAFL06-09-G19	88.528	84.1542	0.950594	-0.0730992
RAFL08-16-B13	1015.27	862.637	0.849662	-0.235039
RAFL09-64-J10	98.5455	114.667	1.16359	0.218587
RAFL09-77-G24	99.149	117.322	1.18329	0.242806
RAFL09-95-D06	118.622	120.142	1.01281	0.0183701
RAFL05-12-L08	350.161	361.76	1.03312	0.0470137
RAFL09-63-H16	157.558	172.852	1.09707	0.133653
RAFL08-19-D10	89.9098	132.458	1.47323	0.558986
CBP20	58.4162	48.9173	0.837392	-0.256024
RAFL05-18-N12	81.6197	91.712	1.12365	0.168193
RAFL07-11-B09	168.009	139.809	0.832152	-0.265082
RAFL05-18-J21	97.7967	104.46	1.06813	0.0950917
RAFL05-02-I23	269.959	246.635	0.913605	-0.130358
RAFL09-18-D09	29.2017	46.9719	1.60853	0.685745
RAFL06-77-K06	48.5093	49.4062	1.01849	0.0264313
RAFL08-11-I08	107.258	107.778	1.00486	0.0069882
RAFL07-12-O08	93.2505	103.292	1.10768	0.14754
RAFL06-08-J02	114.386	157.775	1.37932	0.463957
RAFL11-02-K13	193.113	182.817	0.946685	-0.0790436
RAFL09-88-H10	136.49	138.01	1.01113	0.0159754
RAFL04-12-I04	149.227	168.477	1.129	0.175042
RAFL08-15-C09	97.3401	93.2578	0.958061	-0.06181
RAFL11-03-L10	106.976	127.345	1.19041	0.251455
RAFL08-13-K22	77.8866	70.9523	0.91097	-0.134525
RAFL05-19-C11	395.404	439.472	1.11145	0.152446
RAFL05-19-H13	185.125	203.576	1.09967	0.137069
RAFL09-66-C10	54.4084	47.2619	0.86865	-0.203153
RAFL09-09-K15	94.2109	93.6797	0.994361	-0.00815799
RAFL11-07-O15	133.415	154.148	1.15541	0.208403
RAFL05-19-N19	175.069	158.567	0.905739	-0.142833
RAFL06-08-C18	149.349	178.844	1.19748	0.260007
RAFL16-98-C03	319.599	328.553	1.02802	0.0398654
CBP20	63.6383	84.8261	1.33294	0.414612
RAFL06-11-P24	59.0181	42.3317	0.717268	-0.479416
RAFL06-13-B05	46.5952	53.1941	1.14162	0.191083
RAFL06-72-L17	115.102	105.301	0.914851	-0.128392
RAFL06-83-H19	25.252	26.1729	1.03647	0.0516756
RAFL06-86-N14	4.43555	9.93401	2.23963	1.16326
RAFL09-30-D21	41.3882	31.4699	0.76036	-0.395246
RAFL09-30-I01	179.478	165.525	0.922258	-0.116758
RAFL09-37-N07	46.875	35.3993	0.755184	-0.4051
RAFL09-40-K13	10.1994	17.3004	1.69621	0.762315
RAFL09-42-B08	60.5228	52.3607	0.86514	-0.208995
RAFL09-42-F13	16.4921	13.4512	0.815617	-0.294035
RAFL09-81-L19	49.5049	62.8591	1.26975	0.344548
RAFL09-82-P09	85.6052	205.032	2.39509	1.26008
RAFL09-83-M24	44.9732	95.0396	2.11325	1.07946
RAFL09-84-B03	42.0869	38.3827	0.911986	-0.132917
RAFL09-88-H11	92.1739	70.5269	0.76515	-0.386186
RAFL09-89-D10	46.3062	64.4257	1.3913	0.476432
RAFL07-09-O18	105.699	57.9262	0.548029	-0.867676
RAFL07-14-N23	221.386	178.481	0.806201	-0.310789
RAFL08-11-E01	81.9432	91.611	1.11798	0.160897
RAFL08-13-D11	87.7509	69.4469	0.79141	-0.337504
RAFL08-18-M11	114.452	91.6966	0.801179	-0.319803
RAFL09-06-A19	25.9449	28.4183	1.09533	0.131372
lambda DNA	-0.516483	5.83244	-11.2926	#VALUE!
RAFL05-11-G18	35.4208	25.1393	0.709732	-0.494653
RAFL05-14-B21	52.5307	38.4203	0.731389	-0.45129
RAFL05-18-C21	390.522	315.077	0.806809	-0.309701
RAFL05-16-H23	27.6634	36.4553	1.31782	0.39815
RAFL05-09-D07	67.4919	81.3992	1.20606	0.2703
RAFL05-07-A07	53.0334	33.4619	0.630959	-0.664382
RAFL05-11-D11	122.085	111.644	0.914477	-0.12898
RAFL05-12-F02	28.6878	34.3447	1.19719	0.259652
RAFL05-14-M10	53.8138	47.7747	0.887779	-0.171727
RAFL05-15-M09	132.656	129.069	0.97296	-0.0395475
RAFL05-18-L07	175.779	170.582	0.970436	-0.0432948
RAFL05-09-K04	34.6686	41.4948	1.1969	0.2593
RAFL05-10-J18	39.31	24.5595	0.624764	-0.678616
RAFL05-12-L10	78.5736	87.6912	1.11604	0.158387
RAFL05-17-O13	170.822	249.352	1.45972	0.54569
RAFL05-16-C09	83.367	68.0371	0.816116	-0.293155
RAFL05-19-N01	114.761	92.5949	0.806848	-0.309631
blank	166.971	171.331	1.02611	0.0371861
RAFL05-14-G18	96.3954	89.5913	0.929415	-0.105606
RAFL05-12-E14	45.5591	54.6369	1.19925	0.262138
RAFL05-14-K20	81.355	59.4929	0.731275	-0.451514
RAFL05-17-B13	247.573	230.609	0.931476	-0.10241
RAFL05-19-O11	77.8558	79.2317	1.01767	0.0252734
RAFL09-12-B03	148.073	208.063	1.40514	0.490714
RAFL09-13-F04	76.3071	61.8264	0.810232	-0.303594
RAFL09-11-K14	168.387	173.679	1.03143	0.0446476
RAFL09-16-J23	348.644	378.98	1.08701	0.120367
RAFL09-10-A12	213.899	266.514	1.24598	0.317279
RAFL09-10-C12	145.106	144.695	0.997169	-0.00409012
RAFL09-14-B01	192.939	273.355	1.41679	0.50263
RAFL09-12-D09	296.412	358.145	1.20827	0.272937
RAFL09-14-G19	88.374	78.172	0.88456	-0.176969
RAFL09-16-J21	261.915	260.798	0.995737	-0.00616312
RAFL09-16-H10	356.065	409.402	1.1498	0.201377
RAFL09-10-F18	172.768	234.988	1.36014	0.443752
RAFL09-12-P03	167.097	175.364	1.04947	0.0696667
RAFL09-13-N06	358.935	414.237	1.15407	0.206736
RAFL09-12-N16	19.8041	61.9902	3.13017	1.64624
RAFL09-15-O05	191.504	217.031	1.1333	0.180529
RAFL09-17-O09	198.802	232.819	1.17111	0.227875
RAFL09-10-D20	412.822	479.226	1.16086	0.215189
RAFL09-13-F03	150.646	155.177	1.03008	0.0427515
RAFL09-14-C12	178.138	167.596	0.940821	-0.0880076
RAFL09-14-L24	87.0946	82.627	0.948704	-0.0759696
RAFL09-15-A05	180.731	185.966	1.02896	0.0411925
RAFL09-16-L12	147.084	133.352	0.906634	-0.141408
Nega	61.2797	41.8714	0.683282	-0.549446
RAFL19-51-K06	77.25	50.9077	0.658999	-0.601651
RAFL21-28-D21	57.3148	50.321	0.877974	-0.18775
RAFL05-02-O17	115.226	123.614	1.0728	0.101375
RAFL07-08-K14	336.592	229.592	0.682107	-0.55193
RAFL17-34-M19	72.8285	59.9915	0.823738	-0.279743
RAFL17-25-D06	91.0515	77.945	0.856054	-0.224226
RAFL19-64-G11	73.1609	67.6382	0.924513	-0.113235
RAFL21-48-C03	77.4028	60.5736	0.782577	-0.353696
RAFL05-07-E15	99.7211	126.571	1.26925	0.34398
RAFL08-10-E21	74.0472	44.9738	0.607367	-0.71936
RAFL09-15-D18	225.593	231.865	1.0278	0.0395665
RAFL17-18-C23	54.6899	79.4317	1.4524	0.53844
RAFL19-72-N19	70.5002	73.4162	1.04136	0.0584691
RAFL07-13-L21	131.175	102.284	0.779751	-0.358915
RAFL05-09-P04	78.2459	69.9717	0.894254	-0.161244
RAFL08-13-J18	57.65	48.2762	0.837403	-0.256007
RAFL06-72-F24	124.15	124.945	1.0064	0.00920778
RAFL19-16-K05	189.969	235.337	1.23882	0.308962
RAFL19-73-D11	92.4992	96.1591	1.03957	0.0559817
RAFL09-80-B16	112.807	101.76	0.902078	-0.148677
RAFL05-15-E19	101.367	91.8104	0.905723	-0.142858
RAFL08-15-M21	68.9254	65.2696	0.946959	-0.0786263
RAFL09-38-L15	101.687	107.185	1.05407	0.0759693
CBP20	18.4642	25.2705	1.36862	0.452719
RAFL05-15-E05	133.283	135.03	1.01311	0.0187926
RAFL05-16-E05	258.499	341.018	1.31922	0.399687
RAFL05-17-A01	364.272	418.553	1.14901	0.200397
RAFL05-19-G11	229.35	283.053	1.23415	0.303523
RAFL06-08-E17	152.361	157.166	1.03153	0.0447908
RAFL06-69-N06	47.918	34.9366	0.729091	-0.45583
RAFL06-71-B03	350.284	316.008	0.902147	-0.148566
RAFL06-71-K24	139.492	150.941	1.08208	0.113803
RAFL06-72-B17	197.902	266.741	1.34784	0.430652
RAFL06-73-J10	237.637	229.711	0.966645	-0.048942
RAFL06-73-N18	109.028	94.2176	0.864156	-0.210636
RAFL06-83-K02	187.63	231.832	1.23558	0.305191
RAFL07-07-E07	143.813	154.141	1.07181	0.100052
RAFL07-08-M19	248.647	325.99	1.31105	0.390728
RAFL07-09-C22	279.799	382.001	1.36527	0.449184
RAFL07-10-A19	259.974	283.812	1.09169	0.126569
RAFL07-13-E22	185.788	173.772	0.935326	-0.0964584
RAFL08-11-G20	60.6405	67.6887	1.11623	0.158633
RAFL08-12-O11	104.264	142.931	1.37086	0.455077
RAFL08-16-I18	296.507	383.401	1.29306	0.370788
RAFL08-19-N19	147.669	145.408	0.984689	-0.0222593
RAFL09-06-H12	153.172	168.577	1.10057	0.138254
RAFL09-06-J18	126.496	144.806	1.14476	0.195039
CBP20	49.9757	49.7336	0.995155	-0.0070062
RAFL15-22-H01	63.2211	54.5653	0.863087	-0.212423
RAFL15-25-O11	43.8502	42.21	0.962596	-0.0549983
RAFL15-27-P16	10.4431	10.0322	0.960659	-0.0579035
RAFL15-32-K11	34.6664	32.6235	0.94107	-0.0876257
RAFL15-42-F10	23.3077	6.54345	0.280742	-1.83268
RAFL22-80-L22	64.8757	70.6494	1.089	0.122999
RAFL25-20-J02	63.9748	50.4872	0.789174	-0.341585
RAFL25-34-O12	62.0515	38.6349	0.622627	-0.683561
RAFL07-69-N22	20.6471	13.775	0.667163	-0.583889
RAFL16-40-M24	23.5853	13.5837	0.57594	-0.796009
RAFL21-70-P12	25.2948	30.877	1.22068	0.287689
RAFL14-19-H05	46.0638	37.6664	0.817701	-0.290355
RAFL14-47-N17	69.193	44.3259	0.640613	-0.642475
RAFL14-66-J15	72.7358	66.2719	0.911131	-0.13427
RAFL15-28-N06	56.6074	25.2398	0.445874	-1.16529
RAFL16-35-B11	36.6097	21.9705	0.600128	-0.736659
RAFL16-61-H02	45.1209	48.8556	1.08277	0.11473
RAFL06-11-F24	80.5722	112.459	1.39575	0.481039
DREB1A	45.3004	37.0131	0.817058	-0.29149
ERD8	229.367	154.486	0.67353	-0.570186
ABI4	55.4442	64.7191	1.16729	0.223157
RAFL16-81-I02	166.55	187.546	1.12606	0.171289
RAFL06-83-K02	130.804	155.428	1.18825	0.248842
lambda DNA	-6.26633	4.31011	-0.687821	#VALUE!
RAFL02-08-M10	68.3256	62.6513	0.916952	-0.125082
RAFL04-09-M02	28.2139	25.5502	0.905587	-0.143075
RAFL02-07-M07	44.5346	34.7128	0.779458	-0.359456
RAFL02-08-C02	213.322	179.941	0.843516	-0.245513
RAFL04-16-E04	89.6525	67.6814	0.75493	-0.405585
RAFL02-06-M14	1694.89	1216.35	0.717659	-0.47863
RAFL02-04-I03	199.462	162.997	0.817183	-0.291268
RAFL02-05-I05	15.3588	23.0759	1.50245	0.58732
RAFL04-13-G03	304.624	320.178	1.05106	0.0718469
RAFL04-10-L08	42.4236	50.3871	1.18771	0.248187
RAFL04-18-N10	708.828	659.858	0.930914	-0.10328
RAFL02-01-C01	96.7381	110.828	1.14565	0.196164
RAFL03-05-E05	59.1462	55.492	0.938218	-0.0920054
RAFL03-05-O03	21.7293	25.0179	1.15134	0.203319
RAFL04-15-J22	25.775	40.0164	1.55253	0.634619
RAFL04-13-H08	119.113	149.82	1.2578	0.330899
RAFL04-17-N14	53.2017	51.9551	0.976569	-0.0342067
RAFL02-08-D12	90.0715	93.1129	1.03377	0.0479094
RAFL03-06-E12	83.6718	65.0685	0.777664	-0.362782
RAFL02-02-B07	106.259	89.8741	0.845806	-0.241602
RAFL04-12-K17	48.7657	29.1534	0.597827	-0.742201
RAFL04-13-O07	110.469	34.359	0.311028	-1.68489
RAFL04-16-D08	47.8953	53.2471	1.11174	0.152819
RAFL07-10-K05	91.975	96.2719	1.04672	0.0658731
RAFL07-14-O05	88.2553	81.7189	0.925938	-0.111012
RAFL07-13-F20	120.85	126.501	1.04676	0.065936
RAFL07-17-H04	257.846	227.341	0.881691	-0.181654
RAFL08-10-P13	1596.28	1225.87	0.767958	-0.380901
RAFL07-10-D16	112.864	97.7836	0.866382	-0.206926
RAFL07-08-P04	95.5094	108.252	1.13342	0.180681
RAFL07-12-J19	135.515	97.7696	0.721469	-0.470991
RAFL07-15-E04	69.2585	95.9892	1.38596	0.470881
RAFL07-17-O04	102.312	85.5619	0.836285	-0.257933
RAFL08-10-O15	62.1011	57.0637	0.918883	-0.122046
RAFL07-09-F22	110.659	105.358	0.952094	-0.0708238
RAFL07-10-G08	94.3794	91.0061	0.964258	-0.0525091
RAFL07-15-H14	106.108	101.01	0.951951	-0.0710411
RAFL07-15-G03	129.035	154.465	1.19708	0.259516
RAFL08-10-H06	279.613	351.395	1.25672	0.329663
RAFL08-14-A19	670.532	988.247	1.47382	0.559565
RAFL07-08-G20	190.359	186.083	0.977538	-0.032775
RAFL07-10-J07	89.3873	75.2883	0.842271	-0.247643
RAFL07-11-J23	64.2591	54.6148	0.849916	-0.234608
RAFL07-17-N22	866.958	967.207	1.11563	0.157862
RAFL07-17-N10	107.135	122.592	1.14427	0.194427
RAFL08-12-E04	109.552	91.9704	0.839513	-0.252375
Nega	69.9789	72.2311	1.03218	0.0456996
RAFL09-70-E24	63.0232	54.1582	0.859338	-0.218703
RAFL09-92-M15	81.0321	70.5643	0.870818	-0.199556
RAFL05-12-E19	103.501	78.4689	0.758149	-0.399446
RAFL06-07-P06	49.1402	43.682	0.888927	-0.169863
RAFL07-17-D18	70.6865	73.1405	1.03472	0.0492358
RAFL09-56-K23	82.8572	84.5128	1.01998	0.0285426
RAFL09-70-I04	106.61	97.4966	0.914515	-0.128921
RAFL09-93-H23	122.124	106.125	0.868995	-0.20258
RAFL05-11-H19	95.8615	86.7071	0.904504	-0.144801
RAFL06-12-P15	105.377	104.55	0.992154	-0.0113642
RAFL08-18-B11	159.527	157.272	0.985863	-0.0205415
RAFL09-56-B20	146.259	158.927	1.08662	0.119842
RAFL09-72-G20	205.926	208.922	1.01455	0.0208377
RAFL09-94-N09	136.943	118.648	0.866406	-0.206885
RAFL05-11-I02	146.316	164.018	1.12098	0.16476
RAFL06-15-G18	110.69	94.183	0.850871	-0.232987
RAFL08-17-N04	166.152	168.376	1.01339	0.0191837
RAFL09-64-M08	120.301	91.5464	0.760976	-0.394078
RAFL09-78-A21	126.299	105.507	0.835378	-0.259499
RAFL09-98-C04	139.254	132.008	0.947966	-0.0770921
RAFL05-10-N02	36.0392	43.9905	1.22063	0.287624
RAFL06-13-O22	155.216	179.239	1.15478	0.207613
RAFL09-07-E15	108.748	123.965	1.13993	0.188943
CBP20	80.5423	68.604	0.851775	-0.231455
RAFL06-15-C03	89.1236	130.337	1.46243	0.548371
RAFL07-12-D03	117.585	131.162	1.11547	0.157647
RAFL05-19-C02	82.6352	106.88	1.2934	0.371168
RAFL07-11-E17	1360.98	1018.22	0.748151	-0.418599
RAFL09-47-O14	152.84	144.16	0.943208	-0.0843525
RAFL06-82-G15	91.7028	108.813	1.18658	0.246813
RAFL08-11-M13	133.069	148.348	1.11482	0.156814
RAFL09-10-D11	109.342	89.8594	0.821817	-0.283111
RAFL07-15-G18	69.5284	58.4574	0.840771	-0.250216
RAFL05-13-J04	610.266	589.712	0.966319	-0.0494284
RAFL05-14-P20	86.0698	66.604	0.773837	-0.369899
RAFL08-09-G22	120.824	130.169	1.07734	0.10748
RAFL08-18-E03	72.1977	80.9748	1.12157	0.16552
RAFL11-06-N14	122.436	130.431	1.0653	0.0912543
RAFL04-10-D23	130.864	121.805	0.930772	-0.103501
RAFL06-08-C15	549.9	462.39	0.840862	-0.250058
RAFL09-28-I04	85.161	70.3034	0.825535	-0.276599
RAFL05-15-H10	170.935	203.698	1.19167	0.252987
RAFL11-12-C17	123.755	120.112	0.97056	-0.04311
RAFL03-07-K19	128.449	98.4732	0.766635	-0.383388
RAFL19-16-M01	76.9411	62.5638	0.813139	-0.298426
RAFL06-09-N04	134.286	120.445	0.896934	-0.156927
RAFL19-36-B16	70.3041	76.7534	1.09173	0.126622
CBP20	65.8297	39.6665	0.602562	-0.730817
RAFL06-89-E14	39.079	34.6935	0.887779	-0.171728
RAFL09-10-N21	48.2764	53.1595	1.10115	0.13901
RAFL09-19-B14	53.6616	68.4512	1.27561	0.351185
RAFL09-22-B05	35.4155	37.4631	1.05782	0.081091
RAFL09-24-C12	42.736	44.3989	1.03891	0.0550701
RAFL09-48-O19	156.098	108.355	0.694148	-0.526684
RAFL09-62-I18	33.7232	31.7105	0.940317	-0.0887809
RAFL09-67-I05	59.6207	46.5823	0.781311	-0.356031
RAFL09-67-O03	37.9569	26.3173	0.693348	-0.528349
RAFL09-70-K16	272.402	238.943	0.877169	-0.189073
RAFL09-78-C14	51.5935	43.675	0.846522	-0.240381
RAFL09-95-F15	98.9463	78.389	0.792238	-0.335994
RAFL09-96-P07	84.5973	71.5666	0.845968	-0.241325
RAFL11-09-C14	70.7177	73.1013	1.03371	0.0478253
RAFL06-07-B07	142.168	104.721	0.7366	-0.441047
RAFL06-13-E21	127.16	98.5589	0.775075	-0.367593
RAFL06-89-N19	80.545	65.2511	0.810119	-0.303794
RAFL09-22-H01	64.1746	57.24	0.891942	-0.164978
RAFL09-28-B12	65.6596	44.7147	0.681008	-0.554256
RAFL09-28-N23	64.9326	46.0785	0.709636	-0.494848
RAFL09-36-L12	276.391	247.126	0.894117	-0.161465
RAFL09-43-P04	155.881	174.436	1.11903	0.162252
RAFL09-61-K16	2188.24	2269.01	1.03691	0.0522914
lambda DNA	2.51544	11.417	4.53879	2.18231
RAFL05-10-N23	67.5654	57.9053	0.857025	-0.222591
RAFL05-13-E04	61.4155	66.1975	1.07786	0.108174
RAFL05-17-G22	23.6717	49.7989	2.10373	1.07295
RAFL05-16-H03	101.665	75.9404	0.746968	-0.420881
RAFL05-21-K17	86.7562	80.8047	0.931399	-0.102529
RAFL05-09-N09	79.2698	57.5182	0.725601	-0.462752
RAFL05-10-M08	48.7088	63.2113	1.29774	0.375999
RAFL05-14-D24	49.4862	52.0114	1.05103	0.0718022
RAFL05-16-F03	31.9607	29.4453	0.921296	-0.118263
RAFL05-15-M15	53.3792	35.0085	0.655846	-0.608572
RAFL05-20-B01	92.4233	79.5787	0.861024	-0.215874
RAFL05-07-N24	202.124	185.44	0.917457	-0.124288
RAFL05-14-B01	1239.57	932.004	0.751876	-0.411433
RAFL05-12-E24	83.7919	73.6264	0.878682	-0.186587
RAFL05-15-D21	51.3448	57.4254	1.11843	0.161471
RAFL05-17-L09	641.43	481.095	0.750035	-0.41497
RAFL05-19-B04	72.5258	72.2786	0.996592	-0.00492534
RAFL05-07-E24	185.676	141.094	0.75989	-0.396138
RAFL05-12-L24	59.2493	52.4394	0.885063	-0.176147
RAFL05-14-F20	146.239	121.25	0.829122	-0.270345
RAFL05-16-E11	120.829	97.1808	0.804281	-0.314228
RAFL05-17-A02	94.2914	90.1904	0.956507	-0.0641526
RAFL05-08-I06	433.099	255.861	0.590768	-0.759337
RAFL09-14-B02	207.891	234.827	1.12957	0.175772
RAFL09-11-M09	107.2	118.052	1.10123	0.139119
RAFL09-14-G18	257.948	202.68	0.785742	-0.347873
RAFL09-17-J19	162.392	151.099	0.930456	-0.10399
RAFL09-18-A03	142.633	144.642	1.01408	0.0201727
RAFL09-07-L22	206.107	282.723	1.37173	0.455991
RAFL09-12-O21	204.161	187.776	0.919748	-0.12069
RAFL09-11-P10	155.68	150.378	0.965943	-0.0499902
RAFL09-13-M13	164.669	170.621	1.03615	0.0512297
RAFL09-16-O21	131.946	119.767	0.907701	-0.139711
RAFL09-15-N12	94.261	85.3895	0.905884	-0.142602
RAFL09-09-P16	136.749	133.794	0.97839	-0.0315191
RAFL09-13-F01	175.828	156.619	0.89075	-0.166908
RAFL09-13-D07	228.442	207.323	0.907552	-0.139947
RAFL09-11-L17	102.222	91.7777	0.897831	-0.155485
RAFL09-16-M01	188.302	159.764	0.848446	-0.237106
RAFL09-18-B09	120.882	112.988	0.934693	-0.0974347
RAFL09-09-O05	214.651	165.345	0.770299	-0.37651
RAFL09-12-N24	194.521	239.641	1.23195	0.300946
RAFL09-13-P08	113.081	105.932	0.936777	-0.0942219
RAFL09-14-O03	157.123	155.988	0.992778	-0.0104575
RAFL09-16-K24	71.9128	66.0366	0.918287	-0.122983
RAFL09-15-I16	192.456	245.59	1.27608	0.351722
Nega	48.0741	39.623	0.824207	-0.278921
RAFL19-57-B03	40.366	34.9597	0.866068	-0.207449
RAFL21-19-J24	77.5827	66.1232	0.852293	-0.230579
RAFL05-09-D06	74.3331	57.9184	0.779174	-0.359982
RAFL07-15-E17	77.9149	75.7832	0.972641	-0.0400214
RAFL09-17-G12	177.196	95.8881	0.54114	-0.885926
RAFL17-19-L10	104.426	104.116	0.997031	-0.00428916
RAFL19-90-A15	80.2684	53.0434	0.660825	-0.59766
RAFL21-43-F06	73.2795	52.9148	0.722096	-0.469738
RAFL05-07-D14	105.636	68.7829	0.651133	-0.618975
RAFL08-10-N24	114.859	115.875	1.00884	0.0127042
blank	83.0445	94.7803	1.14132	0.190703
RAFL17-28-I12	81.9191	71.435	0.872018	-0.19757
RAFL19-67-F10	163.33	122.788	0.751777	-0.411623
RAFL08-16-E19	71.2942	69.5465	0.975486	-0.035807
RAFL05-07-D07	103.091	81.7513	0.793001	-0.334606
RAFL08-15-B15	60.8897	69.058	1.13415	0.181612
RAFL09-35-C03	80.6987	65.0275	0.805806	-0.311495
RAFL17-42-L16	127.92	118.523	0.926536	-0.110081
RAFL19-69-D09	76.9433	67.2882	0.874516	-0.193443
RAFL22-23-J11	138.062	116.08	0.840783	-0.250195
RAFL05-18-H16	85.6191	64.7772	0.756575	-0.402445
RAFL08-18-K18	55.1137	37.0949	0.673061	-0.57119
RAFL09-46-K01	86.4046	94.9222	1.09858	0.135637
CBP20	121.065	106.442	0.879217	-0.185709
RAFL06-08-P09	91.157	73.6466	0.807909	-0.307734
RAFL06-09-I16	48.94	40.5306	0.828171	-0.272
RAFL05-15-L23	65.4059	62.6273	0.957517	-0.0626293
RAFL06-11-F20	155.887	143.812	0.922542	-0.116313
RAFL06-12-P09	183.32	155.797	0.849864	-0.234696
RAFL06-74-C07	324.747	183.517	0.565107	-0.823405
RAFL06-74-P12	103.184	97.1523	0.941541	-0.0869034
RAFL06-76-D14	161.727	136.94	0.846737	-0.240014
RAFL06-76-H05	105.812	74.8455	0.707344	-0.499517
RAFL06-78-K03	135.6	105.685	0.779385	-0.359592
RAFL06-78-M02	106.015	97.4261	0.91898	-0.121894
RAFL07-16-C09	96.5282	82.0463	0.849973	-0.234512
RAFL07-17-M04	307.554	217.07	0.705795	-0.502679
RAFL08-08-F22	92.5658	74.2829	0.802488	-0.317449
RAFL08-09-A06	101.885	85.5765	0.83993	-0.251658
RAFL08-09-C07	98.1452	89.3453	0.910338	-0.135526
RAFL08-09-E20	215.821	168.31	0.779859	-0.358715
RAFL09-07-K20	87.484	80.0931	0.915516	-0.127342
RAFL09-07-M07	45.174	30.5925	0.677216	-0.562313
RAFL09-09-C15	144.713	96.5656	0.66729	-0.583615
RAFL09-09-G09	143.253	127.501	0.890036	-0.168064
RAFL09-10-C13	114.526	72.8627	0.636209	-0.652428
RAFL09-10-M23	125.618	109.233	0.869565	-0.201635
CBP20	52.9465	45.5922	0.861098	-0.21575
RAFL15-47-E19	41.8112	43.7194	1.04564	0.0643858
RAFL16-01-H09	109.204	55.7359	0.510383	-0.970348
RAFL15-47-M19	139.934	149.133	1.06574	0.0918491
RAFL17-29-P14	288.263	228.99	0.794377	-0.332104
RAFL02-01-F01	14.0249	10.7434	0.766025	-0.384537
RAFL05-15-A16	61.6431	60.3416	0.978887	-0.0307853
RAFL05-17-D16	85.7587	58.9043	0.686861	-0.54191
RAFL08-18-D08	21.4019	25.7199	1.20176	0.265144
RAFL09-58-A02	38.228	30.6783	0.802508	-0.317412
RAFL09-86-O17	50.7495	35.2186	0.69397	-0.527054
RAFL14-08-G10	116.047	93.1668	0.802836	-0.316823
RAFL16-70-D01	58.2179	57.4704	0.98716	-0.0186442
RAFL16-60-A10	60.4321	35.5662	0.588532	-0.764807
RAFL17-21-N19	49.1887	28.533	0.580072	-0.785696
RAFL17-42-I17	29.7721	39.3819	1.32278	0.403571
RAFL09-14-J11	52.5084	39.3036	0.748521	-0.417886
RAFL07-16-K16	52.1422	46.2871	0.887709	-0.171842
RAFL14-02-N07	15.9608	24.0252	1.50526	0.590016
RAFL05-07-L02	37.879	33.5329	0.885266	-0.175818
RAFL19-06-C08	47.9006	21.0753	0.439979	-1.18449
RAFL14-79-E23	24.5831	25.6514	1.04346	0.0613706
RAFL19-70-A15	102.651	102.482	0.998347	-0.00238699
RAFL17-27-A10	38.3882	44.7433	1.16555	0.221009

## Sheet: Microarray
		Experiment 1		Experiment 2		Experiment 3					Up/down in microarray	AGCTGT/G in the promoter (within 1000 bp upstream of the start codon)							Flag
Reporter Identifier	TAIR AGI code	NLS/WT	Log2	NLS/WT	Log2	NLS/WT	Log2	Average NLS/WT	Average log2	sd of log2 ratio			Microarray result by Hsu et al., 2011						RAFL04-15-P13
RAFL04-09-D16	AT1G34000	4.37493	2.12926	2.31985	1.21403	1.4458	0.531867	2.71353	1.44017	0.801526	0	-780~-775	Down-regulated after 12 h in shoot						RAFL17-22-L05
RAFL04-15-J22	AT1G16445	0.153508	-2.70361	0.825244	-0.277108	0.176424	-2.50288	0.385058	-1.37685	1.34674	0	ND	Down-regulated after 12 h in shoot						RAFL19-26-L09
RAFL09-40-K13	AT1G48170	0.390672	-1.35597	0.744132	-0.42637	0.259674	-1.94523	0.464826	-1.10524	0.765758	0	ND	ND						RAFL19-01-O09
RAFL06-08-N16	AT1G48570	0.58782	-0.766553	0.610981	-0.710801	0.251221	-1.99297	0.483341	-1.04889	0.724703	0	ND	ND						RAFL19-90-O19
RAFL05-16-F03	AT2G20630	0.570818	-0.808897	0.492529	-1.02172	0.295853	-1.75705	0.453067	-1.1422	0.497492	0	ND	Down-regulated after 6 h in both shoot and root						RAFL04-12-N15
RAFL04-12-F24	AT2G25080	0.281355	-1.82954	0.916146	-0.126351	0.186212	-2.42498	0.461238	-1.11642	1.19297	0	ND	Up-regulated after 3 h in root						RAFL07-12-E09
RAFL03-05-H04	AT3G51330	0.308817	-1.69517	0.699465	-0.515676	0.390179	-1.35779	0.466154	-1.10112	0.607481	0	ND	Up-regulated after 3 h in shoot and after 6 h in root						RAFL04-13-H20
RAFL05-10-H08	AT4G27350	0.546563	-0.871541	0.399253	-1.32462	0.111505	-3.16481	0.35244	-1.50455	1.21454	0	-214~-209; -120~-115	Down-regulated after 6 h in shoot						RAFL04-16-K22
RAFL09-57-O03	AT4G35850	0.59671	-0.744899	0.62768	-0.671898	0.252399	-1.98622	0.492263	-1.0225	0.738655	0	ND	ND						RAFL05-09-G07
RAFL09-24-C12	AT5G57220	0.44524	-1.16734	0.597547	-0.742876	0.139954	-2.83697	0.394247	-1.34283	1.10703	0	ND	ND						RAFL05-09-D10
RAFL05-17-G22	AT5G58330	0.456453	-1.13146	0.609891	-0.713377	0.38028	-1.39487	0.482208	-1.05227	0.343658	0	ND	ND						RAFL09-82-P17
ABI4	AT2G40220	0.906115	-0.142234	0.905047	-0.143936	0.546181	-0.872549	0.785781	-0.347801	0.421157	0								RAFL17-39-M03
ABI3	AT3G24650	0.764935	-0.386591	1.46489	0.550796	1.32518	0.406183	1.185	0.244889	0.504661	0								RAFL19-29-K11
RAFL09-07-K20	AT1G01080	0.941577	-0.0868486	0.594661	-0.74986	1.05873	0.0823296	0.864988	-0.209248	0.439838	0								RAFL05-21-F13
RAFL08-15-M15	AT1G01100	1.06686	0.0933681	0.683804	-0.548346	0.159181	-2.65126	0.636614	-0.651509	1.43568	0								RAFL19-53-N09
RAFL04-16-A17	AT1G01140	0.678019	-0.560602	1.53308	0.616435	0.224706	-2.15389	0.811936	-0.300562	1.39036	0								RAFL15-05-J07
RAFL09-92-A11	AT1G01320	1.11079	0.151584	0.973633	-0.0385502	0.754694	-0.406036	0.946372	-0.079521	0.283472	0								RAFL15-15-K01
RAFL09-82-P09	AT1G01500	0.748515	-0.417898	1.36937	0.453511	0.215433	-2.21469	0.777772	-0.362581	1.36058	0								RAFL06-15-P15
RAFL09-62-F10	AT1G01750	0.81741	-0.290867	0.960328	-0.0584008	0.625808	-0.676207	0.801182	-0.319798	0.312039	0								RAFL09-22-B05
RAFL05-07-M04	AT1G01800	1.0216	0.0308284	0.895522	-0.159199	0.388421	-1.36431	0.768514	-0.379856	0.756615	0								RAFL09-22-H01
RAFL04-17-B12	AT1G02280	0.77837	-0.361472	1.02956	0.0420346	0.282152	-1.82546	0.696695	-0.5214	0.982649	0								RAFL05-10-N23
RAFL05-05-A17	AT1G02300	0.958572	-0.0610407	1.81417	0.85931	0.212114	-2.23709	0.994952	-0.00730057	1.59007	0
RAFL04-13-C15	AT1G02475	1.42796	0.513952	0.93525	-0.0965754	0.710414	-0.493268	1.02454	0.0349766	0.507379	0
RAFL09-72-L18	AT1G02500	0.946307	-0.0796198	1.2724	0.347548	0.83316	-0.263335	1.01729	0.0247278	0.313422	0
RAFL06-10-F03	AT1G02720	1.419	0.504873	0.969429	-0.0447929	0.444516	-1.16969	0.944314	-0.0826612	0.853591	0
RAFL05-04-G22	AT1G03090	0.771848	-0.373612	0.832246	-0.264918	0.536738	-0.89771	0.713611	-0.486791	0.338359	0
RAFL04-17-N14	AT1G03150	0.677647	-0.561395	1.34251	0.424934	0.455079	-1.13581	0.825079	-0.277396	0.78938	0
RAFL14-97-K04	AT1G03960	0.939554	-0.0899518	1.03211	0.0456	1.22935	0.2979	1.06701	0.0935694	0.196833	0
RAFL06-16-L12	AT1G04340	0.834648	-0.26076	0.95303	-0.069406	0.589668	-0.762024	0.792449	-0.33561	0.357678	0
RAFL07-17-M04	AT1G04410	0.972966	-0.039539	1.01854	0.026505	1.55763	0.639349	1.18304	0.242504	0.37435	0
RAFL09-15-I02	AT1G05190	1.13349	0.180766	1.01914	0.0273452	1.23077	0.299556	1.1278	0.173505	0.136472	0
RAFL04-13-A13	AT1G05385	0.484457	-1.04556	1.48554	0.570986	0.130058	-2.94277	0.700018	-0.514536	1.75874	0
RAFL07-18-N04	AT1G05410	1.17477	0.232373	0.933818	-0.0987873	0.714138	-0.485725	0.940907	-0.0878757	0.35941	0
RAFL09-56-K23	AT1G05510	1.16602	0.221587	1.1813	0.240372	0.509916	-0.971669	0.952409	-0.0703462	0.694413	0
RAFL11-09-J21	AT1G05710	0.650695	-0.619947	1.02282	0.032554	0.423502	-1.23956	0.699006	-0.516623	0.636127	0
RAFL04-15-D09	AT1G05850	0.969666	-0.0444409	1.13566	0.183533	1.01991	0.0284391	1.04175	0.0590023	0.116432	0
RAFL09-95-B22	AT1G06950	1.27765	0.35349	0.741468	-0.431544	0.96866	-0.0459374	0.995925	-0.00589078	0.392537	0
RAFL04-10-M11	AT1G06960	1.51443	0.598777	1.16189	0.216474	1.29982	0.378317	1.32538	0.406409	0.191899	0
RAFL07-10-I02	AT1G07350	1.10103	0.13885	0.927683	-0.108296	0.818301	-0.289296	0.949004	-0.0755141	0.214923	0
RAFL05-07-D14	AT1G07430	1.47619	0.561875	0.732286	-0.449521	1.2873	0.364352	1.16526	0.22065	0.536086	0
RAFL09-20-F24	AT1G07510	1.00727	0.0104533	1.2261	0.294071	1.04385	0.0619171	1.09241	0.12751	0.151098	0
RAFL05-11-C05	AT1G07530	0.601025	-0.734503	1.62607	0.701387	1.26091	0.334464	1.16267	0.217438	0.746	0
RAFL09-22-J09	AT1G07600	0.969627	-0.0444987	0.940786	-0.0880611	0.40487	-1.30447	0.771761	-0.373774	0.715201	0
RAFL02-05-K10	AT1G07610	1.19411	0.255931	1.87994	0.910685	0.970636	-0.0429978	1.34823	0.431063	0.48778	0
RAFL04-17-L19	AT1G07670	1.00022	0.000319784	1.23754	0.307479	0.387223	-1.36876	0.874996	-0.192652	0.892423	0
RAFL09-51-C18	AT1G07720	1.16766	0.223624	1.13473	0.182352	0.816563	-0.292364	1.03965	0.0561017	0.286735	0
RAFL05-02-I24	AT1G07890	1.18183	0.241027	0.983009	-0.0247237	0.632986	-0.659754	0.93261	-0.100655	0.462834	0
RAFL06-08-I05	AT1G07920	1.18869	0.249367	0.781648	-0.355408	0.407662	-1.29456	0.792665	-0.335216	0.777973	0
RAFL14-62-K04	AT1G08220	1.35991	0.443508	1.03948	0.0558672	0.850051	-0.234378	1.08315	0.115229	0.340107	0
RAFL08-15-B15	AT1G08380	0.737447	-0.439388	0.869515	-0.201718	0.946029	-0.0800431	0.850997	-0.232774	0.182766	0
RAFL08-13-D11	AT1G08450	2.84257	1.5072	0.509998	-0.971436	1.3575	0.440952	1.57002	0.650785	1.24334	0
RAFL09-23-L13	AT1G08470	1.08046	0.111644	0.728218	-0.457558	1.06251	0.0874767	0.957062	-0.0633153	0.32188	0
RAFL06-73-F20	AT1G08480	0.87228	-0.197137	0.952549	-0.070134	1.78845	0.838707	1.20443	0.268345	0.564962	0
RAFL04-16-B18	AT1G08510	0.320951	-1.63958	1.22157	0.288737	1.508	0.592635	1.01684	0.0240928	1.21061	0
RAFL04-13-G03	AT1G08550	0.831055	-0.266984	0.748894	-0.417167	1.14055	0.189734	0.906834	-0.141089	0.31609	0
RAFL19-47-N03	AT1G08800	0.773885	-0.369808	0.788917	-0.342055	0.398536	-1.32722	0.653779	-0.613124	0.560944	0
RAFL08-12-A04	AT1G08830	0.828145	-0.272045	0.829807	-0.269152	1.50174	0.586639	1.05323	0.0748234	0.494928	0
RAFL05-18-F02	AT1G08930	1.07418	0.103237	0.72833	-0.457337	0.320702	-1.6407	0.707737	-0.498714	0.890308	0
RAFL11-09-C14	AT1G09130	0.657057	-0.60591	1.08379	0.116079	0.649527	-0.622539	0.79679	-0.327729	0.421723	0
RAFL09-81-G04	AT1G09240	0.475583	-1.07223	0.919858	-0.120517	0.691044	-0.53315	0.695495	-0.523888	0.477255	0
RAFL02-03-G07	AT1G09560	1.05942	0.0832685	0.965533	-0.0506027	0.726546	-0.460874	0.917165	-0.124747	0.28353	0
RAFL04-09-B05	AT1G09570	1.08717	0.120572	0.835256	-0.259709	0.799581	-0.322684	0.907334	-0.140294	0.239811	0
RAFL06-71-N13	AT1G09590	0.878025	-0.187667	0.591417	-0.757752	0.53346	-0.906548	0.667634	-0.582871	0.379457	0
RAFL16-40-M24	AT1G09650	0.656038	-0.608149	1.17268	0.229813	1.1068	0.146393	0.978507	-0.0313465	0.461605	0
RAFL09-06-E02	AT1G09760	1.18885	0.249567	0.874501	-0.193468	1.63631	0.710444	1.23322	0.30243	0.451985	0
RAFL19-67-F10	AT1G09910	0.669591	-0.578647	0.928475	-0.107065	1.053	0.0745051	0.883689	-0.17839	0.337136	0
RAFL16-30-A07	AT1G10290	0.63733	-0.649889	1.23261	0.301717	0.945632	-0.0806487	0.938524	-0.0915344	0.478851	0
RAFL05-13-J04	AT1G10470	1.13948	0.188371	0.883643	-0.178464	0.845899	-0.241443	0.956339	-0.0644056	0.232119	0
RAFL06-15-F22	AT1G10500	0.952288	-0.0705294	1.80639	0.853109	0.747016	-0.420789	1.16856	0.224738	0.658104	0
RAFL05-01-D05	AT1G10590	0.699522	-0.515558	3.38012	1.75708	0.301634	-1.72913	1.46043	0.546389	1.76971	0
RAFL11-07-O15	AT1G10740	0.835936	-0.258535	0.887215	-0.172645	0.813987	-0.296922	0.845713	-0.241761	0.063634	0
RAFL04-19-A20	AT1G10850	0.862765	-0.21296	1.1047	0.143654	0.711129	-0.491817	0.892865	-0.163487	0.318527	0
RAFL05-13-B06	AT1G10950	1.01289	0.0184772	1.11115	0.152059	0.427242	-1.22688	0.850429	-0.233738	0.760505	0
RAFL15-49-N24	AT1G11080	0.878099	-0.187544	2.50155	1.32282	0.295282	-1.75983	1.22498	0.292757	1.54143	0
RAFL05-19-N01	AT1G11480	1.28166	0.358019	1.01579	0.0225955	1.46129	0.547247	1.25291	0.325288	0.265699	0
RAFL19-72-N19	AT1G11500	1.27636	0.352039	1.06053	0.0847813	0.592527	-0.755046	0.976473	-0.0343487	0.577693	0
RAFL14-97-L22	AT1G11545	0.964602	-0.0519945	1.1956	0.257732	1.00723	0.0103879	1.05581	0.0783485	0.16381	0
RAFL16-58-K04	AT1G11600	1.50888	0.593479	1.22231	0.289615	1.36229	0.446038	1.3645	0.448368	0.151954	0
RAFL05-12-M18	AT1G11790	0.774358	-0.368927	0.79077	-0.33867	1.07118	0.0991956	0.878768	-0.186446	0.261973	0
RAFL09-10-C03	AT1G11800	1.20313	0.266789	0.973539	-0.038689	1.28921	0.366484	1.15529	0.208256	0.211116	0
RAFL08-16-C02	AT1G11840	0.844082	-0.244545	1.02171	0.0309926	0.630028	-0.666513	0.831941	-0.265446	0.351305	0
RAFL05-17-D16	AT1G11840	0.622436	-0.684003	1.22969	0.298295	1.49134	0.576608	1.11449	0.156382	0.662257	0
RAFL09-15-K15	AT1G11915	0.881765	-0.181534	1.19713	0.259576	0.61428	-0.703033	0.897724	-0.155657	0.481864	0
RAFL14-15-K07	AT1G12140	1.20877	0.273539	1.19627	0.258538	1.41073	0.49644	1.27192	0.347009	0.133234	0
RAFL09-10-J18	AT1G12570	1.34655	0.429273	0.843633	-0.245313	0.248986	-2.00586	0.813058	-0.29857	1.25728	0
RAFL09-10-O04	AT1G12620	1.26502	0.339163	1.06647	0.0928399	0.790513	-0.339139	1.04067	0.0575095	0.343359	0
RAFL09-43-B19	AT1G12760	1.18194	0.241151	1.06817	0.0951353	0.482311	-1.05197	0.910804	-0.134788	0.708203	0
RAFL09-30-D21	AT1G12760	0.515845	-0.954991	2.13118	1.09165	2.28281	1.19081	1.64328	0.716578	1.21127	0
RAFL05-17-E19	AT1G12830	0.846855	-0.239812	1.18457	0.244358	0.413719	-1.27328	0.815047	-0.295045	0.775208	0
RAFL09-17-P13	AT1G12990	0.743639	-0.427325	0.785204	-0.348861	0.789109	-0.341704	0.772651	-0.372112	0.0475023	0
RAFL14-88-G18	AT1G13360	0.635819	-0.653312	1.25077	0.322817	0.895901	-0.158589	0.927497	-0.108586	0.48808	0
RAFL06-67-I01	AT1G13510	1.01746	0.0249683	1.00796	0.0114359	1.24229	0.313006	1.08924	0.123317	0.17034	0
RAFL09-10-L06	AT1G13720	1.35257	0.435704	1.14392	0.193981	0.296364	-1.75456	0.93095	-0.103224	1.20087	0
RAFL17-21-N19	AT1G13910	0.751238	-0.412657	1.37319	0.457535	2.06952	1.0493	1.39798	0.483348	0.735382	0
RAFL21-16-B10	AT1G14060	1.23981	0.310119	1.01063	0.0152535	0.651127	-0.61899	0.967189	-0.048131	0.474773	0
RAFL07-10-D16	AT1G14320	1.37794	0.462511	0.71555	-0.482875	0.852522	-0.230191	0.982003	-0.0262002	0.489462	0
RAFL06-09-M02	AT1G14360	0.963423	-0.0537591	0.942706	-0.0851203	1.38482	0.4697	1.09698	0.133542	0.311667	0
RAFL08-18-H14	AT1G14370	0.709795	-0.494525	2.78462	1.47748	0.0576875	-4.1156	1.18404	0.243712	2.83677	0
RAFL09-56-H01	AT1G14400	1.25523	0.327952	1.11037	0.151043	0.502428	-0.993011	0.95601	-0.0649021	0.717066	0
RAFL05-19-N19	AT1G14400	1.00914	0.0131264	0.891583	-0.165558	0.797073	-0.327216	0.899265	-0.153181	0.170242	0
RAFL05-09-D06	AT1G14410	0.981544	-0.0268756	0.790503	-0.339158	1.03497	0.0495883	0.935672	-0.0959253	0.205949	0
RAFL06-11-F24	AT1G14650	0.859996	-0.217598	0.850245	-0.23405	0.361324	-1.46864	0.690522	-0.534242	0.717585	0
RAFL09-14-A11	AT1G14670	1.06687	0.0933885	1.15554	0.208573	0.443028	-1.17453	0.888482	-0.170586	0.767448	0
RAFL04-12-M17	AT1G14910	1.12192	0.165974	0.745833	-0.423075	1.0495	0.0697029	0.972419	-0.0403502	0.315984	0
RAFL09-10-N03	AT1G14920	1.09901	0.136202	0.749555	-0.415894	0.525091	-0.929359	0.791218	-0.337853	0.532897	0
RAFL05-19-H20	AT1G15180	0.936157	-0.0951772	0.9917	-0.0120237	1.1438	0.193837	1.02389	0.0340559	0.148786	0
RAFL05-17-P20	AT1G15220	1.17412	0.23158	1.16075	0.215062	1.07768	0.107929	1.13752	0.185889	0.0671313	0
RAFL04-12-M23	AT1G15270	0.87845	-0.186968	1.06384	0.0892821	1.21787	0.284359	1.05339	0.075035	0.236826	0
RAFL06-16-H22	AT1G15340	1.25713	0.330134	0.977773	-0.0324292	1.31669	0.396917	1.18386	0.243504	0.23103	0
RAFL09-18-E15	AT1G15430	1.62298	0.69865	0.858244	-0.220539	0.361706	-1.46711	0.947645	-0.0775811	1.087	0
RAFL09-70-K21	AT1G15690	1.14208	0.191659	0.908086	-0.139098	0.978001	-0.0320924	1.00939	0.0134808	0.168778	0
RAFL06-12-P08	AT1G15880	1.10517	0.144274	0.821836	-0.283077	0.832356	-0.264727	0.919789	-0.120625	0.241608	0
RAFL03-05-B08	AT1G15930	0.741783	-0.430931	0.91327	-0.130887	0.707747	-0.498695	0.7876	-0.344465	0.195747	0
RAFL05-09-J15	AT1G16060	0.712433	-0.489174	0.871484	-0.198453	0.357777	-1.48287	0.647231	-0.627647	0.673507	0
RAFL07-11-K16	AT1G16570	1.2426	0.313362	0.673597	-0.570042	0.78848	-0.342854	0.901559	-0.149506	0.458737	0
RAFL09-13-A04	AT1G16750	1.31518	0.39526	0.998565	-0.00207177	0.942592	-0.085295	1.08545	0.118287	0.256817	0
RAFL07-15-M03	AT1G16870	1.58637	0.665731	1.25879	0.332036	1.17127	0.228078	1.33881	0.420953	0.228655	0
RAFL19-90-A15	AT1G17030	0.951248	-0.072106	0.9303	-0.104233	1.35018	0.433155	1.07724	0.107345	0.301415	0
RAFL16-36-L19	AT1G17060	0.82563	-0.276433	1.00229	0.00329408	0.42129	-1.24712	0.749735	-0.415547	0.656252	0
RAFL16-18-C05	AT1G17130	0.98042	-0.0285276	0.868645	-0.203161	0.410097	-1.28596	0.753054	-0.409174	0.681187	0
RAFL21-25-C02	AT1G17180	1.08772	0.121311	1.14225	0.191883	0.510469	-0.970106	0.913482	-0.130553	0.651458	0
RAFL17-26-H03	AT1G17510	2.04949	1.03527	1.14305	0.192892	0.970912	-0.0425875	1.38782	0.47282	0.566689	0
RAFL05-15-C18	AT1G17530	0.774188	-0.369244	0.833959	-0.261951	0.514614	-0.958437	0.707587	-0.49902	0.375001	0
RAFL11-12-C17	AT1G17620	0.937245	-0.0935017	0.958191	-0.0616146	1.32911	0.410466	1.07485	0.104136	0.282211	0
RAFL08-10-O13	AT1G17790	0.881494	-0.181977	0.878213	-0.187358	0.977727	-0.0324959	0.912478	-0.132138	0.0878974	0
RAFL16-33-J05	AT1G17810	0.971654	-0.0414851	1.21891	0.285597	0.620104	-0.689418	0.936891	-0.094047	0.496228	0
RAFL05-12-N10	AT1G17860	1.08035	0.111504	1.10466	0.143607	0.729826	-0.454376	0.971614	-0.0415442	0.336362	0
RAFL09-67-P15	AT1G18030	1.18719	0.24755	0.756402	-0.402775	0.450636	-1.14996	0.798076	-0.325402	0.699317	0
RAFL05-14-D24	AT1G18540	0.516242	-0.953881	1.39501	0.480273	0.692764	-0.529563	0.868005	-0.204225	0.736728	0
RAFL07-16-P10	AT1G18620	1.66857	0.738609	0.750801	-0.413498	0.612429	-0.707385	1.0106	0.0152103	0.764266	0
RAFL09-47-M11	AT1G18700	1.06357	0.0889216	1.21405	0.279826	0.569564	-0.812071	0.949062	-0.0754253	0.583162	0
RAFL05-11-O04	AT1G19170	0.882303	-0.180654	1.07981	0.110775	0.686689	-0.542271	0.882933	-0.179623	0.327151	0
RAFL09-09-P16	AT1G19180	0.852169	-0.230789	1.01549	0.0221717	0.668864	-0.580216	0.845506	-0.242112	0.302478	0
RAFL05-17-E01	AT1G19400	0.976243	-0.0346885	1.28045	0.356653	2.08304	1.05869	1.44658	0.532646	0.554	0
RAFL05-07-E24	AT1G19660	1.19561	0.257745	0.709095	-0.495949	0.914591	-0.128802	0.939765	-0.0896285	0.376888	0
RAFL08-16-O05	AT1G19740	1.03964	0.0560875	1.0405	0.057274	0.644587	-0.633553	0.908242	-0.138851	0.398507	0
RAFL09-12-L13	AT1G20110	1.16007	0.214217	0.561948	-0.831492	0.749922	-0.415187	0.823981	-0.279317	0.526461	0
RAFL07-11-E17	AT1G20330	1.05739	0.0805123	0.929278	-0.105818	1.26245	0.336225	1.08304	0.115087	0.221927	0
RAFL05-04-C09	AT1G20450	1.26535	0.339533	0.566257	-0.82047	0.133562	-2.90442	0.655055	-0.610312	1.64376	0
RAFL09-18-G13	AT1G20510	0.546482	-0.871754	1.04122	0.0582708	0.825273	-0.277056	0.804324	-0.314151	0.471002	0
RAFL05-15-D20	AT1G20620	0.531245	-0.912551	1.02081	0.0297086	1.31017	0.389754	0.954074	-0.0678275	0.672494	0
RAFL09-45-P19	AT1G20630	0.668005	-0.582069	0.779056	-0.360201	0.507616	-0.97819	0.651559	-0.618032	0.313062	0
RAFL04-15-E15	AT1G20693	0.433886	-1.20461	0.954064	-0.0678427	0.990103	-0.0143489	0.792684	-0.335181	0.672288	0
RAFL07-17-K19	AT1G20880	0.885093	-0.176099	0.962809	-0.0546781	0.64257	-0.638075	0.830157	-0.268543	0.307819	0
RAFL09-16-H10	AT1G20980	1.0514	0.0723182	0.765105	-0.38627	0.818282	-0.289329	0.878264	-0.187273	0.241692	0
RAFL08-16-G14	AT1G21270	0.859171	-0.218983	0.766698	-0.383269	0.49251	-1.02177	0.706127	-0.502001	0.424097	0
RAFL15-06-F04	AT1G21280	1.27784	0.353711	1.17358	0.230918	0.596192	-0.74615	1.01587	0.022719	0.602693	0
RAFL17-34-M19	AT1G21520	0.785689	-0.347969	0.876826	-0.189638	0.448626	-1.15641	0.703714	-0.506939	0.518541	0
RAFL09-84-B02	AT1G21640	1.00903	0.012974	1.07427	0.10336	0.747788	-0.419298	0.943698	-0.0836028	0.279344	0
RAFL05-10-H24	AT1G21640	0.908479	-0.138475	1.19475	0.256713	1.31462	0.394644	1.13928	0.188127	0.276711	0
RAFL21-14-E14	AT1G22050	1.10518	0.144286	1.40891	0.494575	0.632104	-0.661765	1.04873	0.0686451	0.592951	0
RAFL08-12-E19	AT1G22620	1.35813	0.441618	0.855672	-0.22487	1.35116	0.434198	1.18832	0.248923	0.382673	0
RAFL06-13-M17	AT1G22640	0.638831	-0.646494	2.18168	1.12544	0.54992	-0.862706	1.12348	0.167971	1.09081	0
RAFL06-13-N20	AT1G22700	0.801051	-0.320034	1.04587	0.0647077	0.649276	-0.623097	0.832067	-0.265229	0.34471	0
RAFL08-12-P11	AT1G22710	1.29722	0.375421	0.836793	-0.257057	0.941531	-0.0869188	1.02518	0.0358783	0.327295	0
RAFL05-16-L13	AT1G22710	1.29946	0.377914	0.613416	-0.705062	0.335929	-1.57377	0.749602	-0.415803	0.977801	0
RAFL05-15-D21	AT1G22780	0.837855	-0.255227	1.11361	0.155249	0.908704	-0.138117	0.953391	-0.06886	0.211451	0
RAFL19-75-B07	AT1G22882	0.744795	-0.425085	1.44518	0.531247	0.790464	-0.339228	0.993479	-0.00943883	0.529098	0
RAFL09-48-A08	AT1G23060	0.946621	-0.0791405	1.42193	0.507847	0.467725	-1.09627	0.945424	-0.0809662	0.811612	0
RAFL04-15-O22	AT1G23090	1.38695	0.471912	0.907264	-0.140405	0.494284	-1.01659	0.929498	-0.105476	0.748138	0
RAFL09-09-I20	AT1G23310	1.23641	0.306163	1.22058	0.287561	0.917685	-0.123929	1.12489	0.169786	0.243122	0
RAFL08-18-D08	AT1G23400	0.628244	-0.670603	1.08165	0.113239	0.893733	-0.162084	0.867877	-0.204437	0.397661	0
RAFL03-02-F02	AT1G23490	1.01426	0.0204295	1.83925	0.879114	0.492048	-1.02313	1.11519	0.157283	0.952617	0
RAFL19-96-J19	AT1G24070	0.504233	-0.987838	1.22156	0.288726	1.61878	0.694906	1.11486	0.15686	0.878087	0
RAFL05-17-A01	AT1G24120	0.975403	-0.03593	0.933732	-0.0989199	0.921922	-0.117283	0.943686	-0.0836218	0.0426677	0
RAFL09-15-I16	AT1G24180	0.99088	-0.013218	0.770162	-0.376766	0.490679	-1.02715	0.750573	-0.413935	0.513683	0
RAFL19-51-O05	AT1G24290	0.669778	-0.578246	0.903335	-0.146667	1.01076	0.0154362	0.86129	-0.215429	0.306865	0
RAFL05-19-O11	AT1G24530	1.39035	0.475447	0.936409	-0.09479	0.452136	-1.14517	0.926298	-0.110452	0.822078	0
RAFL05-16-H23	AT1G25420	0.582895	-0.778691	0.927754	-0.108186	0.46346	-1.10948	0.658036	-0.603761	0.510164	0
RAFL05-20-P13	AT1G26470	0.566566	-0.819683	0.862746	-0.212992	1.38196	0.466718	0.937091	-0.0937382	0.643546	0
RAFL05-02-I23	AT1G26850	0.830114	-0.268618	0.884684	-0.176766	1.38031	0.464989	1.0317	0.0450257	0.39968	0
RAFL02-02-B05	AT1G27030	0.65954	-0.600467	1.10304	0.141485	0.0659896	-3.92162	0.609523	-0.714247	2.16369	0
RAFL05-19-M20	AT1G27090	0.323806	-1.6268	1.12929	0.175421	1.49575	0.580871	0.98295	-0.0248094	1.17517	0
RAFL05-17-A13	AT1G27130	0.846528	-0.24037	1.05442	0.076446	0.931043	-0.10308	0.943996	-0.0831472	0.158877	0
RAFL14-66-J15	AT1G27390	0.830961	-0.267147	1.06929	0.0966489	0.874596	-0.193311	0.924948	-0.112556	0.1923	0
RAFL05-19-K21	AT1G27510	0.667853	-0.582397	0.470153	-1.0888	0.767155	-0.38241	0.635054	-0.65505	0.364102	0
RAFL04-18-L02	AT1G27900	1.93014	0.948709	0.996205	-0.00548584	1.3108	0.390444	1.41238	0.49813	0.479393	0
RAFL11-06-P03	AT1G28280	1.28045	0.356648	1.28525	0.362048	1.31501	0.395069	1.29357	0.371355	0.0207995	0
RAFL16-60-N08	AT1G28330	1.68045	0.748847	0.940693	-0.0882039	1.10055	0.138218	1.24056	0.310995	0.432972	0
RAFL17-44-B21	AT1G28960	0.989954	-0.0145662	0.745617	-0.423492	0.572007	-0.805896	0.769193	-0.378583	0.395739	0
RAFL15-09-N24	AT1G28960	1.39761	0.482966	1.07728	0.107387	0.443211	-1.17394	0.9727	-0.0399331	0.868732	0
RAFL09-16-O21	AT1G29150	1.03616	0.0512436	0.724417	-0.465109	0.598137	-0.741451	0.786237	-0.346964	0.402358	0
RAFL05-18-O21	AT1G29395	1.24224	0.312943	1.22042	0.287377	0.526887	-0.924436	0.996515	-0.00503628	0.707136	0
RAFL08-10-G20	AT1G29500	0.487102	-1.0377	1.32209	0.402816	0.665204	-0.588132	0.824797	-0.277888	0.73702	0
RAFL09-98-K23	AT1G29630	1.21281	0.278354	1.04332	0.061185	1.42951	0.515524	1.22855	0.296955	0.227243	0
RAFL09-10-I03	AT1G29930	1.31169	0.391432	1.3432	0.42567	0.893321	-0.16275	1.18274	0.24213	0.330285	0
RAFL07-17-A05	AT1G29940	1.3807	0.465398	0.893654	-0.162211	0.522145	-0.937479	0.932166	-0.101342	0.702732	0
RAFL09-10-L23	AT1G30240	0.913061	-0.131217	0.690629	-0.534017	0.788424	-0.342956	0.797371	-0.326676	0.201488	0
RAFL04-12-L23	AT1G30360	0.968542	-0.0461136	0.679875	-0.556658	1.19979	0.262782	0.949402	-0.0749086	0.413835	0
RAFL09-45-A20	AT1G30680	1.51957	0.603659	1.53925	0.622224	0.654782	-0.610913	1.23786	0.307853	0.706654	0
RAFL08-12-E04	AT1G30750	1.19112	0.252315	0.815823	-0.293673	0.271674	-1.88005	0.759538	-0.396806	1.10768	0
RAFL17-22-C23	AT1G31160	0.860127	-0.217379	1.18895	0.249687	1.44718	0.533249	1.16542	0.22085	0.379034	0
RAFL09-06-G17	AT1G31330	0.973904	-0.0381486	0.813274	-0.298186	1.16714	0.222974	0.984772	-0.0221387	0.26058	0
RAFL04-18-B07	AT1G31420	0.920803	-0.119036	1.528	0.611642	2.54681	1.34869	1.6652	0.735699	0.733866	0
RAFL17-28-I12	AT1G31720	1.02945	0.0418695	0.842407	-0.24741	1.37069	0.4549	1.08085	0.112163	0.352967	0
RAFL09-09-G09	AT1G31850	1.01851	0.0264653	0.936077	-0.0953006	0.812351	-0.299824	0.922314	-0.11667	0.164885	0
RAFL04-18-J05	AT1G31870	0.833004	-0.263605	1.02679	0.0381364	1.88218	0.912407	1.24732	0.318837	0.610792	0
RAFL09-06-D10	AT1G32170	1.06762	0.0944045	1.08703	0.120386	0.740407	-0.433609	0.965019	-0.0513703	0.312619	0
RAFL06-15-A20	AT1G32350	0.731585	-0.450903	1.19635	0.258634	1.47955	0.565162	1.13583	0.183744	0.521183	0
RAFL04-09-P12	AT1G32490	0.880489	-0.183623	1.06347	0.0887819	0.612064	-0.708245	0.852008	-0.23106	0.40511	0
RAFL06-82-G15	AT1G32560	1.14116	0.190505	0.824991	-0.277549	0.5108	-0.969171	0.825651	-0.276395	0.583418	0
RAFL06-16-E18	AT1G32920	1.0195	0.0278571	1.38492	0.469806	0.828501	-0.271425	1.07764	0.107876	0.372897	0
RAFL16-30-K10	AT1G33090	1.25712	0.330119	2.45777	1.29735	0.172733	-2.53338	1.29587	0.373923	1.99205	0
RAFL09-06-O18	AT1G33110	0.781581	-0.355533	0.948714	-0.0759554	1.03572	0.0506365	0.922005	-0.117153	0.207831	0
RAFL08-13-B03	AT1G33230	0.912366	-0.132316	0.479666	-1.0599	1.4472	0.533261	0.94641	-0.0794635	0.800162	0
RAFL09-80-B16	AT1G33270	1.23943	0.309682	1.21176	0.277105	0.799714	-0.322443	1.08364	0.115881	0.355927	0
RAFL05-02-O13	AT1G33470	1.07488	0.104182	1.14365	0.193642	0.320275	-1.64262	0.846269	-0.240812	1.03531	0
RAFL06-08-H20	AT1G33780	1.10449	0.143382	1.10578	0.145069	0.620007	-0.689643	0.943427	-0.0840165	0.481435	0
RAFL07-13-L17	AT1G33980	1.52933	0.612901	1.00407	0.00585402	0.441824	-1.17846	0.99174	-0.0119656	0.911048	0
RAFL09-18-M22	AT1G33990	1.16554	0.220996	0.831207	-0.26672	0.496354	-1.01056	0.831033	-0.267022	0.6202	0
RAFL09-17-L12	AT1G34150	2.1139	1.0799	0.96441	-0.0522816	0.878325	-0.187173	1.31888	0.39931	0.695884	0
RAFL05-16-F14	AT1G35460	0.736142	-0.441945	0.885805	-0.174939	0.527757	-0.922054	0.716568	-0.480825	0.378589	0
RAFL14-93-D21	AT1G36060	0.914153	-0.129493	0.811832	-0.300747	0.358638	-1.4794	0.694874	-0.525177	0.734938	0
RAFL05-18-K08	AT1G36280	0.643378	-0.636261	0.929504	-0.105466	0.179786	-2.47564	0.584223	-0.775409	1.24384	0
RAFL05-10-N02	AT1G41830	1.42514	0.5111	1.0655	0.0915326	0.855487	-0.225183	1.11537	0.157529	0.369337	0
RAFL05-21-I22	AT1G43670	0.836334	-0.257849	1.10728	0.147026	0.508093	-0.976836	0.817237	-0.291173	0.5692	0
RAFL09-18-P18	AT1G43860	1.15605	0.209198	0.762591	-0.391019	1.44485	0.530922	1.12116	0.164996	0.467929	0
RAFL21-34-N20	AT1G45010	0.892033	-0.164831	1.22246	0.28979	0.833283	-0.263121	0.982593	-0.0253342	0.294972	0
RAFL05-11-G18	AT1G47970	0.557211	-0.843705	1.17183	0.22876	1.17012	0.226656	0.966386	-0.0493285	0.618582	0
RAFL05-14-A14	AT1G48210	0.560597	-0.834963	1.56327	0.644571	0.776919	-0.364165	0.96693	-0.0485163	0.755891	0
RAFL08-16-P09	AT1G48420	1.14503	0.19538	1.29253	0.370193	0.225422	-2.1493	0.887658	-0.171924	1.40688	0
RAFL06-08-F07	AT1G48440	0.981275	-0.0272705	0.945984	-0.0801124	1.01386	0.0198523	0.980372	-0.0285995	0.0500096	0
RAFL09-16-F08	AT1G48480	0.843728	-0.245149	1.04027	0.0569648	1.42691	0.512893	1.10364	0.142266	0.381613	0
RAFL08-13-J18	AT1G48750	0.846845	-0.239829	1.35946	0.443032	0.942969	-0.0847172	1.04976	0.0700563	0.357975	0
RAFL09-13-J06	AT1G48920	0.786922	-0.345707	1.27246	0.347615	0.593098	-0.753658	0.884158	-0.177623	0.556765	0
RAFL09-14-O03	AT1G49050	0.785841	-0.347691	0.854881	-0.226205	0.67535	-0.566292	0.772024	-0.373282	0.172339	0
RAFL09-17-J19	AT1G49160	0.770353	-0.376409	0.799254	-0.323273	0.607467	-0.719122	0.725691	-0.462572	0.214853	0
RAFL04-17-A02	AT1G49480	2.07331	1.05194	0.833653	-0.262482	0.440946	-1.18133	1.11597	0.158297	1.12245	0
RAFL03-10-P14	AT1G49590	0.955978	-0.0649505	1.01474	0.0211116	1.25373	0.326222	1.07482	0.104089	0.205554	0
RAFL07-14-O14	AT1G49710	1.16026	0.214451	0.723871	-0.466195	0.300883	-1.73272	0.728339	-0.457318	0.988169	0
RAFL09-18-O15	AT1G49760	1.33711	0.419121	1.117	0.15963	1.97956	0.98518	1.47789	0.56354	0.422156	0
RAFL09-12-D13	AT1G50300	1.5274	0.611079	1.04112	0.0581334	2.02456	1.01761	1.53103	0.614499	0.481596	0
RAFL17-42-I17	AT1G50440	0.862823	-0.212863	1.66036	0.731494	0.857325	-0.222086	1.12684	0.172276	0.547907	0
RAFL04-09-G11	AT1G50450	1.19537	0.257457	0.824489	-0.278427	0.900554	-0.151115	0.973471	-0.0387898	0.279974	0
RAFL09-06-H16	AT1G50560	1.27244	0.347602	0.864517	-0.210034	0.841778	-0.248488	0.992913	-0.0102608	0.333607	0
RAFL06-07-I05	AT1G50900	0.531519	-0.911806	1.59219	0.671014	1.26065	0.334163	1.12812	0.173919	0.833789	0
RAFL05-04-A22	AT1G51400	1.73766	0.797143	1.31643	0.396626	0.700152	-0.51426	1.25141	0.323556	0.67205	0
RAFL09-33-L14	AT1G51440	1.40536	0.490938	1.23018	0.298868	2.84192	1.50687	1.82582	0.868544	0.649136	0
RAFL04-12-K11	AT1G51520	0.885595	-0.17528	1.06019	0.0843221	0.597066	-0.744037	0.847617	-0.238516	0.423686	0
RAFL02-04-A09	AT1G51660	0.491079	-1.02597	1.18466	0.244476	0.393407	-1.34591	0.689716	-0.535926	0.841201	0
RAFL09-12-D07	AT1G52080	0.914445	-0.129032	1.29191	0.369506	0.707072	-0.500071	0.971142	-0.0422452	0.436344	0
RAFL07-09-G24	AT1G52160	1.38835	0.473367	0.904532	-0.144756	1.05608	0.078725	1.11632	0.158752	0.312986	0
RAFL06-15-G10	AT1G52220	0.933527	-0.0992369	0.90744	-0.140125	0.768882	-0.379165	0.86995	-0.200996	0.151202	0
RAFL05-04-E02	AT1G52230	0.851552	-0.231833	1.07377	0.102686	0.972776	-0.0398202	0.966033	-0.0498555	0.167869	0
RAFL07-10-G08	AT1G52400	0.591361	-0.757889	1.00801	0.0115144	0.531562	-0.91169	0.710312	-0.493475	0.494628	0
RAFL06-67-J08	AT1G52400	1.06012	0.0842275	0.737328	-0.439621	0.421077	-1.24784	0.739508	-0.435361	0.671075	0
RAFL05-03-B22	AT1G52400	0.939689	-0.0897446	0.690501	-0.534284	0.455812	-1.13349	0.695334	-0.524222	0.523779	0
RAFL05-20-M16	AT1G52520	0.991219	-0.0127237	1.17476	0.23237	1.6382	0.712114	1.26806	0.342625	0.368695	0
RAFL21-42-N19	AT1G52710	0.617407	-0.695706	0.696229	-0.522366	0.237847	-2.07189	0.517161	-0.951314	0.849016	0
RAFL14-02-N07	AT1G52820	1.053	0.0745031	1.30466	0.383673	0.602878	-0.730062	0.986845	-0.0191046	0.574937	0
RAFL09-35-O16	AT1G52890	1.268	0.342551	0.45396	-1.13936	1.08739	0.120871	0.936449	-0.0947273	0.799311	0
RAFL05-08-B08	AT1G53090	0.785443	-0.348421	1.19362	0.255344	1.34913	0.432028	1.1094	0.149776	0.409237	0
RAFL09-13-E01	AT1G53210	1.19279	0.254337	0.944566	-0.0822766	0.552527	-0.855884	0.896627	-0.157421	0.569264	0
RAFL02-01-J06	AT1G53240	0.663072	-0.592762	1.21601	0.282161	1.98672	0.990386	1.2886	0.365806	0.793036	0
RAFL08-18-B11	AT1G53240	0.922409	-0.116521	1.08811	0.12183	0.493335	-1.01936	0.83462	-0.260809	0.601975	0
RAFL11-01-A10	AT1G53290	1.32982	0.411233	0.604107	-0.727124	0.51298	-0.963026	0.815636	-0.294002	0.734858	0
RAFL09-86-O17	AT1G53450	0.53689	-0.8973	1.57397	0.654412	1.55147	0.633637	1.22078	0.287802	0.889945	0
RAFL09-82-O06	AT1G53480	0.517416	-0.950605	1.26037	0.333852	1.94849	0.962355	1.24209	0.312773	0.975044	0
RAFL08-09-C07	AT1G53500	1.04166	0.0588879	0.897127	-0.156616	1.23657	0.306341	1.05845	0.0819563	0.231662	0
RAFL09-12-A15	AT1G53830	1.25623	0.329106	1.01597	0.0228611	0.490117	-1.0288	0.920775	-0.11908	0.712237	0
RAFL05-04-G20	AT1G53910	1.18508	0.244989	0.941189	-0.0874434	1.36133	0.445014	1.16253	0.217272	0.268959	0
RAFL08-17-D04	AT1G54010	1.47406	0.559794	0.947628	-0.0776076	0.640918	-0.641789	1.02087	0.0297966	0.601164	0
RAFL09-35-K05	AT1G54030	0.970648	-0.0429802	1.38647	0.471413	0.703927	-0.506503	1.02035	0.0290598	0.489178	0
RAFL09-37-N07	AT1G54100	0.549677	-0.863345	0.938775	-0.0911487	0.855945	-0.22441	0.781466	-0.355746	0.412772	0
RAFL09-12-N16	AT1G54310	1.03519	0.0498933	0.548148	-0.867364	0.10835	-3.20623	0.563895	-0.826501	1.67899	0
RAFL06-11-K08	AT1G54370	1.21053	0.275635	0.899038	-0.153546	0.580171	-0.785449	0.896579	-0.157498	0.53376	0
RAFL09-18-A03	AT1G54380	0.863446	-0.211822	0.784273	-0.350572	0.595622	-0.747531	0.74778	-0.419313	0.278032	0
RAFL07-07-L03	AT1G54520	0.844168	-0.244399	0.805098	-0.312763	0.547961	-0.867855	0.732409	-0.449279	0.341931	0
RAFL09-47-E24	AT1G54660	0.952283	-0.0705382	1.10579	0.145079	0.717341	-0.47927	0.925138	-0.112259	0.317113	0
RAFL09-14-B01	AT1G54870	0.918487	-0.122668	0.87908	-0.185933	0.489527	-1.03054	0.762365	-0.391446	0.506885	0
RAFL09-45-L10	AT1G55080	0.721122	-0.471685	1.35007	0.433036	0.694908	-0.525105	0.922034	-0.117108	0.538425	0
RAFL08-12-O11	AT1G55310	0.956968	-0.0634571	0.789709	-0.340606	0.310311	-1.68821	0.685663	-0.544429	0.869165	0
RAFL08-16-B13	AT1G55350	0.900384	-0.151387	0.852748	-0.229808	0.801624	-0.319003	0.851586	-0.231777	0.0838655	0
RAFL09-15-N23	AT1G55460	1.38877	0.47381	0.948907	-0.0756608	0.689196	-0.537015	1.00896	0.0128669	0.506052	0
RAFL09-14-P21	AT1G55460	1.0923	0.127371	0.972971	-0.0395318	0.325026	-1.62137	0.796766	-0.327772	0.965071	0
RAFL04-14-O07	AT1G55480	0.788041	-0.343658	1.06352	0.0888413	1.45071	0.536761	1.10076	0.138495	0.440232	0
RAFL09-16-D10	AT1G55540	1.30008	0.3786	1.19223	0.253658	0.518479	-0.947643	1.00359	0.00517687	0.732309	0
RAFL05-15-A16	AT1G55890	0.727787	-0.458411	0.97472	-0.0369406	1.08449	0.117017	0.928999	-0.106251	0.297898	0
RAFL07-10-A22	AT1G55960	1.46346	0.549379	0.697294	-0.520161	0.659623	-0.600287	0.940124	-0.0890769	0.641881	0
RAFL07-11-O14	AT1G56070	1.28792	0.36504	1.06861	0.0957303	0.617425	-0.695665	0.991316	-0.0125832	0.551351	0
RAFL07-07-J02	AT1G56190	0.889516	-0.168907	1.17105	0.2278	1.14812	0.199271	1.06956	0.0970187	0.221264	0
RAFL07-10-E20	AT1G56280	4.48599	2.16543	0.618607	-0.692905	0.360906	-1.4703	1.82183	0.865392	1.91455	0
RAFL05-11-H09	AT1G56300	1.36467	0.44855	0.775604	-0.366608	0.351889	-1.50681	0.83072	-0.267565	0.982172	0
RAFL09-74-F17	AT1G56330	1.09343	0.128855	0.928016	-0.107779	1.62453	0.700019	1.21532	0.281339	0.415283	0
RAFL04-09-J20	AT1G56450	0.982735	-0.0251261	0.651932	-0.617207	0.584429	-0.774901	0.739698	-0.434991	0.395304	0
RAFL09-88-E16	AT1G57590	0.732733	-0.44864	1.36011	0.443719	0.745191	-0.424318	0.94601	-0.0800726	0.508328	0
RAFL08-11-L01	AT1G57660	1.04013	0.0567626	1.03666	0.051947	1.03651	0.0517289	1.03777	0.0534814	0.00284531	0
RAFL09-07-P07	AT1G58270	0.926611	-0.109964	0.827724	-0.272779	1.08029	0.111422	0.944876	-0.0818034	0.192843	0
RAFL11-01-F13	AT1G58470	0.871022	-0.199219	0.972305	-0.040519	0.695542	-0.523791	0.84629	-0.240777	0.246335	0
RAFL07-16-M16	AT1G59710	1.56109	0.642549	0.665775	-0.586894	0.636385	-0.652029	0.954415	-0.0673113	0.72935	0
RAFL09-15-D03	AT1G59740	1.08223	0.114013	1.10622	0.145632	0.928933	-0.106353	1.03913	0.0553727	0.13727	0
RAFL09-09-H16	AT1G60260	1.328	0.409252	0.496427	-1.01035	0.841137	-0.249587	0.88852	-0.170523	0.710408	0
RAFL11-05-O04	AT1G60600	0.760894	-0.394232	1.15334	0.205815	0.466556	-1.09988	0.793596	-0.333524	0.653558	0
RAFL06-10-G18	AT1G60940	1.26509	0.339244	0.887139	-0.172768	1.3899	0.474976	1.18071	0.239654	0.341602	0
RAFL09-36-H19	AT1G61000	1.0729	0.101512	1.14914	0.200558	0.470607	-1.0874	0.897549	-0.155937	0.716726	0
RAFL05-16-E17	AT1G61040	1.10617	0.145575	1.13994	0.18896	0.736149	-0.441931	0.994087	-0.00855553	0.352389	0
RAFL09-07-G17	AT1G61065	0.800644	-0.320767	0.938037	-0.0922835	1.40731	0.492936	1.04866	0.0685501	0.419682	0
RAFL07-09-O18	AT1G61120	0.9272	-0.109047	0.820165	-0.286013	1.38379	0.468624	1.04372	0.0617323	0.394652	0
RAFL07-11-K12	AT1G61180	1.01547	0.0221498	0.925394	-0.11186	0.518716	-0.946984	0.819861	-0.286549	0.525136	0
RAFL11-13-B13	AT1G61570	0.991969	-0.011633	0.782703	-0.353463	0.531038	-0.913113	0.76857	-0.379751	0.455105	0
RAFL05-19-E15	AT1G61730	0.529391	-0.917594	1.48524	0.570691	0.789142	-0.341642	0.93459	-0.0975952	0.750452	0
RAFL05-05-K13	AT1G61890	1.13407	0.181511	1.03504	0.0496929	1.39699	0.482323	1.1887	0.249388	0.221748	0
RAFL08-08-D01	AT1G62020	1.56283	0.644158	0.941285	-0.0872962	0.564903	-0.823924	1.02301	0.0328134	0.734043	0
RAFL21-30-D05	AT1G62150	0.502628	-0.992436	1.14985	0.201444	0.53711	-0.896712	0.729862	-0.454304	0.663383	0
RAFL09-17-L13	AT1G62180	1.14761	0.198628	1.02664	0.0379323	0.798363	-0.324884	0.99087	-0.0132321	0.26818	0
RAFL05-20-B01	AT1G62500	0.508166	-0.976628	1.47236	0.558127	1.13596	0.183914	1.03883	0.0549568	0.800247	0
RAFL09-16-L17	AT1G62560	1.14816	0.199321	0.896017	-0.158401	0.302829	-1.72342	0.782335	-0.354142	1.0226	0
RAFL08-13-K09	AT1G62660	1.2074	0.271902	1.13095	0.177541	0.442435	-1.17646	0.926929	-0.109469	0.810348	0
RAFL09-12-O21	AT1G62710	0.838726	-0.253728	0.851295	-0.232269	0.977785	-0.0324106	0.889269	-0.169309	0.122056	0
RAFL15-47-M19	AT1G62740	0.578278	-0.790166	0.888889	-0.169925	1.03875	0.0548533	0.835307	-0.259622	0.437661	0
RAFL05-14-I17	AT1G62810	1.15212	0.204291	0.897208	-0.156485	0.332779	-1.58736	0.794036	-0.332724	0.947593	0
RAFL05-16-O05	AT1G62830	1.07098	0.0989259	1.01176	0.0168711	0.57792	-0.791058	0.886886	-0.173179	0.491859	0
RAFL14-20-I11	AT1G63460	1.39372	0.478942	1.44357	0.529636	0.423309	-1.24022	1.08687	0.120173	1.00751	0
RAFL06-07-N14	AT1G63690	0.149869	-2.73823	0.94559	-0.0807129	0.80588	-0.311363	0.63378	-0.657947	1.47226	0
RAFL09-19-A22	AT1G63770	0.458629	-1.1246	0.980361	-0.0286153	0.434619	-1.20218	0.624536	-0.679143	0.656309	0
RAFL15-08-N11	AT1G64050	0.781527	-0.355633	0.448348	-1.15731	0.414384	-1.27096	0.548086	-0.867526	0.498904	0
RAFL14-95-L15	AT1G64060	0.895428	-0.159351	0.994931	-0.00733113	0.942893	-0.0848347	0.944417	-0.0825038	0.0760149	0
RAFL08-19-A05	AT1G64110	1.03026	0.0430088	0.688265	-0.538964	0.745743	-0.42325	0.821423	-0.283803	0.30808	0
RAFL08-08-H23	AT1G64150	1.42834	0.514343	0.879337	-0.185512	0.933114	-0.0998745	1.08026	0.111385	0.381749	0
RAFL14-19-H05	AT1G64190	0.961598	-0.0564944	0.918863	-0.122078	0.660276	-0.59886	0.846912	-0.239716	0.296024	0
RAFL06-72-B22	AT1G64370	1.16921	0.225536	0.911631	-0.133478	0.240576	-2.05544	0.773806	-0.369956	1.22649	0
RAFL04-10-L08	AT1G64400	0.438592	-1.18905	0.701309	-0.511878	0.46788	-1.09579	0.535927	-0.899892	0.367017	0
RAFL06-71-C15	AT1G64500	1.19127	0.252496	0.8658	-0.207894	1.15602	0.209171	1.07103	0.098999	0.254224	0
RAFL11-02-N11	AT1G64660	0.906036	-0.142359	1.09032	0.124752	2.15356	1.10673	1.38331	0.468121	0.657753	0
RAFL05-18-H16	AT1G64660	0.842477	-0.24729	0.875683	-0.19152	1.47359	0.559336	1.06392	0.0893856	0.450471	0
RAFL05-11-H19	AT1G64680	0.964544	-0.0520807	0.569537	-0.812139	0.994405	-0.00809502	0.842829	-0.246689	0.452053	0
RAFL05-20-N02	AT1G64740	1.2186	0.285221	1.10203	0.140162	0.913919	-0.129862	1.07818	0.1086	0.210653	0
RAFL05-10-O05	AT1G65150	0.935968	-0.0954686	1.03	0.0426512	0.760761	-0.394485	0.908911	-0.137789	0.223449	0
RAFL09-11-I12	AT1G65410	1.19865	0.26141	2.0564	1.04012	0.720778	-0.472372	1.32528	0.406295	0.75636	0
RAFL06-76-H05	AT1G65650	0.867102	-0.205726	0.86237	-0.213621	1.60023	0.678278	1.1099	0.15043	0.512674	0
RAFL09-14-P11	AT1G65800	0.802632	-0.317189	1.30044	0.379003	0.338246	-1.56385	0.813774	-0.2973	0.98434	0
RAFL09-67-O03	AT1G65960	0.857109	-0.222449	1.00855	0.0122838	0.384624	-1.37848	0.750095	-0.414855	0.744505	0
RAFL03-05-I07	AT1G66100	0.962793	-0.0547022	1.10157	0.139566	0.70035	-0.513852	0.921572	-0.117831	0.335538	0
RAFL07-12-D03	AT1G66330	1.09465	0.130464	0.972188	-0.0406929	0.957395	-0.0628134	1.00808	0.0116047	0.105783	0
RAFL06-83-K02	AT1G66400	1.24265	0.313417	0.774775	-0.368151	0.350313	-1.51328	0.789245	-0.341455	0.923101	0
RAFL06-83-K02	AT1G66400	0.945358	-0.0810666	1.02771	0.0394317	0.543249	-0.880313	0.838772	-0.253649	0.499874	0
RAFL05-01-E17	AT1G66530	0.606453	-0.721532	0.846285	-0.240784	0.171462	-2.54404	0.5414	-0.885233	1.21502	0
RAFL14-53-M04	AT1G66800	0.910328	-0.135542	1.16165	0.216172	0.405735	-1.30139	0.825903	-0.275955	0.794344	0
RAFL09-07-E01	AT1G67050	1.02687	0.0382552	1.01358	0.0194639	0.437819	-1.19159	0.826091	-0.275627	0.704691	0
RAFL09-09-L11	AT1G67090	0.51694	-0.951932	1.22793	0.296224	0.400515	-1.32007	0.715127	-0.483729	0.847135	0
RAFL09-07-G15	AT1G67280	1.34904	0.431935	0.716765	-0.480429	0.282426	-1.82405	0.782744	-0.353387	1.13484	0
RAFL08-11-E01	AT1G67360	1.86696	0.90069	0.873676	-0.19483	1.74155	0.800368	1.49406	0.579238	0.605619	0
RAFL08-17-C11	AT1G67580	1.51729	0.601493	0.924827	-0.112744	1.28186	0.358237	1.24132	0.31188	0.363119	0
RAFL07-13-L21	AT1G67580	1.31728	0.397561	0.591482	-0.757595	0.589297	-0.762934	0.832686	-0.264156	0.668476	0
RAFL06-73-I07	AT1G67870	1.18828	0.248871	0.906697	-0.141308	0.88357	-0.178584	0.992848	-0.0103554	0.236766	0
RAFL04-17-K04	AT1G67870	0.957225	-0.0630693	0.814721	-0.295622	0.420778	-1.24887	0.730908	-0.452238	0.628342	0
RAFL05-13-F21	AT1G68520	1.5147	0.599033	1.33583	0.417734	0.193362	-2.37062	1.01463	0.0209541	1.66466	0
RAFL04-17-A20	AT1G68580	0.984104	-0.0231167	1.16807	0.224122	0.568193	-0.815548	0.906788	-0.141163	0.543137	0
RAFL05-01-M12	AT1G68620	0.77723	-0.363587	1.46987	0.555693	1.00789	0.011339	1.085	0.117693	0.462235	0
RAFL06-82-P06	AT1G68670	1.42352	0.509461	0.658437	-0.602883	0.865806	-0.207885	0.982587	-0.0253427	0.563903	0
RAFL05-08-I06	AT1G68820	1.02228	0.0317905	0.736145	-0.441937	0.998963	-0.00149724	0.919129	-0.12166	0.264422	0
RAFL09-39-C05	AT1G69220	0.929143	-0.106027	0.759469	-0.396936	0.863882	-0.211094	0.850831	-0.233055	0.147312	0
RAFL19-79-C02	AT1G69295	0.517531	-0.950282	0.911767	-0.133263	0.446689	-1.16266	0.625329	-0.677312	0.543488	0
RAFL09-14-K04	AT1G69340	1.01139	0.0163375	1.04235	0.0598422	1.51398	0.598344	1.18924	0.250039	0.324193	0
RAFL09-32-L22	AT1G69690	1.10606	0.145434	1.07565	0.105212	1.45036	0.536415	1.21069	0.275833	0.238195	0
RAFL09-13-M13	AT1G69740	1.06004	0.0841172	1.27227	0.347408	0.541445	-0.885114	0.957919	-0.0620249	0.649082	0
RAFL02-03-F05	AT1G69890	1.18859	0.249251	3.10072	1.6326	0.248364	-2.00947	1.51256	0.596991	1.83849	0
RAFL14-86-K03	AT1G70200	0.526362	-0.925873	3.17683	1.66759	0.383067	-1.38433	1.36209	0.445817	1.64572	0
RAFL09-10-F18	AT1G70370	1.02581	0.036757	0.868164	-0.203961	0.562602	-0.829814	0.818857	-0.288317	0.447322	0
RAFL06-77-N24	AT1G70670	1.25279	0.325149	0.922621	-0.11619	0.320228	-1.64283	0.831881	-0.265551	1.03266	0
RAFL06-08-E17	AT1G70890	1.29381	0.371628	0.78001	-0.358435	1.43474	0.520793	1.16952	0.225919	0.470511	0
RAFL06-08-M19	AT1G71010	0.822077	-0.282654	0.750844	-0.413414	0.72333	-0.467274	0.765417	-0.385682	0.0949418	0
RAFL07-15-F04	AT1G71040	0.966776	-0.0487471	0.832671	-0.264182	0.352002	-1.50634	0.717149	-0.479654	0.786762	0
RAFL07-07-I03	AT1G71180	1.43133	0.51736	1.21192	0.277291	1.03159	0.0448687	1.22495	0.292719	0.236256	0
RAFL09-67-I05	AT1G71350	0.863321	-0.212031	1.10418	0.142969	0.653694	-0.613313	0.87373	-0.19474	0.378377	0
RAFL21-16-M07	AT1G71440	1.65463	0.726509	0.871634	-0.198205	0.966841	-0.0486496	1.16437	0.219548	0.496376	0
RAFL11-11-M23	AT1G71500	1.03148	0.0447201	0.958505	-0.0611417	0.954005	-0.0679314	0.981331	-0.0271881	0.0631707	0
RAFL04-17-E16	AT1G71810	0.862776	-0.212943	1.17664	0.234674	0.476095	-1.07068	0.838504	-0.254111	0.663327	0
RAFL09-21-J05	AT1G71940	0.878588	-0.186742	0.854009	-0.227677	0.424921	-1.23473	0.719173	-0.47559	0.593593	0
RAFL09-70-N06	AT1G72150	0.941941	-0.086292	1.37688	0.4614	0.802808	-0.316873	1.04054	0.057335	0.399759	0
RAFL09-11-I23	AT1G72160	1.04366	0.0616537	0.906514	-0.1416	1.09458	0.13038	1.01492	0.0213645	0.141426	0
RAFL09-16-J22	AT1G72330	1.11305	0.154516	0.763518	-0.389267	0.560852	-0.834307	0.812473	-0.299609	0.495233	0
RAFL06-07-M11	AT1G72410	0.953372	-0.0688882	0.957395	-0.0628137	1.34306	0.425521	1.08461	0.117174	0.28371	0
RAFL05-09-K04	AT1G72450	0.844558	-0.243732	3.68481	1.88159	0.550378	-0.861506	1.69325	0.759794	1.43894	0
RAFL16-35-B11	AT1G72470	0.473442	-1.07874	0.81869	-0.288612	0.512905	-0.963236	0.601679	-0.732934	0.426763	0
RAFL06-08-C18	AT1G72610	0.956683	-0.0638872	0.889291	-0.169273	0.906048	-0.14234	0.917341	-0.124471	0.0547517	0
RAFL05-04-I14	AT1G72790	0.483737	-1.0477	0.723194	-0.467546	0.583992	-0.775979	0.596974	-0.744259	0.290273	0
RAFL09-64-J10	AT1G72810	0.839028	-0.25321	0.690973	-0.533299	0.453603	-1.1405	0.661201	-0.596839	0.453582	0
RAFL14-01-C19	AT1G72880	1.34624	0.428938	1.22489	0.292647	1.1467	0.197484	1.23927	0.309496	0.116334	0
RAFL09-10-M16	AT1G72990	0.947327	-0.0780661	0.873414	-0.195263	0.556764	-0.844862	0.792501	-0.335514	0.413056	0
RAFL21-28-D21	AT1G73110	0.811631	-0.301103	1.41047	0.496176	0.550025	-0.862431	0.924042	-0.113969	0.68271	0
RAFL11-04-I23	AT1G73260	0.60861	-0.716411	1.82798	0.870254	0.524198	-0.931816	0.986931	-0.0189791	0.984154	0
RAFL11-03-A03	AT1G73490	0.643093	-0.6369	1.88929	0.917847	0.343279	-1.54255	0.958556	-0.061066	1.24439	0
RAFL09-62-I18	AT1G73660	0.585147	-0.77313	0.791972	-0.336478	0.441356	-1.17998	0.606158	-0.722233	0.421841	0
RAFL06-83-J16	AT1G73690	1.28777	0.364874	1.02106	0.0300671	0.699956	-0.514664	1.00293	0.00421831	0.443924	0
RAFL21-11-N07	AT1G73830	0.543277	-0.880241	1.6486	0.72124	0.424813	-1.2351	0.872229	-0.197221	1.04227	0
RAFL09-97-P06	AT1G73930	0.589776	-0.76176	0.827596	-0.273002	1.06541	0.0914155	0.827596	-0.273002	0.428095	0
RAFL05-09-P04	AT1G74020	1.02676	0.0380936	1.21109	0.276302	0.705994	-0.502272	0.981279	-0.0272648	0.398939	0
RAFL05-09-P03	AT1G74020	1.03416	0.0484603	1.15913	0.213041	0.796137	-0.328912	0.996475	-0.00509414	0.277852	0
RAFL07-15-N04	AT1G74050	1.6568	0.728398	0.546095	-0.872776	0.73343	-0.447268	0.978774	-0.0309516	0.829358	0
RAFL05-07-D07	AT1G74270	1.06834	0.0953646	0.707836	-0.498512	1.17753	0.235764	0.984567	-0.0224383	0.389778	0
RAFL05-04-J06	AT1G74320	1.02643	0.0376411	1.3509	0.433921	1.06117	0.0856519	1.14617	0.196817	0.216269	0
RAFL07-09-F22	AT1G74470	1.43771	0.523774	0.952998	-0.069455	0.443559	-1.1728	0.944756	-0.0819862	0.860974	0
RAFL03-09-D12	AT1G74470	0.380165	-1.3953	1.27014	0.344988	0.656663	-0.606774	0.768989	-0.378964	0.871421	0
RAFL04-13-H08	AT1G75040	0.969853	-0.044162	4.27051	2.09441	0.392837	-1.348	1.87773	0.908991	1.73799	0
RAFL16-76-H09	AT1G75170	0.855357	-0.225402	1.4118	0.497533	0.771474	-0.374311	1.01288	0.0184576	0.466355	0
RAFL06-71-K24	AT1G75510	1.12706	0.172567	0.681845	-0.552484	0.388728	-1.36317	0.732545	-0.449011	0.768266	0
RAFL07-18-O18	AT1G75770	1.50536	0.590106	1.03132	0.0444937	0.474349	-1.07598	1.00368	0.00529346	0.849411	0
RAFL05-14-P22	AT1G75800	0.977026	-0.0335317	1.07803	0.108398	0.508612	-0.975363	0.854556	-0.226753	0.589029	0
RAFL16-66-L07	AT1G75900	1.17176	0.228681	1.1087	0.148863	0.79922	-0.323336	1.02656	0.0378169	0.298347	0
RAFL09-59-K24	AT1G75960	1.18393	0.243582	0.747974	-0.41894	0.474418	-1.07577	0.802107	-0.318134	0.659678	0
RAFL04-16-J12	AT1G76010	0.988889	-0.0161195	1.43836	0.524421	0.921733	-0.117579	1.11633	0.158758	0.345119	0
RAFL05-03-B15	AT1G76030	1.23476	0.304229	1.1139	0.15562	0.465028	-1.10461	0.937896	-0.0925004	0.774068	0
RAFL09-67-N16	AT1G76180	0.679237	-0.558012	0.654708	-0.611077	0.596806	-0.744665	0.643584	-0.6358	0.0961778	0
RAFL16-82-F22	AT1G76380	1.42148	0.507393	1.39854	0.483927	0.537701	-0.895125	1.11924	0.162521	0.803055	0
RAFL07-11-K06	AT1G76400	1.20163	0.264997	0.802928	-0.316658	0.551923	-0.857462	0.852161	-0.230802	0.561353	0
RAFL06-75-N03	AT1G76405	1.05317	0.0747432	1.2683	0.342899	1.29993	0.37843	1.20713	0.271586	0.16603	0
RAFL06-11-I17	AT1G76650	1.29772	0.375983	1.07054	0.0983336	0.743508	-0.427579	1.03726	0.052772	0.408123	0
RAFL03-08-F09	AT1G76820	1.85648	0.892567	1.29781	0.376078	0.190415	-2.39278	1.1149	0.156915	1.76668	0
RAFL05-14-I08	AT1G76900	1.18267	0.242047	1.5219	0.605874	0.413621	-1.27362	1.0394	0.0557467	0.996838	0
RAFL11-06-F04	AT1G76920	0.886406	-0.173961	0.821312	-0.283998	1.55209	0.634208	1.0866	0.119822	0.501389	0
RAFL16-25-N20	AT1G77330	0.920628	-0.119309	2.10481	1.07369	0.367143	-1.44559	1.13086	0.177419	1.26022	0
RAFL08-17-C04	AT1G77840	1.61436	0.690959	0.855941	-0.224417	1.01706	0.024407	1.16245	0.217172	0.473307	0
RAFL19-69-C19	AT1G78050	0.883422	-0.178825	1.1527	0.205011	0.61495	-0.701458	0.883689	-0.178389	0.455002	0
RAFL09-17-A09	AT1G78440	0.818591	-0.288786	0.822385	-0.282114	1.11223	0.153455	0.917735	-0.12385	0.253424	0
RAFL04-10-J05	AT1G78620	0.908203	-0.138913	1.05413	0.0760463	0.4456	-1.16618	0.802643	-0.31717	0.663903	0
RAFL05-01-K06	AT1G78670	0.92661	-0.109966	1.06447	0.090129	1.28442	0.36112	1.09183	0.126752	0.23643	0
RAFL05-02-O17	AT1G78830	0.779672	-0.359061	0.963566	-0.0535446	0.60964	-0.71397	0.784293	-0.350536	0.33052	0
RAFL07-13-F20	AT1G78850	1.01309	0.0187626	0.624287	-0.679718	0.448477	-1.15689	0.695285	-0.524324	0.59129	0
RAFL09-07-E08	AT1G78900	1.18479	0.244629	1.05642	0.0791815	0.183944	-2.44267	0.808383	-0.306888	1.50602	0
RAFL06-78-D12	AT1G79660	0.848021	-0.237829	0.891582	-0.165561	1.14583	0.196395	0.961811	-0.0561743	0.23266	0
RAFL08-13-D07	AT1G79820	0.986742	-0.0192548	0.711851	-0.490353	0.581394	-0.782412	0.759996	-0.395937	0.385063	0
RAFL09-78-N18	AT1G79910	1.2903	0.367701	1.28128	0.357585	0.582143	-0.780555	1.05124	0.0720907	0.660045	0
RAFL03-07-B22	AT1G79970	1.36454	0.448411	0.922648	-0.116147	1.53445	0.617721	1.27388	0.349227	0.384264	0
RAFL09-16-B08	AT1G79975	1.01724	0.0246608	0.849147	-0.235913	0.646934	-0.628309	0.837774	-0.255367	0.328695	0
RAFL09-32-B19	AT1G80000	0.760001	-0.395927	0.836294	-0.257918	0.942103	-0.0860437	0.846132	-0.241045	0.15525	0
RAFL05-04-B01	AT1G80180	0.944051	-0.0830628	0.629704	-0.667255	1.10257	0.140864	0.892107	-0.164712	0.417229	0
RAFL09-07-B02	AT1G80350	1.13726	0.185557	1.02347	0.0334662	0.757939	-0.399846	0.972888	-0.0396549	0.303751	0
RAFL09-14-P05	AT1G80380	1.01341	0.0192199	1.06816	0.095125	0.603566	-0.728416	0.895045	-0.159968	0.455145	0
RAFL09-78-A21	AT1G80780	0.726912	-0.460147	0.907689	-0.13973	0.549996	-0.862507	0.728199	-0.457596	0.362162	0
RAFL05-07-C13	AT2G01020	0.865258	-0.208798	1.53605	0.619223	0.177189	-2.49664	0.859498	-0.218433	1.61392	0
RAFL11-01-N17	AT2G01220	1.12766	0.173335	1.11263	0.153975	1.27838	0.354318	1.17289	0.23007	0.110504	0
RAFL09-23-D15	AT2G01290	1.71596	0.779018	0.923707	-0.114493	1.12249	0.166699	1.25405	0.326597	0.456867	0
RAFL09-51-C04	AT2G01350	1.33204	0.413637	0.879812	-0.184734	0.265168	-1.91502	0.825673	-0.276357	1.20931	0
RAFL21-21-O16	AT2G01400	0.990118	-0.0143279	1.34733	0.430101	0.50892	-0.97449	0.948789	-0.0758413	0.717903	0
RAFL09-69-F15	AT2G01490	1.2918	0.369382	1.2215	0.288656	1.2462	0.317537	1.25317	0.325579	0.0409038	0
RAFL04-10-E08	AT2G01590	0.772174	-0.373002	1.0363	0.0514473	1.0305	0.0433482	0.946327	-0.0795895	0.242752	0
RAFL09-17-H12	AT2G01670	0.613491	-0.704886	0.909555	-0.136767	0.595167	-0.748634	0.706071	-0.502115	0.341335	0
RAFL09-81-L19	AT2G01760	1.29118	0.36869	1.34339	0.425882	0.412464	-1.27766	1.01568	0.0224448	0.967453	0
RAFL06-74-K19	AT2G01970	1.303	0.381832	0.884869	-0.176465	1.21365	0.279358	1.13384	0.181217	0.297201	0
RAFL09-06-M17	AT2G01980	1.34674	0.429476	0.877502	-0.188525	1.08706	0.120428	1.10377	0.142437	0.309	0
RAFL09-13-F04	AT2G02010	1.18194	0.241153	0.856522	-0.223437	0.723953	-0.466032	0.920804	-0.119034	0.359353	0
RAFL05-10-H04	AT2G02050	0.599591	-0.73795	1.71116	0.774972	0.608771	-0.716028	0.973173	-0.0392318	0.867227	0
RAFL08-15-K23	AT2G02070	1.22887	0.297337	1.22895	0.297422	0.683294	-0.549423	1.04704	0.0663139	0.488902	0
RAFL19-16-M01	AT2G02120	0.979214	-0.0303035	1.07648	0.106326	0.564058	-0.826084	0.873252	-0.19553	0.503541	0
RAFL09-12-A11	AT2G02370	1.64751	0.720285	1.07093	0.0988661	0.437323	-1.19323	1.05192	0.0730262	0.976149	0
RAFL08-08-I01	AT2G02710	1.04721	0.0665556	0.945502	-0.0808472	0.627181	-0.673046	0.873299	-0.195452	0.391458	0
RAFL06-07-F18	AT2G03120	1.11038	0.151057	1.24983	0.321728	1.12595	0.171148	1.16205	0.216678	0.0932795	0
RAFL08-19-C07	AT2G03150	1.05448	0.0765361	1.07873	0.109328	0.635041	-0.655077	0.92275	-0.115988	0.432174	0
RAFL08-17-D06	AT2G03240	0.996174	-0.0055309	0.763513	-0.389275	0.321695	-1.63624	0.693794	-0.527421	0.852582	0
RAFL06-07-E01	AT2G03270	0.834404	-0.261182	0.905064	-0.143908	0.31645	-1.65995	0.685306	-0.545179	0.843473	0
RAFL09-70-E24	AT2G03500	0.86131	-0.215396	0.837058	-0.256601	1.07926	0.110046	0.925877	-0.111108	0.200848	0
RAFL04-17-L05	AT2G03750	1.39447	0.47972	0.756511	-0.402566	2.51418	1.33009	1.55506	0.636966	0.866377	0
RAFL16-71-K15	AT2G03780	1.16782	0.223819	2.27418	1.18535	0.786288	-0.346871	1.40943	0.495111	0.774371	0
RAFL05-03-E09	AT2G04030	0.603159	-0.72939	0.821096	-0.284377	0.259348	-1.94704	0.561201	-0.833411	0.860731	0
RAFL02-08-M10	AT2G04795	0.668214	-0.581617	0.931381	-0.102556	0.6398	-0.644307	0.746465	-0.421853	0.296345	0
RAFL07-17-O04	AT2G05380	1.12327	0.16771	1.0265	0.0377381	0.348029	-1.52272	0.832602	-0.264301	0.940698	0
RAFL06-80-B19	AT2G05440	0.937601	-0.0929547	0.867882	-0.20443	0.568506	-0.814752	0.791329	-0.33765	0.388568	0
RAFL08-10-N24	AT2G05940	0.923582	-0.114688	1.21626	0.282447	1.12177	0.165775	1.0872	0.12062	0.204119	0
RAFL04-20-O21	AT2G06005	0.587827	-0.766536	0.964097	-0.0527503	0.423474	-1.23965	0.658466	-0.602819	0.597504	0
RAFL11-12-O09	AT2G06925	1.31901	0.399457	0.729672	-0.454679	0.385224	-1.37623	0.811303	-0.301688	0.888056	0
RAFL05-15-C04	AT2G07340	1.48483	0.570298	1.20484	0.268846	0.667453	-0.583262	1.11904	0.162265	0.598284	0
RAFL08-19-A04	AT2G11140	1.29246	0.370125	1.03781	0.0535372	0.892992	-0.163281	1.07442	0.103559	0.268254	0
RAFL07-12-O08	AT2G12410	1.57839	0.658449	0.980642	-0.0282011	0.71063	-0.49283	1.08989	0.124177	0.579197	0
RAFL19-80-L03	AT2G13350	1.03139	0.0445886	0.964946	-0.0514792	0.557209	-0.843711	0.851181	-0.232462	0.4875	0
RAFL05-18-J21	AT2G13360	1.00478	0.00688131	1.01877	0.0268339	1.1496	0.201133	1.05772	0.0809558	0.106858	0
RAFL14-04-I19	AT2G13820	1.17011	0.226648	0.731991	-0.450103	0.169959	-2.55674	0.690687	-0.533895	1.45162	0
RAFL11-04-F01	AT2G14170	0.300351	-1.73528	0.88682	-0.173287	0.999225	-0.00111846	0.728799	-0.456408	0.955403	0
RAFL08-09-M05	AT2G14835	1.64616	0.719101	0.796711	-0.327872	0.268342	-1.89786	0.903736	-0.146027	1.31716	0
RAFL09-72-G20	AT2G14890	0.976806	-0.0338564	1.03579	0.0507313	1.03635	0.0515119	1.01632	0.0233481	0.0490636	0
RAFL09-26-A02	AT2G15010	0.684228	-0.547451	1.29464	0.372553	0.469864	-1.08968	0.816245	-0.292926	0.739207	0
RAFL07-16-C09	AT2G15080	0.927437	-0.108679	0.939809	-0.0895598	1.34061	0.422892	1.06929	0.096648	0.301535	0
RAFL14-92-I10	AT2G15400	1.65605	0.727748	1.07066	0.0984938	0.386036	-1.37319	1.03758	0.053224	1.07825	0
RAFL09-17-G17	AT2G15620	1.00952	0.0136669	1.01459	0.0209025	1.17156	0.228427	1.06522	0.0911556	0.121957	0
RAFL08-13-H19	AT2G15620	0.902313	-0.148299	1.28663	0.363598	0.308931	-1.69464	0.832625	-0.264261	1.07157	0
RAFL07-17-P18	AT2G15620	1.27884	0.354834	0.928593	-0.106882	0.443374	-1.1734	0.883602	-0.178532	0.783811	0
RAFL05-19-E17	AT2G15960	0.670928	-0.57577	0.826986	-0.274065	0.961393	-0.0568025	0.819769	-0.286711	0.260626	0
RAFL09-19-B14	AT2G16720	0.898537	-0.15435	0.367397	-1.44459	0.573904	-0.801119	0.613279	-0.705384	0.645119	0
RAFL09-20-F06	AT2G16780	1.52561	0.609387	0.805693	-0.311698	0.460218	-1.11961	0.930507	-0.103911	0.865116	0
RAFL04-16-L06	AT2G16890	0.865002	-0.209224	0.710843	-0.492397	1.13387	0.181252	0.903238	-0.146823	0.338245	0
RAFL05-04-P04	AT2G16900	0.711835	-0.490386	1.09908	0.136299	1.1263	0.171597	0.979074	-0.0305107	0.372425	0
RAFL06-76-C23	AT2G17110	1.00119	0.00171639	1.1059	0.145222	0.526966	-0.924219	0.878019	-0.187676	0.580468	0
RAFL09-26-H14	AT2G17150	1.61574	0.692196	0.900514	-0.151179	1.17856	0.237031	1.23161	0.300541	0.422131	0
RAFL04-15-K19	AT2G17450	0.823109	-0.280844	0.933935	-0.0986064	1.34647	0.429177	1.0345	0.048938	0.368758	0
RAFL05-13-J02	AT2G17500	1.05625	0.0789535	0.860425	-0.216878	1.09434	0.130058	1.00367	0.00528706	0.187302	0
RAFL16-26-N18	AT2G17630	1.50525	0.59	1.11833	0.161342	0.82651	-0.274895	1.15003	0.201669	0.432453	0
RAFL09-10-M24	AT2G17760	1.26225	0.335997	0.708393	-0.497378	1.12561	0.170709	1.03208	0.0455613	0.441244	0
RAFL19-25-N13	AT2G17780	0.637611	-0.649253	0.994767	-0.00757012	1.80795	0.854351	1.14677	0.197581	0.754485	0
RAFL19-36-B16	AT2G17972	1.04891	0.0688903	0.627046	-0.673357	0.793162	-0.334313	0.823039	-0.280967	0.371585	0
RAFL16-60-A10	AT2G17975	0.604072	-0.727207	1.06965	0.0971348	1.95909	0.970185	1.21094	0.276124	0.848812	0
RAFL05-12-L10	AT2G18020	1.0995	0.136853	0.804018	-0.3147	0.633923	-0.65762	0.845815	-0.241586	0.398472	0
RAFL05-20-P15	AT2G18050	0.808237	-0.30715	1.04192	0.0592497	0.950615	-0.0730663	0.933592	-0.0991359	0.18554	0
RAFL07-12-K01	AT2G18150	0.607403	-0.719273	0.967069	-0.0483088	0.714698	-0.484595	0.763057	-0.390138	0.340493	0
RAFL07-13-A16	AT2G18330	1.03131	0.0444819	0.527479	-0.922815	0.77197	-0.373384	0.77692	-0.364161	0.485137	0
RAFL04-20-N07	AT2G18400	0.819593	-0.28702	1.17869	0.237179	1.55569	0.637558	1.18466	0.24447	0.463669	0
RAFL21-49-G17	AT2G18450	0.562578	-0.829875	0.746764	-0.421276	0.357474	-1.48409	0.555605	-0.847868	0.536116	0
RAFL09-42-D23	AT2G18570	1.02448	0.034885	1.14584	0.196401	0.38573	-1.37434	0.852014	-0.231051	0.864024	0
RAFL02-06-A10	AT2G18690	0.880502	-0.183601	0.969392	-0.0448475	0.401376	-1.31697	0.750424	-0.414223	0.697865	0
RAFL09-07-O19	AT2G18750	0.876351	-0.19042	1.10755	0.147369	0.774588	-0.368499	0.919495	-0.121086	0.262022	0
RAFL05-12-L13	AT2G19180	0.804023	-0.314691	1.22955	0.298127	0.702388	-0.509659	0.911986	-0.132916	0.421521	0
RAFL05-08-D16	AT2G19640	0.912631	-0.131897	0.980234	-0.0288019	0.606594	-0.721197	0.833153	-0.263347	0.373567	0
RAFL08-19-D10	AT2G19900	1.16835	0.22447	0.680629	-0.55506	0.350183	-1.51382	0.733053	-0.448011	0.870684	0
RAFL07-12-N16	AT2G20000	0.915515	-0.127345	0.806839	-0.309648	0.387827	-1.36652	0.703393	-0.507596	0.669047	0
RAFL09-17-O09	AT2G20360	0.912685	-0.131812	1.0574	0.08052	1.02835	0.0403293	0.999477	-0.000754143	0.112792	0
RAFL09-43-M16	AT2G21250	1.85119	0.888454	0.966797	-0.0487151	0.593976	-0.751524	1.13732	0.18564	0.822775	0
RAFL04-14-G14	AT2G21385	0.541845	-0.884048	0.702817	-0.508778	0.63208	-0.661821	0.625581	-0.676732	0.188695	0
RAFL21-26-P10	AT2G21640	0.801556	-0.319126	1.05396	0.0758248	0.906014	-0.142395	0.920511	-0.119493	0.197838	0
RAFL05-04-F21	AT2G21860	1.79788	0.846297	1.05542	0.0778229	0.955851	-0.0651418	1.26972	0.344509	0.490189	0
RAFL09-70-L19	AT2G22425	1.05671	0.0795751	1.31955	0.40005	0.734874	-0.444432	1.03704	0.0524779	0.426309	0
RAFL05-09-N10	AT2G22500	1.05283	0.0742668	1.02076	0.0296394	2.62516	1.3924	1.56625	0.647311	0.774231	0
RAFL07-09-C22	AT2G22540	1.01445	0.0206961	1.29214	0.369767	0.491272	-1.02541	0.932621	-0.100636	0.726027	0
RAFL04-19-H23	AT2G22640	0.304333	-1.71628	0.957376	-0.0628427	1.47095	0.556745	0.910885	-0.134659	1.17504	0
RAFL05-13-P07	AT2G22670	1.14227	0.191901	1.06942	0.0968331	0.656706	-0.60668	0.956132	-0.0647176	0.436215	0
RAFL09-33-A06	AT2G23090	0.985615	-0.0209045	0.966	-0.0499056	0.521393	-0.939556	0.824336	-0.278696	0.522213	0
RAFL09-10-B14	AT2G23150	1.28579	0.362651	1.49303	0.578243	0.563606	-0.827241	1.11414	0.155931	0.756936	0
RAFL05-16-H03	AT2G23310	0.465214	-1.10403	1.34153	0.423878	1.38935	0.474411	1.06536	0.0913474	0.897084	0
RAFL05-08-D06	AT2G23350	0.613804	-0.704151	0.965922	-0.0500218	1.37743	0.461979	0.985718	-0.0207524	0.584507	0
RAFL05-07-A18	AT2G24150	0.940832	-0.0879904	0.666813	-0.584645	1.19446	0.256353	0.934034	-0.0984536	0.422791	0
RAFL09-70-C23	AT2G24200	1.26083	0.334379	0.777004	-0.364007	0.484026	-1.04684	0.840622	-0.250472	0.690626	0
RAFL05-05-G16	AT2G25140	0.581168	-0.782973	0.874666	-0.193195	1.22689	0.295007	0.894242	-0.161263	0.539787	0
RAFL04-17-D16	AT2G25210	1.08766	0.121226	1.02694	0.0383451	0.818095	-0.28966	0.977563	-0.0327385	0.217288	0
RAFL06-16-D08	AT2G25510	1.27379	0.349132	1.63737	0.711381	0.164759	-2.60157	1.02531	0.0360575	1.81721	0
RAFL09-20-A15	AT2G25520	0.871667	-0.198151	0.71781	-0.478327	0.392422	-1.34952	0.660633	-0.598079	0.600434	0
RAFL09-22-H15	AT2G25620	0.810415	-0.303267	0.839307	-0.25273	0.630428	-0.665598	0.76005	-0.395834	0.225202	0
RAFL06-74-I02	AT2G25700	1.08455	0.117095	0.651324	-0.618554	0.393615	-1.34514	0.709829	-0.494456	0.731124	0
RAFL09-69-G05	AT2G25790	0.938819	-0.0910809	1.16321	0.218116	0.450265	-1.15115	0.850766	-0.233166	0.71813	0
RAFL09-28-E12	AT2G25930	1.04651	0.0655918	0.847502	-0.238712	0.345089	-1.53496	0.746368	-0.42204	0.849962	0
RAFL09-30-I01	AT2G26060	0.798449	-0.324727	0.897845	-0.155462	1.31776	0.398083	1.00468	0.00674104	0.378047	0
RAFL05-03-B20	AT2G26500	0.791637	-0.337088	1.06591	0.092087	0.965587	-0.0505223	0.941045	-0.0876644	0.218575	0
RAFL09-07-O04	AT2G26740	1.08091	0.112242	1.00461	0.00664124	0.926039	-0.110856	1.00385	0.00554801	0.111601	0
RAFL09-28-N23	AT2G26770	0.444754	-1.16892	1.5351	0.618337	0.641948	-0.639472	0.873935	-0.194402	0.918032	0
RAFL03-01-K04	AT2G26800	1.23373	0.303027	0.729691	-0.454642	0.46552	-1.10309	0.809647	-0.304635	0.703763	0
RAFL09-12-B03	AT2G27190	1.03222	0.0457469	0.747551	-0.419756	0.379272	-1.3987	0.71968	-0.474572	0.737273	0
RAFL06-12-N03	AT2G27720	1.17623	0.234174	0.971824	-0.0412326	1.04639	0.0654141	1.06481	0.0906018	0.138866	0
RAFL09-11-D13	AT2G27860	1.02971	0.0422338	1.55844	0.640106	0.308565	-1.69635	0.965572	-0.050544	1.21375	0
RAFL09-78-C14	AT2G28400	0.618065	-0.694171	1.21936	0.286121	0.595363	-0.748158	0.810929	-0.302353	0.582183	0
RAFL17-19-L10	AT2G28410	0.738966	-0.436419	1.34627	0.428968	0.871658	-0.198167	0.985631	-0.0208799	0.447019	0
RAFL06-78-L04	AT2G28420	0.863626	-0.211522	1.14791	0.199006	1.09113	0.125829	1.03422	0.0485463	0.218973	0
RAFL06-12-P24	AT2G28430	1.43266	0.518696	1.40991	0.495608	0.684699	-0.546457	1.17576	0.233591	0.608411	0
RAFL09-10-G04	AT2G28450	1.29059	0.368035	0.805884	-0.311357	0.448546	-1.15667	0.848341	-0.237284	0.763858	0
RAFL07-10-O16	AT2G28470	0.960998	-0.0573941	0.788759	-0.342343	0.406996	-1.29691	0.718918	-0.476101	0.649206	0
RAFL08-11-H20	AT2G28550	1.28797	0.365101	1.00669	0.00961625	0.818644	-0.288692	1.03777	0.0534836	0.327312	0
RAFL06-08-J24	AT2G28800	0.745688	-0.423356	0.814806	-0.295471	1.53507	0.6183	1.03185	0.0452377	0.568093	0
RAFL09-69-I19	AT2G28840	1.13582	0.18374	1.36937	0.453512	0.408962	-1.28996	0.971385	-0.0418845	0.938463	0
RAFL08-16-E05	AT2G29080	0.946609	-0.0791595	0.915578	-0.127245	1.16478	0.220058	1.00899	0.0129105	0.188177	0
RAFL04-20-I24	AT2G29210	0.127273	-2.974	1.30103	0.379654	0.579657	-0.786729	0.66932	-0.579232	1.70253	0
RAFL05-19-N20	AT2G29400	1.46062	0.546585	1.31221	0.391994	0.631816	-0.662423	1.13488	0.182542	0.657951	0
RAFL05-14-J03	AT2G29450	1.02703	0.0384814	1.00337	0.00485303	0.609225	-0.714954	0.879875	-0.184629	0.425621	0
RAFL04-17-K15	AT2G29460	0.374721	-1.41611	1.35233	0.435444	0.426379	-1.22979	0.717809	-0.478329	1.01948	0
RAFL09-70-I04	AT2G29490	0.86268	-0.213102	1.31452	0.394538	0.541868	-0.883985	0.906357	-0.141849	0.639523	0
RAFL09-06-K09	AT2G29650	1.49051	0.575803	1.22453	0.292234	0.274321	-1.86606	0.996454	-0.00512444	1.3355	0
RAFL09-44-E18	AT2G29730	0.704982	-0.504342	0.941743	-0.086595	0.317996	-1.65292	0.654907	-0.610639	0.811082	0
RAFL15-27-P16	AT2G29740	0.755103	-0.405255	1.27502	0.350519	0.761283	-0.393494	0.930468	-0.103971	0.432991	0
RAFL04-15-J09	AT2G29970	0.706982	-0.500255	0.807817	-0.3079	0.380472	-1.39414	0.631757	-0.662558	0.579646	0
RAFL09-07-A12	AT2G30010	0.689276	-0.536847	0.873952	-0.194374	0.313099	-1.67531	0.625442	-0.677052	0.775302	0
RAFL06-07-B10	AT2G30360	1.06433	0.0899467	1.09263	0.127803	0.831946	-0.265438	0.996302	-0.00534521	0.216937	0
RAFL05-18-O22	AT2G30550	0.699216	-0.51619	1.88797	0.916834	1.16977	0.226228	1.25232	0.324602	0.716668	0
RAFL05-01-G12	AT2G30570	0.803368	-0.315866	1.23708	0.306934	0.566323	-0.820303	0.868923	-0.2027	0.564653	0
RAFL03-05-D06	AT2G30860	1.1269	0.172364	0.897106	-0.156649	1.08719	0.120608	1.03707	0.05251	0.176918	0
RAFL05-19-D24	AT2G30920	0.907934	-0.13934	1.18205	0.241297	1.3366	0.418565	1.1422	0.19181	0.285063	0
RAFL05-15-E19	AT2G30950	0.879642	-0.185012	1.0006	0.000870195	0.949402	-0.0749092	0.943216	-0.0843405	0.0934678	0
RAFL09-32-N14	AT2G31160	0.997764	-0.00322985	0.761774	-0.392565	1.0176	0.0251646	0.925711	-0.111366	0.233412	0
RAFL19-68-P17	AT2G31210	0.545151	-0.875272	1.37937	0.46401	0.596379	-0.745699	0.8403	-0.251023	0.738677	0
RAFL14-73-F17	AT2G31390	0.889155	-0.169494	0.902496	-0.148008	1.08751	0.12103	0.959721	-0.0593137	0.161888	0
RAFL06-86-N14	AT2G31450	0.970513	-0.0431802	0.851013	-0.232748	0.281941	-1.82653	0.701156	-0.512193	0.979492	0
RAFL09-10-E04	AT2G31570	0.986471	-0.0196512	0.814961	-0.295197	0.3585	-1.47995	0.719977	-0.473977	0.775893	0
RAFL09-10-D20	AT2G31570	1.16823	0.224324	0.961019	-0.0573636	0.951394	-0.0718846	1.02688	0.038269	0.166982	0
RAFL07-08-G20	AT2G31610	0.858357	-0.220351	0.646742	-0.628737	0.405679	-1.30159	0.636926	-0.650802	0.545983	0
RAFL05-12-E19	AT2G31610	0.783755	-0.351525	0.997815	-0.0031559	0.946649	-0.0790981	0.909406	-0.137003	0.183187	0
RAFL09-09-E20	AT2G32090	2.2699	1.18263	1.01127	0.0161753	0.584989	-0.773519	1.28872	0.36594	0.984102	0
RAFL16-43-O03	AT2G32300	1.23397	0.303304	1.23704	0.306897	0.545248	-0.875015	1.00542	0.00779826	0.681343	0
RAFL14-61-N16	AT2G32650	1.28824	0.365399	0.90954	-0.136791	1.46613	0.552011	1.2213	0.28842	0.356246	0
RAFL04-09-I16	AT2G32810	1.06699	0.0935467	1.06107	0.0855249	0.480183	-1.05834	0.869416	-0.201882	0.66274	0
RAFL19-10-C13	AT2G32900	0.637545	-0.649401	1.05667	0.0795232	0.614813	-0.701781	0.769676	-0.377678	0.436751	0
RAFL09-10-A12	AT2G32900	1.20921	0.27406	1.03344	0.0474528	1.18313	0.242606	1.14192	0.191467	0.122763	0
RAFL07-11-L01	AT2G32990	1.34689	0.429636	0.931727	-0.102021	0.286478	-1.8035	0.855033	-0.225949	1.16652	0
RAFL06-12-H12	AT2G33040	0.948348	-0.0765112	1.27563	0.351213	0.931054	-0.103063	1.05168	0.0726934	0.254958	0
RAFL06-69-K02	AT2G33380	0.936969	-0.0939272	0.993168	-0.00988996	0.682744	-0.550583	0.87096	-0.199321	0.29096	0
RAFL05-14-E16	AT2G33590	0.568192	-0.815549	1.39768	0.483029	1.20205	0.2655	1.05597	0.0785736	0.695496	0
RAFL02-02-B06	AT2G33830	0.345427	-1.53355	0.840987	-0.249844	0.54937	-0.864149	0.578595	-0.789375	0.642049	0
RAFL19-73-L20	AT2G33880	0.694623	-0.525699	1.67183	0.74143	0.0371261	-4.75142	0.801194	-0.319777	2.87616	0
RAFL06-08-I23	AT2G34420	0.867583	-0.204927	0.988314	-0.0169583	0.808916	-0.305939	0.888271	-0.170929	0.146655	0
RAFL09-07-C06	AT2G34430	1.02189	0.0312349	0.998432	-0.00226336	0.92789	-0.107974	0.982736	-0.0251236	0.0726589	0
RAFL06-08-D08	AT2G34590	2.78663	1.47852	0.817962	-0.289895	1.95231	0.965183	1.8523	0.889319	0.909765	0
RAFL05-18-B20	AT2G34770	1.50159	0.586489	1.19388	0.255661	0.306538	-1.70586	1.00067	0.000965678	1.23908	0
RAFL21-43-F06	AT2G35010	1.10288	0.141271	1.25411	0.326659	1.47281	0.558575	1.2766	0.352305	0.209084	0
RAFL06-12-A20	AT2G35020	0.849161	-0.23589	1.22544	0.293306	0.967137	-0.0482072	1.01391	0.0199359	0.268298	0
RAFL16-61-H02	AT2G35210	0.800603	-0.320841	1.3965	0.481811	0.454286	-1.13833	0.883795	-0.178217	0.810081	0
RAFL19-73-D11	AT2G35220	0.888255	-0.170953	1.23844	0.30852	0.48282	-1.05044	0.869837	-0.201182	0.689224	0
RAFL17-28-J02	AT2G35380	0.744782	-0.42511	1.27818	0.35409	3.65817	1.87112	1.89371	0.921216	1.16771	0
RAFL07-10-J07	AT2G35510	0.57614	-0.795508	0.900581	-0.151072	0.530433	-0.914757	0.669052	-0.579811	0.410839	0
RAFL04-13-E14	AT2G35605	1.08349	0.11568	0.645057	-0.632501	0.303916	-1.71826	0.677486	-0.561737	0.922132	0
RAFL05-18-O03	AT2G35650	1.0659	0.0920736	0.981251	-0.0273052	0.29775	-1.74783	0.781634	-0.355435	1.02954	0
RAFL09-25-N17	AT2G35940	1.18477	0.244606	1.28746	0.364531	1.23782	0.307802	1.23668	0.306478	0.0599916	0
RAFL04-20-L13	AT2G36130	1.40906	0.494734	0.703895	-0.506569	1.6563	0.727968	1.25642	0.329319	0.655882	0
RAFL08-13-A03	AT2G36250	0.794427	-0.332014	0.776985	-0.364042	0.176042	-2.50601	0.582485	-0.779708	1.24601	0
RAFL11-10-F19	AT2G36330	1.12712	0.172645	1.15396	0.20659	1.01411	0.0202181	1.0984	0.135401	0.0992646	0
RAFL08-13-B04	AT2G36460	0.971325	-0.0419746	0.783463	-0.352062	0.402127	-1.31428	0.718972	-0.475993	0.663421	0
RAFL09-69-G02	AT2G36530	1.44806	0.534121	0.841793	-0.248463	0.231937	-2.10819	0.840597	-0.250515	1.35726	0
RAFL09-27-H04	AT2G36720	0.571578	-0.806977	1.4115	0.497225	1.39695	0.482279	1.12667	0.17207	0.748704	0
RAFL05-18-H22	AT2G36780	0.896546	-0.15755	1.40772	0.493356	0.948506	-0.0762715	1.08426	0.116705	0.354674	0
RAFL05-19-C01	AT2G36930	0.187933	-2.41171	1.15835	0.212075	1.2047	0.268671	0.850328	-0.233909	1.53144	0
RAFL05-11-N23	AT2G37110	0.846673	-0.240123	1.0971	0.133693	0.62627	-0.675143	0.856681	-0.223171	0.404804	0
RAFL06-74-D17	AT2G37250	0.652266	-0.616468	0.921301	-0.118256	0.490888	-1.02653	0.688152	-0.539202	0.454852	0
RAFL09-18-H23	AT2G37480	0.692529	-0.530053	0.927626	-0.108384	0.301477	-1.72988	0.640544	-0.642629	0.841291	0
RAFL04-13-O07	AT2G37550	0.431533	-1.21246	1.66336	0.734099	1.27957	0.355658	1.12482	0.169694	1.03209	0
RAFL04-16-P21	AT2G37660	1.22629	0.294301	0.667042	-0.584151	0.477611	-1.06609	0.790315	-0.339501	0.68976	0
RAFL05-12-L08	AT2G37990	0.92542	-0.11182	1.17864	0.237123	1.11347	0.155067	1.07251	0.100992	0.182448	0
RAFL06-15-O21	AT2G38040	1.74465	0.802937	1.0042	0.00605121	0.746921	-0.420973	1.16526	0.220649	0.6212	0
RAFL07-14-E05	AT2G38080	1.11739	0.160136	1.01024	0.0147047	0.309023	-1.69421	0.81222	-0.300057	1.03119	0
RAFL07-15-M06	AT2G38240	1.97487	0.981756	0.625554	-0.676794	0.147969	-2.75664	0.91613	-0.126376	1.87315	0
RAFL04-09-A07	AT2G38310	1.98163	0.986686	0.670588	-0.576502	2.78833	1.4794	1.81352	0.85879	1.0734	0
RAFL05-08-B17	AT2G38400	0.735153	-0.443884	0.72336	-0.467214	0.360999	-1.46993	0.606504	-0.721411	0.58577	0
RAFL15-28-N06	AT2G38660	0.596866	-0.744522	0.88269	-0.180021	1.52342	0.607312	1.00099	0.00142943	0.678971	0
RAFL09-50-E08	AT2G38950	1.29829	0.37661	1.09539	0.131442	1.19881	0.261603	1.19749	0.26002	0.122662	0
RAFL05-16-B15	AT2G39050	0.795541	-0.329991	1.57056	0.651279	0.637744	-0.64895	1.00128	0.00184805	0.677645	0
RAFL08-10-L17	AT2G39190	1.22732	0.295517	0.800817	-0.320455	0.409793	-1.28703	0.812645	-0.299303	0.797721	0
RAFL09-07-L22	AT2G39210	1.06677	0.0932553	0.771268	-0.374696	0.145564	-2.78028	0.661202	-0.596837	1.54181	0
RAFL05-18-M05	AT2G39420	0.907119	-0.140637	0.923153	-0.115358	0.849115	-0.235969	0.893129	-0.16306	0.0636057	0
RAFL05-05-K10	AT2G39470	0.798783	-0.324124	1.04551	0.0642068	0.744814	-0.425047	0.863036	-0.212507	0.258314	0
RAFL09-12-P16	AT2G39480	0.94296	-0.084731	1.09609	0.132368	0.625877	-0.676048	0.88831	-0.170865	0.418395	0
RAFL02-08-E18	AT2G39500	0.818342	-0.289224	0.917125	-0.12481	0.960465	-0.0581955	0.898644	-0.154179	0.118915	0
RAFL06-16-J02	AT2G39700	1.22628	0.294293	0.986628	-0.0194223	0.897658	-0.155763	1.03686	0.0522161	0.23078	0
RAFL09-17-D12	AT2G39710	1.12019	0.163748	1.18138	0.240471	0.735385	-0.443429	1.01232	0.017664	0.374671	0
RAFL05-14-K23	AT2G39720	0.74881	-0.417329	1.24332	0.314199	2.76514	1.46735	1.58576	0.665173	0.950169	0
RAFL09-06-M22	AT2G39795	0.906843	-0.141076	0.604246	-0.726792	0.960648	-0.0579195	0.823912	-0.279437	0.364547	0
RAFL15-47-C04	AT2G39890	1.05674	0.0796239	0.905894	-0.142586	0.563672	-0.827071	0.842103	-0.247931	0.472581	0
RAFL05-18-H11	AT2G39990	0.980483	-0.028435	0.935116	-0.0967823	1.52935	0.612922	1.14832	0.199522	0.391512	0
RAFL06-10-A06	AT2G40210	0.582706	-0.77916	0.977327	-0.0330869	1.5868	0.666122	1.04894	0.0689388	0.722768	0
RAFL04-16-O21	AT2G40360	1.30708	0.386349	0.93225	-0.101211	1.11253	0.15384	1.11729	0.159999	0.243867	0
RAFL08-12-E12	AT2G40400	1.5702	0.650951	0.665912	-0.586597	0.208158	-2.26425	0.814758	-0.295557	1.46313	0
RAFL11-10-D10	AT2G40410	1.09298	0.128261	1.04589	0.0647263	0.338441	-1.56302	0.825768	-0.276192	0.958649	0
RAFL09-25-N04	AT2G40460	0.733697	-0.446744	1.03966	0.0561112	0.734822	-0.444534	0.836059	-0.258323	0.289688	0
RAFL09-13-N06	AT2G40460	1.19108	0.252269	0.806287	-0.310634	0.904682	-0.144517	0.96735	-0.0478908	0.289222	0
RAFL04-13-B02	AT2G40765	1.42125	0.507155	1.3644	0.448268	0.782577	-0.353696	1.18941	0.250243	0.480915	0
RAFL06-72-B17	AT2G40880	1.13347	0.180751	0.856365	-0.223703	0.904273	-0.145169	0.964704	-0.0518418	0.214466	0
RAFL05-18-L23	AT2G40890	0.90755	-0.139951	1.27412	0.349498	0.673537	-0.570171	0.951735	-0.0713684	0.460152	0
RAFL05-21-M20	AT2G40930	0.751584	-0.411993	0.511935	-0.965968	0.710554	-0.492983	0.658025	-0.603787	0.299211	0
RAFL06-09-P22	AT2G41110	1.35787	0.441346	0.769417	-0.378162	0.966285	-0.0494794	1.03119	0.0443116	0.412419	0
RAFL06-73-N18	AT2G41270	1.83288	0.87411	1.11409	0.15586	0.637584	-0.649312	1.19485	0.256828	0.762124	0
RAFL08-18-P08	AT2G41520	1.112	0.15316	0.726539	-0.460888	0.801903	-0.3185	0.880148	-0.184182	0.321401	0
RAFL14-73-P06	AT2G41820	0.834462	-0.261081	1.20348	0.267213	1.01137	0.016305	1.01644	0.0235197	0.264258	0
RAFL19-03-N19	AT2G42130	1.11505	0.15711	1.07001	0.0976233	0.529326	-0.917772	0.904796	-0.144336	0.604144	0
RAFL05-14-M18	AT2G42230	1.20984	0.274818	1.11196	0.153108	0.786515	-0.346453	1.03611	0.0511719	0.329229	0
RAFL15-19-M20	AT2G42730	1.16314	0.218022	0.844909	-0.243133	0.441974	-1.17797	0.816674	-0.292168	0.711261	0
RAFL05-15-E05	AT2G42790	1.4719	0.557683	1.22086	0.287902	0.84179	-0.248467	1.17819	0.236567	0.410356	0
RAFL09-12-D09	AT2G42890	1.15907	0.212965	0.918946	-0.121947	0.612488	-0.707247	0.896834	-0.157087	0.465749	0
RAFL16-13-E05	AT2G43120	0.975262	-0.0361386	1.29392	0.371747	0.668746	-0.580469	0.979309	-0.030164	0.477735	0
RAFL07-16-N04	AT2G43160	0.917005	-0.124998	1.00305	0.00439244	0.559752	-0.83714	0.826602	-0.274735	0.453149	0
RAFL05-17-D11	AT2G43210	0.851577	-0.231791	1.22653	0.29458	1.94007	0.956107	1.33939	0.421577	0.595229	0
RAFL09-24-N10	AT2G43330	1.10742	0.1472	0.729633	-0.454757	1.14638	0.197085	0.994477	-0.00799032	0.362799	0
RAFL09-95-D06	AT2G43570	1.25184	0.324054	0.859947	-0.217681	0.598417	-0.740778	0.903402	-0.14656	0.532443	0
RAFL11-09-D24	AT2G43610	0.921158	-0.11848	1.14087	0.190132	0.379072	-1.39946	0.813699	-0.297432	0.842905	0
RAFL05-15-B03	AT2G43710	1.51934	0.603446	0.755435	-0.40462	0.76192	-0.392289	1.01223	0.0175403	0.57848	0
RAFL06-15-H16	AT2G43750	1.02172	0.0310044	0.812183	-0.300122	0.556047	-0.846722	0.796651	-0.32798	0.443249	0
RAFL09-29-J06	AT2G43780	0.957689	-0.0623704	0.715287	-0.483406	0.31159	-1.68228	0.661522	-0.596139	0.840503	0
RAFL09-13-B05	AT2G44100	1.09094	0.125565	0.648445	-0.624944	1.2103	0.275368	0.983228	-0.0244027	0.482401	0
RAFL05-11-L07	AT2G44100	1.03167	0.0449816	1.16209	0.216727	0.567746	-0.816682	0.920503	-0.119505	0.553759	0
RAFL08-08-I18	AT2G44200	0.898175	-0.154931	1.34493	0.427531	0.830077	-0.268682	1.02439	0.0347712	0.373478	0
RAFL08-10-M13	AT2G44210	1.00561	0.00806664	1.13017	0.176537	0.528393	-0.920318	0.888056	-0.171278	0.590673	0
RAFL06-89-N19	AT2G44230	0.987855	-0.017629	0.576505	-0.794595	0.140057	-2.83592	0.568139	-0.815684	1.45564	0
RAFL06-74-D03	AT2G44230	1.23431	0.303701	1.34263	0.425067	0.567289	-0.817843	1.04808	0.0677446	0.685251	0
RAFL07-18-P15	AT2G44640	0.861147	-0.215669	1.13038	0.176813	1.07235	0.100776	1.02129	0.0303977	0.208151	0
RAFL09-19-D10	AT2G44770	2.28778	1.19395	1.15755	0.21108	0.651616	-0.617906	1.36565	0.449589	0.907017	0
RAFL08-14-A19	AT2G44920	0.972573	-0.0401209	0.87163	-0.198212	0.868204	-0.203894	0.904136	-0.145388	0.0929576	0
RAFL09-06-M15	AT2G44950	1.0964	0.132779	0.981667	-0.0266938	0.359782	-1.47481	0.812618	-0.299351	0.8857	0
RAFL05-16-B13	AT2G45060	0.827564	-0.273057	0.97548	-0.0358165	0.33995	-1.55661	0.714331	-0.485335	0.818187	0
RAFL15-26-F19	AT2G45110	0.961265	-0.056994	1.28558	0.362421	0.386077	-1.37304	0.877641	-0.188297	0.905512	0
RAFL06-09-P21	AT2G45140	1.03692	0.0523029	0.96961	-0.0445241	0.740834	-0.432778	0.915787	-0.126915	0.256716	0
RAFL07-12-I23	AT2G45290	0.961099	-0.0572436	0.963004	-0.0543863	0.724669	-0.464606	0.882924	-0.179639	0.23602	0
RAFL19-48-E18	AT2G45580	1.07453	0.103701	1.13783	0.186291	0.506883	-0.980274	0.906415	-0.141756	0.650986	0
RAFL09-16-K24	AT2G45770	0.855973	-0.224363	0.758381	-0.399005	1.21962	0.28643	0.944657	-0.0821368	0.35619	0
RAFL05-02-B05	AT2G45810	1.06091	0.0853004	0.874665	-0.193198	0.548425	-0.866633	0.828	-0.272298	0.48943	0
RAFL06-07-B07	AT2G45820	0.921095	-0.118579	1.03934	0.0556731	1.83952	0.879328	1.26665	0.341021	0.533009	0
RAFL06-15-C03	AT2G45960	1.32186	0.402565	0.694142	-0.526697	0.499799	-1.00058	0.838599	-0.253947	0.713782	0
RAFL04-17-G24	AT2G46080	0.630578	-0.665252	1.15607	0.209225	1.38902	0.474065	1.05855	0.0820955	0.596223	0
RAFL04-17-H16	AT2G46090	1.15365	0.206205	0.94402	-0.0831105	0.605775	-0.723145	0.901148	-0.150164	0.475576	0
RAFL09-11-K14	AT2G46230	1.1409	0.19017	0.698682	-0.517292	0.441776	-1.17861	0.760452	-0.395071	0.684522	0
RAFL21-28-I22	AT2G46290	0.378874	-1.40021	2.03122	1.02235	0.256899	-1.96072	0.888999	-0.169746	1.58544	0
RAFL19-64-J20	AT2G46360	0.586578	-0.769606	1.57088	0.651572	0.834388	-0.26121	0.997281	-0.00392747	0.720114	0
RAFL09-10-E05	AT2G46430	1.26128	0.334884	0.949289	-0.0750803	1.09578	0.131964	1.10212	0.140277	0.204986	0
RAFL06-73-L12	AT2G46510	1.61624	0.692638	1.04516	0.0637281	0.324191	-1.62508	0.995197	-0.00694644	1.19857	0
RAFL06-08-I12	AT2G46820	0.896692	-0.157315	1.32707	0.408249	1.11871	0.161839	1.11416	0.155956	0.283561	0
RAFL05-20-N18	AT2G46830	1.26931	0.344048	0.969337	-0.0449292	0.67211	-0.57323	0.970254	-0.043566	0.460399	0
RAFL09-38-L15	AT2G47160	1.26322	0.337104	0.834233	-0.261477	0.851943	-0.231172	0.983132	-0.0245437	0.337183	0
RAFL09-07-K22	AT2G47390	0.764719	-0.386999	0.80864	-0.306431	1.06669	0.0931468	0.880018	-0.184396	0.257129	0
RAFL09-38-D06	AT2G47440	1.24751	0.319053	0.785715	-0.347921	0.856432	-0.22359	0.96322	-0.0540634	0.354677	0
RAFL09-31-E09	AT2G47550	1.02939	0.0417876	0.976012	-0.0350285	0.897162	-0.156559	0.967521	-0.0476351	0.10001	0
RAFL04-19-J05	AT2G47590	0.696269	-0.522282	1.011	0.0157765	0.886936	-0.173098	0.864734	-0.209672	0.272981	0
RAFL09-41-A17	AT2G47600	0.734541	-0.445084	1.08797	0.121638	0.33744	-1.5673	0.719984	-0.473964	0.859558	0
RAFL05-18-I15	AT2G47770	1.1009	0.13868	1.21361	0.279301	0.437063	-1.19409	0.917189	-0.124709	0.813112	0
RAFL05-11-B16	AT2G47920	0.348252	-1.5218	1.5931	0.671833	2.20829	1.14293	1.38321	0.468023	1.42213	0
RAFL05-03-M12	AT2G47930	1.1973	0.259779	1.07377	0.102691	1.60197	0.67985	1.29101	0.368505	0.298399	0
RAFL04-18-B12	AT2G48100	1.56015	0.64168	1.20514	0.269206	2.32232	1.21556	1.69587	0.762024	0.476738	0
RAFL17-45-F19	AT2G48120	0.392982	-1.34747	1.25802	0.331154	1.03903	0.0552406	0.896678	-0.157338	0.900137	0
RAFL11-01-D24	AT3G01420	1.26452	0.338592	1.19999	0.26302	0.432218	-1.21017	0.965576	-0.0505382	0.873179	0
RAFL05-02-P09	AT3G01480	1.32491	0.405894	0.953467	-0.0687449	0.53593	-0.899884	0.938102	-0.0921831	0.66095	0
RAFL06-13-B05	AT3G01500	0.948109	-0.0768759	1.04569	0.0644597	0.619918	-0.68985	0.87124	-0.198858	0.400977	0
RAFL06-11-K21	AT3G01500	0.833714	-0.262375	0.986941	-0.0189648	1.02862	0.0407128	0.949759	-0.0743667	0.160558	0
RAFL08-13-B17	AT3G01590	1.31534	0.395436	0.737413	-0.439456	0.462975	-1.11099	0.838576	-0.253987	0.75469	0
RAFL06-77-K06	AT3G01730	0.61666	-0.697452	1.10488	0.143893	0.536585	-0.898122	0.752709	-0.409835	0.55286	0
RAFL16-01-H09	AT3G01780	0.483368	-1.04881	1.16408	0.219195	1.19841	0.261127	0.948622	-0.0760946	0.744481	0
RAFL09-18-B09	AT3G01910	1.06916	0.0964764	1.0637	0.0890853	0.874071	-0.194177	1.00231	0.00332678	0.165716	0
RAFL06-11-P24	AT3G01930	0.889941	-0.168218	1.48533	0.570779	0.611776	-0.708925	0.995681	-0.00624487	0.642408	0
RAFL09-06-C22	AT3G02050	1.48388	0.569371	0.811123	-0.302007	0.437003	-1.19429	0.910668	-0.135003	0.881849	0
RAFL11-06-D15	AT3G02060	0.9654	-0.050802	0.797776	-0.325944	0.720954	-0.472022	0.828043	-0.272222	0.21388	0
RAFL02-01-F01	AT3G02090	0.570416	-0.809913	3.77945	1.91818	1.39328	0.47848	1.91438	0.936878	1.36474	0
RAFL11-05-P16	AT3G02150	2.26553	1.17985	1.38777	0.47277	0.643639	-0.635676	1.43231	0.518347	0.915127	0
RAFL04-18-N10	AT3G02530	0.82934	-0.269965	1.04185	0.0591476	1.41892	0.504791	1.0967	0.133172	0.388836	0
RAFL08-17-G11	AT3G02560	0.825838	-0.276069	1.41191	0.497646	0.762434	-0.391316	1.00006	8.66887e-05	0.48342	0
RAFL09-11-F08	AT3G02790	0.801838	-0.318617	1.2082	0.27286	0.98569	-0.0207944	0.998576	-0.0020554	0.295741	0
RAFL04-13-O03	AT3G02870	1.26775	0.342266	1.22687	0.29498	0.866664	-0.206455	1.12043	0.164048	0.304075	0
RAFL07-16-J03	AT3G03000	1.17772	0.235996	0.771985	-0.373355	0.546547	-0.871582	0.832084	-0.265199	0.554718	0
RAFL05-08-G05	AT3G03100	1.03133	0.0445033	1.21347	0.279138	0.255191	-1.97035	0.83333	-0.263041	1.23659	0
RAFL05-11-E12	AT3G03140	1.08198	0.113671	1.3131	0.392979	0.773812	-0.369944	1.0563	0.0790159	0.385994	0
RAFL05-21-L12	AT3G03570	0.808459	-0.306754	0.85879	-0.219623	0.194711	-2.3606	0.620653	-0.688141	1.21172	0
RAFL16-82-L13	AT3G03840	0.806563	-0.31014	1.30546	0.384562	1.60601	0.683478	1.23934	0.309577	0.509777	0
RAFL04-09-H22	AT3G03890	1.363	0.446786	0.985487	-0.0210907	0.475004	-1.07399	0.941164	-0.087482	0.778916	0
RAFL06-11-C05	AT3G04090	0.880383	-0.183796	0.97134	-0.0419518	0.945256	-0.0812236	0.932326	-0.101093	0.0732386	0
RAFL07-08-P08	AT3G04470	0.965955	-0.0499714	0.742258	-0.430008	0.404313	-1.30646	0.704175	-0.505994	0.644379	0
RAFL04-20-H16	AT3G04600	0.426282	-1.23012	1.13018	0.176553	0.585654	-0.771879	0.714039	-0.485926	0.717431	0
RAFL06-09-M19	AT3G04680	0.665553	-0.587375	1.00246	0.00354235	0.684382	-0.547126	0.784131	-0.350833	0.330161	0
RAFL06-16-E14	AT3G04910	0.699525	-0.515553	1.12951	0.175698	1.33736	0.419391	1.05547	0.0778803	0.484997	0
RAFL08-16-D06	AT3G05180	1.88728	0.916305	1.06424	0.0898169	0.402363	-1.31343	1.11796	0.160866	1.12723	0
RAFL05-19-G24	AT3G05180	1.16331	0.218231	0.832728	-0.264083	1.19547	0.257582	1.06384	0.0892755	0.290491	0
RAFL08-09-D04	AT3G05650	1.42236	0.508291	0.923309	-0.115115	0.434854	-1.2014	0.926842	-0.109604	0.865224	0
RAFL17-48-G21	AT3G05675	1.69367	0.76015	0.902608	-0.147829	1.57661	0.656826	1.39096	0.476083	0.497087	0
RAFL04-19-K06	AT3G06340	1.06837	0.0954116	0.884328	-0.177346	0.442499	-1.17625	0.798399	-0.324818	0.669496	0
RAFL09-12-K13	AT3G06440	0.869165	-0.202298	1.01535	0.0219776	2.41802	1.27382	1.43418	0.520224	0.795441	0
RAFL09-25-G22	AT3G06470	0.538229	-0.893708	0.684112	-0.547695	0.790187	-0.339734	0.670843	-0.575953	0.279839	0
RAFL09-06-M16	AT3G06510	1.22572	0.293624	1.11719	0.159877	0.492982	-1.02039	0.945297	-0.0811611	0.723137	0
RAFL04-20-H14	AT3G06670	0.75666	-0.402282	1.08984	0.124122	0.166359	-2.58763	0.670954	-0.575713	1.43796	0
RAFL09-11-P07	AT3G06720	1.19724	0.259714	0.904287	-0.145147	0.300987	-1.73223	0.800838	-0.320417	1.05282	0
RAFL04-10-K16	AT3G06750	1.08264	0.114548	1.149	0.20038	0.831041	-0.267009	1.02089	0.0298308	0.248799	0
RAFL06-09-D24	AT3G06780	0.562332	-0.830506	0.966836	-0.0486565	0.408463	-1.29172	0.645877	-0.630668	0.628387	0
RAFL17-18-C23	AT3G06910	1.08733	0.120784	1.2512	0.323314	0.534887	-0.902693	0.957805	-0.0621965	0.657219	0
RAFL08-10-G02	AT3G06980	1.22889	0.297354	0.789053	-0.341806	0.804773	-0.313346	0.940905	-0.0878795	0.361084	0
RAFL04-19-N11	AT3G07010	1.18862	0.249292	0.934329	-0.0979977	0.425698	-1.2321	0.84955	-0.235229	0.774738	0
RAFL04-19-B15	AT3G07050	1.2245	0.29219	1.25415	0.326714	0.431573	-1.21232	0.970075	-0.043832	0.878766	0
RAFL06-09-A05	AT3G07110	0.866722	-0.206358	1.30269	0.381496	0.460875	-1.11755	0.876763	-0.189741	0.755315	0
RAFL07-11-C13	AT3G07140	1.01862	0.0266198	1.04663	0.0657581	1.1775	0.235727	1.08092	0.112259	0.111166	0
RAFL02-09-B19	AT3G07470	0.410923	-1.28306	1.8462	0.884561	0.213124	-2.23023	0.823416	-0.280306	1.59675	0
RAFL04-16-E04	AT3G07790	0.809033	-0.30573	0.751132	-0.412862	1.43661	0.522666	0.998924	-0.00155295	0.512011	0
RAFL11-07-A12	AT3G08580	1.05036	0.0708857	0.919426	-0.121194	1.17009	0.226624	1.04663	0.0657474	0.174225	0
RAFL04-12-K17	AT3G08580	0.71589	-0.48219	1.48619	0.571617	0.909702	-0.136535	1.03726	0.0527777	0.537194	0
RAFL03-07-F12	AT3G08600	0.919623	-0.120885	1.35174	0.434817	0.0986303	-3.34182	0.789998	-0.34008	2.03905	0
RAFL04-15-D02	AT3G09200	1.33967	0.42188	0.928216	-0.107468	0.353644	-1.49963	0.873844	-0.194553	0.992516	0
RAFL06-68-O13	AT3G09980	0.783443	-0.352101	0.833384	-0.262946	1.05562	0.0780885	0.890815	-0.166802	0.227052	0
RAFL09-19-C06	AT3G10210	1.55129	0.633472	0.691191	-0.532843	1.16232	0.217012	1.13494	0.182611	0.591046	0
RAFL08-09-A13	AT3G10330	0.93759	-0.0929706	0.805087	-0.312784	2.02657	1.01904	1.25642	0.329314	0.713984	0
RAFL05-15-M15	AT3G10410	1.11902	0.162236	2.29582	1.19901	1.10098	0.138792	1.50527	0.590027	0.605463	0
RAFL04-10-F17	AT3G10420	0.867407	-0.20522	0.691886	-0.531395	0.22129	-2.17599	0.593527	-0.752614	1.05633	0
RAFL04-14-J20	AT3G10720	1.14045	0.189603	0.539958	-0.88908	0.390136	-1.35795	0.690181	-0.534953	0.793549	0
RAFL05-03-A05	AT3G10970	2.68791	1.42649	0.795869	-0.329397	0.616439	-0.697971	1.36674	0.45074	1.13522	0
RAFL09-09-C24	AT3G11200	1.62189	0.697673	0.830791	-0.267442	0.582075	-0.780722	1.01158	0.0166168	0.750617	0
RAFL16-19-L10	AT3G11210	0.92957	-0.105364	1.08333	0.115478	0.553732	-0.85274	0.855545	-0.225084	0.50741	0
RAFL06-08-E09	AT3G11630	1.17029	0.226865	0.918285	-0.122986	0.327524	-1.61033	0.805366	-0.312283	0.975522	0
RAFL09-69-E04	AT3G11880	0.702048	-0.510358	2.00629	1.00453	0.496242	-1.01088	1.06819	0.0951746	1.04939	0
RAFL07-11-B09	AT3G11910	0.780946	-0.356705	0.659889	-0.599704	0.840619	-0.250475	0.760485	-0.395008	0.179022	0
RAFL05-12-N20	AT3G12050	1.09282	0.128056	0.911001	-0.134476	1.21069	0.275831	1.0715	0.0996374	0.207811	0
RAFL05-12-E14	AT3G12145	0.56712	-0.818274	1.40202	0.487504	0.565477	-0.822459	0.844871	-0.243196	0.755102	0
RAFL04-15-J21	AT3G12210	1.17211	0.229103	1.40483	0.490391	0.654292	-0.611994	1.07707	0.107118	0.576045	0
RAFL09-10-O14	AT3G12260	0.563428	-0.827697	0.89165	-0.165451	0.830609	-0.267759	0.761895	-0.392335	0.356503	0
RAFL09-97-H20	AT3G12340	0.856601	-0.223305	1.24153	0.31212	0.413175	-1.27517	0.837102	-0.256524	0.807528	0
RAFL06-70-G08	AT3G12350	1.15292	0.205294	0.897636	-0.155798	0.685277	-0.54524	0.911945	-0.132982	0.375356	0
RAFL09-23-C11	AT3G12580	1.2284	0.296783	0.799586	-0.322674	0.891919	-0.165015	0.973302	-0.0390399	0.321932	0
RAFL02-08-C02	AT3G12600	0.800583	-0.320878	1.62148	0.69731	1.27068	0.345597	1.23091	0.299728	0.517139	0
RAFL09-46-I18	AT3G12610	1.2376	0.307544	0.752802	-0.409658	0.339472	-1.55864	0.776624	-0.364711	0.941379	0
RAFL06-82-C13	AT3G13222	0.915655	-0.127124	1.07944	0.110277	1.36264	0.446408	1.11924	0.162526	0.288179	0
RAFL09-06-J09	AT3G13224	1.00755	0.0108449	0.731524	-0.451024	0.430223	-1.21684	0.723097	-0.467738	0.620084	0
RAFL07-07-B15	AT3G13225	1.26042	0.333904	0.864971	-0.209276	0.670127	-0.577494	0.931839	-0.101847	0.458489	0
RAFL04-13-L08	AT3G13570	0.746753	-0.421297	0.806691	-0.309911	0.428854	-1.22144	0.660766	-0.597788	0.497246	0
RAFL16-98-N17	AT3G13710	0.855077	-0.225874	1.19354	0.255243	0.603062	-0.729622	0.883892	-0.178059	0.492476	0
RAFL09-33-L16	AT3G13750	1.02864	0.0407322	1.04775	0.0672894	1.08988	0.124169	1.05542	0.0778181	0.0426269	0
RAFL04-10-F21	AT3G13750	1.34469	0.42727	0.481249	-1.05514	0.38185	-1.38892	0.735929	-0.442362	0.966739	0
RAFL06-74-C07	AT3G13920	1.28378	0.360397	0.892143	-0.164653	2.22763	1.15551	1.46785	0.553706	0.66467	0
RAFL09-25-L11	AT3G14130	0.627936	-0.671311	0.915511	-0.127351	0.716372	-0.481219	0.753273	-0.408755	0.276059	0
RAFL09-89-D10	AT3G14200	1.39299	0.47818	0.840592	-0.250522	0.702757	-0.508902	0.978778	-0.0309462	0.511875	0
RAFL07-17-K15	AT3G14205	0.906614	-0.14144	0.72078	-0.47237	0.549109	-0.864835	0.725501	-0.462951	0.362133	0
RAFL08-15-L23	AT3G14390	1.69355	0.760053	1.08841	0.122219	1.2485	0.320199	1.34349	0.425983	0.326471	0
RAFL14-61-G03	AT3G14430	0.800851	-0.320394	1.23204	0.301045	0.195772	-2.35276	0.742886	-0.428786	1.388	0
RAFL08-11-H19	AT3G14440	1.32655	0.407674	1.09285	0.128097	1.39455	0.479797	1.27131	0.346321	0.185768	0
RAFL08-09-C15	AT3G14560	1.0271	0.0385793	0.868775	-0.202946	1.09158	0.126412	0.995817	-0.0060471	0.170551	0
RAFL06-13-E21	AT3G14600	0.594749	-0.749647	0.893325	-0.162743	0.981576	-0.0268288	0.823216	-0.280656	0.384143	0
RAFL08-11-K16	AT3G14690	1.04693	0.0661611	0.933005	-0.100044	0.939697	-0.0897321	0.97321	-0.0391773	0.0931245	0
RAFL05-01-M18	AT3G14840	0.702589	-0.509246	0.682222	-0.551688	0.291929	-1.77631	0.558913	-0.839303	0.7196	0
RAFL02-01-D07	AT3G14990	1.21925	0.285995	0.894219	-0.1613	0.671651	-0.574217	0.928373	-0.107223	0.43022	0
RAFL09-07-N09	AT3G15140	1.20197	0.265403	0.769966	-0.377133	0.477634	-1.06602	0.816524	-0.292433	0.665847	0
RAFL17-27-A10	AT3G15150	0.843153	-0.246134	0.69013	-0.535061	0.843576	-0.245409	0.792286	-0.335906	0.167022	0
RAFL07-11-M21	AT3G15290	1.10763	0.147473	1.02674	0.0380695	0.453954	-1.13938	0.862773	-0.212946	0.713485	0
RAFL05-18-N16	AT3G15353	1.13519	0.182929	1.04079	0.057677	1.21372	0.279431	1.1299	0.176191	0.111187	0
RAFL06-09-G19	AT3G15780	1.29633	0.37443	0.721765	-0.470399	0.747691	-0.419487	0.921928	-0.117275	0.47375	0
RAFL05-16-E11	AT3G15940	1.26547	0.339668	0.771062	-0.375082	1.2632	0.337086	1.09991	0.137385	0.411918	0
RAFL08-08-C05	AT3G16060	0.920577	-0.119389	0.784711	-0.349766	0.601687	-0.732914	0.768992	-0.378959	0.309917	0
RAFL06-75-B19	AT3G16175	1.02848	0.0405137	0.793215	-0.334215	0.270853	-1.88442	0.697516	-0.519702	1.02053	0
RAFL09-63-H16	AT3G16180	2.33709	1.22471	0.909593	-0.136707	0.513058	-0.962807	1.25325	0.32567	1.10462	0
RAFL04-20-D21	AT3G16250	0.795008	-0.330958	0.851194	-0.23244	0.296598	-1.75342	0.6476	-0.626825	0.851125	0
RAFL05-18-C21	AT3G16340	0.891469	-0.165744	0.959615	-0.0594727	1.09601	0.132255	0.982363	-0.025672	0.151028	0
RAFL06-09-O18	AT3G16720	2.09353	1.06594	1.27099	0.345955	0.469115	-1.09199	1.27788	0.353753	1.09869	0
RAFL09-96-H09	AT3G16800	1.23771	0.30767	0.890029	-0.168076	0.831045	-0.267001	0.98626	-0.0199596	0.307237	0
RAFL05-14-M10	AT3G16800	1.14392	0.193982	1.0349	0.0494897	0.390886	-1.35518	0.856567	-0.223362	0.855753	0
RAFL08-09-A06	AT3G16857	1.26379	0.337759	0.750728	-0.413638	1.22434	0.292006	1.07962	0.110524	0.421233	0
RAFL07-16-K16	AT3G16950	0.575867	-0.796193	1.04124	0.058299	1.68973	0.756795	1.10228	0.140489	0.777798	0
RAFL03-03-J03	AT3G17100	1.70434	0.769214	1.14685	0.197682	0.448017	-1.15837	1.09974	0.137159	0.990045	0
RAFL09-49-F17	AT3G17120	1.22113	0.288222	0.876281	-0.190535	0.274432	-1.86548	0.790616	-0.338951	1.13086	0
RAFL07-08-J03	AT3G17310	1.10547	0.144658	0.752588	-0.410067	0.885672	-0.175156	0.914576	-0.128825	0.278443	0
RAFL09-42-B08	AT3G17800	1.04725	0.0666056	0.726348	-0.461267	0.710861	-0.492361	0.828153	-0.272031	0.314128	0
RAFL09-11-H15	AT3G17900	1.09153	0.126353	0.980199	-0.0288534	0.742417	-0.429698	0.938049	-0.0922646	0.286926	0
RAFL04-12-C05	AT3G17940	1.20898	0.27379	0.771491	-0.374279	0.449962	-1.15213	0.810144	-0.303749	0.713941	0
RAFL04-16-L05	AT3G18050	1.0634	0.0886807	0.847891	-0.238049	0.991102	-0.0128944	0.967464	-0.0477207	0.167214	0
RAFL07-11-J16	AT3G18060	1.18986	0.250795	1.16449	0.219704	1.1977	0.260266	1.18402	0.243693	0.0212196	0
RAFL08-11-G20	AT3G18165	0.461189	-1.11657	1.06897	0.0962196	0.397694	-1.33027	0.642617	-0.637969	0.76935	0
RAFL04-20-B08	AT3G18210	0.708076	-0.498024	1.02695	0.0383701	0.752551	-0.410139	0.829193	-0.27022	0.287693	0
RAFL05-21-D14	AT3G18490	0.848931	-0.23628	1.75138	0.808488	0.55701	-0.844225	1.05244	0.0737364	0.835923	0
RAFL06-74-G03	AT3G18740	0.873765	-0.194682	0.941999	-0.0862025	0.647002	-0.628157	0.820922	-0.284682	0.286759	0
RAFL06-09-N04	AT3G18830	0.870095	-0.200755	1.00981	0.0140829	1.09055	0.125057	0.990152	-0.0142785	0.165642	0
RAFL06-16-B16	AT3G18860	1.44337	0.529445	1.01586	0.0226985	0.463073	-1.11069	0.974101	-0.0378561	0.839781	0
RAFL06-09-F14	AT3G19220	1.1088	0.149002	1.49895	0.583956	0.848187	-0.237547	1.15198	0.204117	0.410989	0
RAFL16-26-E17	AT3G19370	0.760065	-0.395805	1.17858	0.237053	0.58182	-0.781356	0.840156	-0.251271	0.514185	0
RAFL08-18-K18	AT3G19390	0.716533	-0.480895	0.847745	-0.238297	1.97994	0.985458	1.18141	0.240506	0.785984	0
RAFL16-81-I02	AT3G19460	0.637615	-0.649243	0.905111	-0.143834	0.646658	-0.628924	0.729795	-0.454438	0.286113	0
RAFL15-25-O11	AT3G19520	0.410948	-1.28297	0.815505	-0.294234	0.397381	-1.33141	0.541278	-0.885559	0.585331	0
RAFL05-13-I20	AT3G19553	1.09647	0.132868	1.18405	0.243727	0.758938	-0.397945	1.01315	0.0188512	0.342976	0
RAFL09-16-C08	AT3G19800	0.950192	-0.0737093	0.931829	-0.101863	0.885955	-0.174694	0.922659	-0.116131	0.0521135	0
RAFL08-15-C09	AT3G19900	0.941087	-0.0876004	1.01753	0.025073	0.510479	-0.970076	0.823032	-0.280979	0.544944	0
RAFL05-16-C09	AT3G19910	0.883023	-0.179477	0.693565	-0.527896	0.665886	-0.586653	0.747491	-0.419871	0.220091	0
RAFL04-09-P22	AT3G19960	0.352412	-1.50467	1.19911	0.261962	0.317209	-1.65649	0.62291	-0.682905	1.0665	0
RAFL05-10-A09	AT3G20015	1.20781	0.272391	0.85889	-0.219455	0.801646	-0.318962	0.956115	-0.0647444	0.316627	0
RAFL07-12-K05	AT3G20050	0.96164	-0.0564312	0.828776	-0.270946	0.884918	-0.176385	0.891778	-0.165244	0.107507	0
RAFL05-15-L23	AT3G20300	0.847966	-0.237922	0.824797	-0.277889	0.856463	-0.223537	0.843075	-0.246267	0.0281613	0
RAFL09-11-G14	AT3G20470	0.80385	-0.315001	1.02929	0.04165	0.651301	-0.618604	0.828147	-0.272041	0.330482	0
RAFL15-08-H22	AT3G20520	0.808796	-0.306152	1.05525	0.0775912	0.142936	-2.80656	0.668995	-0.579932	1.56619	0
RAFL05-16-K11	AT3G20560	0.440918	-1.18142	0.827347	-0.273435	1.38593	0.470853	0.884732	-0.176688	0.827485	0
RAFL09-09-I11	AT3G20680	0.785418	-0.348467	0.975264	-0.0361354	1.19583	0.258014	0.985505	-0.0210656	0.303286	0
RAFL09-10-G07	AT3G20770	0.921065	-0.118626	1.24297	0.313793	0.655947	-0.608348	0.939994	-0.0892761	0.461367	0
RAFL04-16-M08	AT3G20790	1.0408	0.0576946	1.06565	0.0917395	0.366805	-1.44692	0.82442	-0.278548	0.87868	0
RAFL08-19-M03	AT3G21055	1.02945	0.0418682	1.22112	0.288208	1.3504	0.433388	1.20032	0.263423	0.197926	0
RAFL09-18-K24	AT3G21175	1.21291	0.278473	0.924163	-0.113781	0.52406	-0.932195	0.887045	-0.172921	0.617708	0
RAFL09-93-H23	AT3G21390	1.28493	0.361686	1.05379	0.0755901	1.05927	0.0830759	1.13266	0.17972	0.16306	0
RAFL06-77-M02	AT3G21550	1.09686	0.133382	0.673065	-0.571183	0.521532	-0.939171	0.76382	-0.388696	0.545007	0
RAFL09-14-G19	AT3G21670	1.38531	0.470211	0.566052	-0.820995	0.438778	-1.18844	0.796714	-0.327866	0.871143	0
RAFL09-14-C12	AT3G21760	1.0198	0.0282896	1.15179	0.203873	0.492287	-1.02243	0.887959	-0.171436	0.663155	0
RAFL04-13-O08	AT3G22200	1.24902	0.320793	0.719392	-0.47515	0.523058	-0.934957	0.830489	-0.267967	0.635329	0
RAFL04-12-F14	AT3G22480	1.45062	0.536669	0.910407	-0.135417	0.954962	-0.0664849	1.10533	0.144476	0.36974	0
RAFL09-09-K15	AT3G22660	1.06066	0.0849683	0.885059	-0.176155	0.614639	-0.70219	0.853454	-0.228615	0.40094	0
RAFL14-23-A09	AT3G22680	1.6961	0.762217	2.11523	1.08081	0.103883	-3.26697	1.30507	0.384126	2.42347	0
RAFL19-23-N15	AT3G22740	1.0134	0.0192049	1.18534	0.245305	0.570159	-0.810565	0.922968	-0.115648	0.555953	0
RAFL04-14-H04	AT3G22780	0.62427	-0.679758	1.34791	0.430729	0.400322	-1.32077	0.790835	-0.33855	0.886173	0
RAFL07-12-E11	AT3G22890	0.492654	-1.02135	0.915301	-0.127682	0.591864	-0.756664	0.666606	-0.585094	0.459043	0
RAFL16-31-B16	AT3G23150	0.6526	-0.61573	1.06251	0.0874783	0.545694	-0.873835	0.753602	-0.408126	0.497535	0
RAFL17-25-D06	AT3G23175	1.50455	0.589329	1.115	0.157041	0.664265	-0.59017	1.0946	0.130408	0.596715	0
RAFL09-22-J02	AT3G23340	0.61004	-0.713024	2.59963	1.37831	0.462749	-1.1117	1.22414	0.291768	1.33746	0
RAFL06-08-P09	AT3G23390	0.885767	-0.175001	1.10452	0.143414	1.28978	0.367122	1.09335	0.12876	0.272437	0
RAFL09-33-C05	AT3G23530	1.36861	0.452708	0.83442	-0.261155	0.78262	-0.353617	0.995215	-0.00691924	0.441269	0
RAFL07-15-G18	AT3G23560	0.561625	-0.832322	0.92603	-0.110869	0.894529	-0.160799	0.794061	-0.332678	0.402892	0
RAFL09-10-M23	AT3G23810	0.97905	-0.0305449	0.900818	-0.150692	0.885724	-0.175071	0.921864	-0.117374	0.0773707	0
RAFL16-86-I04	AT3G23880	1.06239	0.0873199	1.10461	0.143534	0.773097	-0.371279	0.980033	-0.0290978	0.282402	0
RAFL05-07-N24	AT3G24100	1.14601	0.196619	1.02408	0.0343275	1.09622	0.132533	1.08877	0.122697	0.0817412	0
RAFL09-06-A19	AT3G24550	0.626001	-0.675763	1.06812	0.0950782	0.389385	-1.36073	0.694503	-0.525947	0.728326	0
RAFL09-25-B13	AT3G24660	0.810955	-0.302306	0.921287	-0.118278	1.11574	0.157995	0.949326	-0.0750249	0.231686	0
RAFL05-19-G11	AT3G24830	0.973575	-0.0386358	0.98799	-0.0174309	0.838458	-0.254189	0.933341	-0.0995233	0.131001	0
RAFL09-16-L12	AT3G25540	1.20072	0.263902	0.728573	-0.456855	0.49453	-1.01587	0.807941	-0.307677	0.641587	0
RAFL09-33-M13	AT3G25620	1.10645	0.145937	0.668971	-0.579985	0.960475	-0.0581804	0.911965	-0.13295	0.374368	0
RAFL11-02-D14	AT3G25680	1.33216	0.413768	0.712998	-0.48803	0.287035	-1.8007	0.777398	-0.363275	1.11357	0
RAFL09-16-M04	AT3G25830	1.20661	0.270956	0.969134	-0.0452324	0.55548	-0.848194	0.910407	-0.135417	0.576948	0
RAFL08-19-H17	AT3G25840	0.781169	-0.356293	0.982984	-0.0247604	1.0751	0.104465	0.946416	-0.0794534	0.237666	0
RAFL05-05-G20	AT3G25860	0.815956	-0.293436	0.887165	-0.172725	0.462107	-1.1137	0.721743	-0.470443	0.511997	0
RAFL06-09-E17	AT3G25900	1.37422	0.458608	1.64292	0.71626	0.27248	-1.87578	1.09654	0.132955	1.42796	0
RAFL06-11-J09	AT3G26070	0.57762	-0.791807	0.744501	-0.425654	0.476967	-1.06804	0.599696	-0.737696	0.32224	0
RAFL21-23-A05	AT3G26085	0.589073	-0.763482	3.06658	1.61663	0.2811	-1.83084	1.31225	0.392043	1.7649	0
RAFL08-17-C05	AT3G26220	1.44393	0.529999	0.626363	-0.674929	0.387224	-1.36876	0.819172	-0.287762	0.960775	0
RAFL05-16-F22	AT3G26280	1.05659	0.07942	1.10133	0.139243	0.710362	-0.493373	0.956094	-0.0647754	0.349255	0
RAFL07-17-D11	AT3G26310	0.81986	-0.28655	0.832252	-0.264907	0.791721	-0.336936	0.814611	-0.295816	0.0369579	0
RAFL08-16-I23	AT3G26420	1.34681	0.429552	0.893495	-0.162469	1.38685	0.471811	1.20905	0.273877	0.354632	0
RAFL05-13-E18	AT3G26420	0.755018	-0.405418	1.88673	0.915886	1.25449	0.327096	1.29874	0.377117	0.661953	0
RAFL09-47-C21	AT3G26590	0.99805	-0.00281562	1.11133	0.152283	3.4065	1.76829	1.83863	0.878627	0.980845	0
RAFL15-22-I19	AT3G26640	0.788494	-0.342829	0.96182	-0.0561614	0.575996	-0.795869	0.775437	-0.366919	0.372959	0
RAFL06-12-F13	AT3G26650	1.19441	0.256295	1.45306	0.53909	0.526588	-0.925253	1.05802	0.081363	0.776781	0
RAFL06-07-F04	AT3G26980	1.10465	0.143585	0.924451	-0.113331	0.666657	-0.584982	0.898585	-0.154273	0.36952	0
RAFL08-09-G22	AT3G27210	1.07113	0.0991311	0.936264	-0.0950122	0.958006	-0.0618933	0.988466	-0.0167365	0.103857	0
RAFL09-19-G23	AT3G27240	1.28874	0.365963	0.840025	-0.251496	0.491046	-1.02607	0.873271	-0.195499	0.697492	0
RAFL05-04-K09	AT3G27360	0.769353	-0.378283	0.950833	-0.0727358	0.986918	-0.0189986	0.902368	-0.148212	0.193792	0
RAFL04-12-F21	AT3G27380	1.1086	0.148734	1.12395	0.168581	0.736536	-0.441173	0.989695	-0.0149442	0.346454	0
RAFL09-06-O16	AT3G27390	1.84832	0.886218	0.993067	-0.0100371	0.963073	-0.0542823	1.26815	0.342731	0.530687	0
RAFL14-35-K24	AT3G27610	1.11209	0.153276	1.2202	0.287119	0.845712	-0.241762	1.05933	0.0831587	0.27498	0
RAFL09-06-E15	AT3G27700	1.31576	0.395891	1.07742	0.107584	0.786942	-0.34567	1.06004	0.0841189	0.373826	0
RAFL05-09-D08	AT3G28200	1.75968	0.815316	1.01079	0.0154787	0.327256	-1.61151	1.03258	0.0462472	1.23668	0
RAFL08-19-G15	AT3G28270	0.972716	-0.0399092	1.08217	0.113925	0.541335	-0.885405	0.865407	-0.20855	0.538081	0
RAFL14-18-O17	AT3G28370	1.04075	0.0576224	0.818532	-0.28889	0.699298	-0.516021	0.85286	-0.22962	0.288885	0
RAFL06-72-A06	AT3G28460	0.939866	-0.0894737	0.971152	-0.0422314	0.306707	-1.70507	0.739242	-0.435882	0.946695	0
RAFL05-10-J18	AT3G28710	1.26139	0.335017	1.1145	0.156391	0.853935	-0.227802	1.07661	0.106492	0.287598	0
RAFL08-11-J20	AT3G28740	1.11722	0.159908	0.991362	-0.0125168	0.71835	-0.477241	0.942309	-0.0857275	0.32956	0
RAFL15-45-C23	AT3G28830	0.800582	-0.320879	1.18841	0.249034	0.862627	-0.213191	0.95054	-0.0731808	0.302778	0
RAFL05-19-H07	AT3G28900	0.815678	-0.293928	0.841605	-0.248785	0.327477	-1.61053	0.661587	-0.595998	0.773503	0
RAFL07-08-M19	AT3G28980	0.918911	-0.122003	1.48942	0.574751	0.808709	-0.306307	1.07235	0.100772	0.464704	0
RAFL16-70-D01	AT3G30300	0.673493	-0.570265	1.82141	0.865054	1.21451	0.280372	1.23647	0.306227	0.721754	0
RAFL06-83-F21	AT3G32980	1.27723	0.353024	1.42936	0.515372	0.375819	-1.41189	1.02747	0.0390995	1.06892	0
RAFL07-17-N22	AT3G42950	0.921457	-0.118012	0.760343	-0.395277	0.536434	-0.898527	0.739411	-0.435551	0.395673	0
RAFL02-10-H11	AT3G43980	0.961831	-0.0561452	0.85789	-0.221136	0.525922	-0.927081	0.781881	-0.35498	0.462621	0
RAFL09-50-B19	AT3G44310	1.30632	0.385508	0.97551	-0.0357712	0.472533	-1.08151	0.918121	-0.123244	0.755338	0
RAFL07-15-O03	AT3G44600	1.06015	0.0842617	0.791822	-0.336752	1.34728	0.430049	1.06642	0.0927696	0.384015	0
RAFL19-64-G11	AT3G44610	1.17289	0.230063	4.18554	2.06541	0.418682	-1.25607	1.9257	0.945385	1.6638	0
RAFL05-08-E02	AT3G44630	1.34729	0.43006	1.21078	0.275936	0.70024	-0.514079	1.0861	0.119161	0.506504	0
RAFL05-08-E01	AT3G44630	0.942566	-0.0853337	1.02551	0.0363469	1.06328	0.088518	1.01045	0.0150016	0.0892117	0
RAFL06-70-C03	AT3G44890	0.684929	-0.545973	0.919784	-0.120633	0.642622	-0.637959	0.749112	-0.416747	0.275983	0
RAFL05-05-F20	AT3G45100	1.45251	0.538551	1.05432	0.0763192	1.23433	0.303728	1.24706	0.318526	0.231126	0
RAFL05-15-F19	AT3G45310	1.10563	0.144874	1.21643	0.282652	1.44076	0.526832	1.25428	0.326854	0.193433	0
RAFL09-17-D19	AT3G45780	0.777688	-0.362737	1.00998	0.0143304	1.02262	0.0322704	0.936764	-0.0942431	0.223059	0
RAFL11-06-D07	AT3G46000	0.685886	-0.543959	0.973464	-0.038801	1.54411	0.626773	1.06782	0.0946673	0.587195	0
RAFL04-14-K16	AT3G46010	0.988573	-0.0165807	2.25716	1.17451	0.506253	-0.982069	1.25066	0.32269	1.08025	0
RAFL06-15-N16	AT3G46230	0.806681	-0.309931	0.744606	-0.42545	0.898925	-0.153728	0.816737	-0.292056	0.136368	0
RAFL08-18-M11	AT3G46320	0.750027	-0.414985	1.40827	0.493927	0.521116	-0.940322	0.893139	-0.163043	0.725623	0
RAFL21-30-D12	AT3G46630	0.768356	-0.380153	1.62645	0.701729	0.329572	-1.60134	0.908127	-0.139034	1.15223	0
RAFL09-64-P10	AT3G46820	0.99842	-0.00228132	0.626383	-0.674884	0.555515	-0.848101	0.726773	-0.460424	0.446805	0
RAFL05-14-P20	AT3G47030	0.563542	-0.827404	1.02194	0.0313148	1.7902	0.840123	1.12523	0.170219	0.833888	0
RAFL05-17-B13	AT3G47250	0.859682	-0.218124	1.18293	0.242359	1.1183	0.161308	1.05364	0.0753765	0.245826	0
RAFL15-47-D16	AT3G47290	1.37278	0.4571	1.13324	0.180459	0.648555	-0.624699	1.05153	0.0724847	0.562005	0
RAFL09-75-G22	AT3G47340	0.871291	-0.198774	0.98856	-0.016599	1.01183	0.0169667	0.957227	-0.0630671	0.116088	0
RAFL04-17-P12	AT3G47430	0.81559	-0.294084	0.798996	-0.32374	1.07525	0.104671	0.896612	-0.157445	0.239243	0
RAFL06-11-J16	AT3G47500	0.771021	-0.375157	1.04503	0.0635383	1.30772	0.387058	1.04126	0.058326	0.382555	0
RAFL21-05-B10	AT3G47540	1.11768	0.160506	1.11679	0.159363	0.0805464	-3.63404	0.771673	-0.373938	2.19045	0
RAFL05-18-N12	AT3G47580	1.22836	0.296738	0.976091	-0.034913	1.43527	0.521325	1.21324	0.278868	0.279831	0
RAFL09-18-D09	AT3G47833	0.514602	-0.95847	0.914946	-0.128241	0.304302	-1.71642	0.57795	-0.790983	0.794365	0
RAFL09-16-M01	AT3G47960	0.979095	-0.0304798	1.03346	0.0474809	0.767126	-0.382464	0.92656	-0.110044	0.229065	0
RAFL19-57-B03	AT3G48030	0.635602	-0.653804	1.07215	0.100503	1.37899	0.463615	1.02891	0.0411226	0.570008	0
RAFL05-07-N04	AT3G48170	0.84374	-0.245129	0.914332	-0.12921	0.904095	-0.145453	0.887389	-0.172361	0.0627648	0
RAFL09-74-D04	AT3G48200	0.606495	-0.721433	1.04622	0.0651916	0.880023	-0.184386	0.844247	-0.244262	0.401971	0
RAFL05-07-E15	AT3G48210	0.987865	-0.0176143	1.14662	0.197393	0.556241	-0.846218	0.89691	-0.156965	0.55105	0
RAFL04-16-I15	AT3G48500	1.26199	0.335695	0.978143	-0.0318824	0.497251	-1.00795	0.91246	-0.132167	0.694408	0
RAFL08-19-E03	AT3G48670	1.40036	0.485797	1.10818	0.148189	0.138426	-2.85282	0.882321	-0.180625	1.83786	0
RAFL09-34-J01	AT3G48690	1.27706	0.352828	1.18581	0.245872	1.72166	0.783803	1.39484	0.480104	0.284766	0
RAFL16-58-J06	AT3G48730	0.940885	-0.087909	1.09119	0.125897	0.539138	-0.891273	0.85707	-0.222515	0.536305	0
RAFL07-12-J19	AT3G48780	0.895729	-0.158866	0.73688	-0.440498	0.664258	-0.590184	0.765622	-0.385295	0.218996	0
RAFL09-07-M07	AT3G48890	0.806656	-0.309974	0.765839	-0.384887	1.65441	0.726313	1.07563	0.105187	0.621056	0
RAFL09-06-D04	AT3G48990	0.666189	-0.585997	0.649661	-0.622242	1.17274	0.229886	0.82953	-0.269633	0.481854	0
RAFL09-42-F13	AT3G49080	0.759297	-0.397264	1.3221	0.402835	0.275925	-1.85765	0.785775	-0.347812	1.1462	0
RAFL14-52-F05	AT3G49180	1.41429	0.500077	1.28333	0.359894	1.62796	0.703062	1.44186	0.52793	0.172539	0
RAFL02-03-L10	AT3G49400	0.841253	-0.249388	0.862658	-0.213139	0.80473	-0.313423	0.836214	-0.258056	0.0507794	0
RAFL09-15-N12	AT3G49490	0.820126	-0.286082	0.615475	-0.700228	0.67271	-0.571944	0.70277	-0.508875	0.212011	0
RAFL09-15-P17	AT3G49560	0.892866	-0.163484	0.948995	-0.0755276	0.480006	-1.05888	0.773956	-0.369677	0.544126	0
RAFL05-09-I19	AT3G50000	1.16781	0.223809	1.1562	0.209395	0.383761	-1.38172	0.902592	-0.147854	0.922819	0
RAFL16-57-M03	AT3G50050	0.608459	-0.716768	1.12285	0.167172	0.624177	-0.679974	0.785164	-0.348935	0.50006	0
RAFL06-74-P12	AT3G50070	1.02585	0.0368198	0.916386	-0.125972	1.06912	0.096429	1.00379	0.00545274	0.115121	0
RAFL08-11-H16	AT3G50110	0.827009	-0.274026	1.01053	0.015114	0.315326	-1.66508	0.717622	-0.478704	0.898305	0
RAFL04-19-J21	AT3G50270	1.10815	0.148152	1.13104	0.17765	0.831081	-0.266939	1.02342	0.0334029	0.248606	0
RAFL16-02-F18	AT3G50430	0.865664	-0.208121	1.24569	0.316946	0.217282	-2.20236	0.776212	-0.365477	1.32913	0
RAFL09-34-O22	AT3G50500	1.11843	0.161472	1.17134	0.228161	0.73478	-0.444616	1.00818	0.0117571	0.370679	0
RAFL02-07-H03	AT3G51130	0.311629	-1.6821	1.16858	0.224757	0.163781	-2.61016	0.547997	-0.867761	1.44535	0
RAFL05-20-E01	AT3G51510	0.539314	-0.890803	0.829749	-0.269254	0.476492	-1.06948	0.615185	-0.700908	0.42004	0
RAFL09-16-J21	AT3G51550	1.27142	0.34644	0.692872	-0.529339	0.680076	-0.556232	0.881456	-0.18204	0.513571	0
RAFL09-13-F01	AT3G51740	0.916391	-0.125965	0.915894	-0.126748	0.905517	-0.143187	0.9126	-0.131945	0.00972489	0
RAFL07-11-J23	AT3G51740	0.999403	-0.000862191	0.602266	-0.731527	0.667103	-0.584018	0.756257	-0.403051	0.386372	0
RAFL09-09-O05	AT3G51780	0.871579	-0.198296	0.956729	-0.0638177	0.951052	-0.0724033	0.926454	-0.110209	0.0752852	0
RAFL05-17-A02	AT3G52300	0.894473	-0.160891	1.00087	0.00125714	0.896357	-0.157854	0.930567	-0.103818	0.0927519	0
RAFL05-04-C07	AT3G52380	1.14441	0.194602	1.63408	0.708475	0.947693	-0.0775085	1.24206	0.312734	0.399141	0
RAFL05-21-N20	AT3G52470	0.845322	-0.242427	0.945267	-0.0812065	0.733691	-0.446756	0.841427	-0.249091	0.183198	0
RAFL05-05-K17	AT3G52590	1.04938	0.0695345	0.880039	-0.184361	0.943064	-0.0845731	0.957494	-0.0626654	0.127912	0
RAFL05-09-J23	AT3G52610	0.897353	-0.156252	0.94801	-0.0770252	0.626702	-0.674148	0.824022	-0.279245	0.324306	0
RAFL04-17-B05	AT3G52800	0.825447	-0.276753	0.971974	-0.0410107	0.768892	-0.379147	0.855438	-0.225265	0.173395	0
RAFL04-20-P19	AT3G52890	0.939942	-0.0893568	0.611132	-0.710445	1.01154	0.0165553	0.854205	-0.227346	0.392746	0
RAFL19-29-L10	AT3G52970	0.967338	-0.0479078	1.08922	0.123291	1.28479	0.361532	1.11378	0.155466	0.205633	0
RAFL09-13-P08	AT3G53130	1.02039	0.0291255	0.865166	-0.208951	0.850347	-0.233876	0.911969	-0.132943	0.145185	0
RAFL16-81-G08	AT3G53200	0.955668	-0.0654188	1.61182	0.688688	0.923685	-0.114528	1.16372	0.218748	0.45023	0
RAFL09-11-M09	AT3G53260	0.849852	-0.234717	1.12895	0.174983	0.77414	-0.369334	0.917648	-0.123988	0.283507	0
RAFL14-55-O06	AT3G53510	0.925472	-0.111739	1.71978	0.782222	0.267892	-1.90028	0.971047	-0.0423867	1.36588	0
RAFL09-18-F02	AT3G54140	1.14656	0.197306	1.01054	0.0151296	0.752431	-0.410368	0.969843	-0.044177	0.31185	0
RAFL06-78-M02	AT3G54170	0.849341	-0.235584	1.12462	0.169435	1.05734	0.0804433	1.01043	0.0149751	0.212851	0
RAFL05-02-F07	AT3G54210	1.01378	0.0197476	0.794579	-0.331738	0.215282	-2.2157	0.674548	-0.568008	1.20209	0
RAFL05-12-E24	AT3G54260	1.03427	0.0486067	1.63415	0.708542	1.03646	0.0516661	1.23496	0.304464	0.380134	0
RAFL09-30-H03	AT3G54290	0.843445	-0.245633	0.861165	-0.215638	0.74749	-0.419874	0.817367	-0.290944	0.110281	0
RAFL07-09-N06	AT3G54820	1.01621	0.0231936	0.687958	-0.539607	1.16432	0.219487	0.956161	-0.0646739	0.394018	0
RAFL02-06-M14	AT3G54890	0.539716	-0.889728	1.2934	0.371171	1.09956	0.136927	0.977559	-0.0327438	0.670666	0
RAFL05-20-J01	AT3G55430	1.00406	0.00583855	1.03421	0.0485352	0.30324	-1.72147	0.780503	-0.357524	1.00981	0
RAFL11-07-J10	AT3G55740	1.07969	0.110617	0.756681	-0.402242	0.621746	-0.685602	0.819373	-0.287408	0.403585	0
RAFL15-14-B19	AT3G55830	1.16521	0.220589	1.33966	0.421865	0.552086	-0.857035	1.01898	0.027132	0.687674	0
RAFL09-35-C03	AT3G55850	0.854135	-0.227464	0.867772	-0.204612	1.13762	0.186021	0.953176	-0.0691852	0.23241	0
RAFL06-88-O07	AT3G55960	1.36803	0.452096	0.954921	-0.0665461	1.82638	0.868986	1.38311	0.467915	0.468688	0
RAFL08-10-O15	AT3G55980	0.499749	-1.00072	1.12683	0.172275	0.468168	-1.0949	0.69825	-0.518184	0.705991	0
RAFL08-12-G11	AT3G56080	1.50167	0.586573	0.7943	-0.332244	0.447685	-1.15944	0.914553	-0.128861	0.873408	0
RAFL02-05-B10	AT3G56240	0.591232	-0.758203	0.857926	-0.221074	0.992425	-0.01097	0.813861	-0.297145	0.385359	0
RAFL07-15-H14	AT3G56290	1.09876	0.135878	0.845393	-0.242305	0.487572	-1.03631	0.810576	-0.302981	0.598262	0
RAFL05-18-I12	AT3G56310	0.39678	-1.33359	1.17935	0.237994	0.831588	-0.26606	0.802573	-0.317295	0.802451	0
RAFL06-07-J20	AT3G56360	1.57422	0.654638	1.12854	0.174455	2.49281	1.31777	1.73186	0.792318	0.574092	0
RAFL05-19-C11	AT3G56460	0.882766	-0.179897	0.740714	-0.433012	0.757859	-0.399998	0.79378	-0.333189	0.137599	0
RAFL07-14-N23	AT3G56850	1.08303	0.115075	0.875873	-0.191207	1.68579	0.753421	1.2149	0.280833	0.481943	0
RAFL09-62-G09	AT3G56940	0.808268	-0.307094	0.929171	-0.105983	0.236154	-2.0822	0.657864	-0.604138	1.08757	0
RAFL08-17-N04	AT3G57180	1.02127	0.0303672	1.61573	0.692187	0.62783	-0.671554	1.08828	0.122047	0.681968	0
RAFL07-13-L09	AT3G57400	2.10332	1.07267	0.500289	-0.999166	0.701048	-0.512415	1.10155	0.139539	1.08335	0
RAFL04-10-D23	AT3G57560	1.01616	0.023126	0.836708	-0.257204	0.631722	-0.662639	0.828196	-0.271955	0.344779	0
RAFL09-96-P07	AT3G57600	0.518806	-0.946734	1.2566	0.329525	0.690509	-0.534267	0.821972	-0.28284	0.651294	0
RAFL06-08-N24	AT3G57630	0.524186	-0.931848	0.706554	-0.501127	0.440672	-1.18222	0.557138	-0.843895	0.344505	0
RAFL09-95-F15	AT3G57650	0.878583	-0.18675	0.78769	-0.344301	1.62032	0.69628	1.09553	0.131631	0.560859	0
RAFL04-16-D08	AT3G57790	0.634349	-0.65665	1.25231	0.324596	0.509365	-0.973229	0.798676	-0.324318	0.676685	0
RAFL04-18-F11	AT3G58010	0.641676	-0.640083	1.08888	0.122848	0.952508	-0.0701967	0.894355	-0.16108	0.396674	0
RAFL15-41-D24	AT3G58110	1.24111	0.31163	0.985146	-0.0215906	0.434311	-1.2032	0.886855	-0.173229	0.796026	0
RAFL02-07-L08	AT3G58180	1.58933	0.668419	0.994018	-0.00865569	0.709418	-0.495292	1.09759	0.134338	0.584447	0
RAFL06-15-N11	AT3G58470	1.45976	0.545734	0.988774	-0.0162866	1.09391	0.1295	1.18082	0.239786	0.291654	0
RAFL19-76-B13	AT3G58590	1.19049	0.251559	1.354	0.437223	0.545861	-0.873393	1.03012	0.0428076	0.70919	0
RAFL05-18-L07	AT3G58600	0.988098	-0.0172736	1.03057	0.0434388	0.905328	-0.143488	0.974664	-0.0370225	0.0953569	0
RAFL09-37-N16	AT3G58610	0.472009	-1.08311	1.20103	0.26427	1.5363	0.619456	1.06978	0.0973111	0.898179	0
RAFL19-69-D09	AT3G58650	0.977258	-0.0331884	1.2185	0.285111	1.28999	0.367355	1.16192	0.216506	0.211547	0
RAFL08-11-C07	AT3G58670	1.15056	0.202341	1.03132	0.0444958	0.343839	-1.5402	0.841908	-0.248265	0.963725	0
RAFL06-69-N06	AT3G58990	0.602218	-0.731642	1.47483	0.560553	0.53064	-0.914196	0.869231	-0.202189	0.803946	0
RAFL09-87-G21	AT3G59010	1.25363	0.326111	0.800658	-0.320742	0.513919	-0.960388	0.856069	-0.224202	0.643253	0
RAFL05-15-H10	AT3G59090	0.954267	-0.0675348	1.17234	0.229392	0.67507	-0.566891	0.933893	-0.0986714	0.402407	0
RAFL21-34-M19	AT3G59210	1.91247	0.935434	0.717209	-0.479535	0.731392	-0.451283	1.12036	0.163957	0.8089	0
RAFL03-09-J09	AT3G59280	0.979099	-0.0304734	0.858738	-0.21971	1.18911	0.249883	1.00898	0.0129013	0.236266	0
RAFL05-14-B01	AT3G59350	0.844891	-0.243163	1.24861	0.320323	1.4221	0.508018	1.17187	0.228807	0.390943	0
RAFL09-15-K24	AT3G59360	1.14736	0.198315	0.808933	-0.305908	0.504865	-0.986032	0.820385	-0.285627	0.594346	0
RAFL05-08-P24	AT3G59980	0.751131	-0.412864	1.45194	0.537986	0.607758	-0.71843	0.936945	-0.0939644	0.655244	0
RAFL06-14-B16	AT3G59990	0.987968	-0.0174639	0.850025	-0.234424	1.57181	0.652427	1.1366	0.184726	0.4623	0
RAFL06-08-A11	AT3G59990	1.41472	0.500512	0.583503	-0.777187	0.328725	-1.60505	0.775648	-0.366526	1.06076	0
RAFL07-07-M24	AT3G60080	1.35128	0.434323	0.676306	-0.564252	0.204982	-2.28643	0.744188	-0.42626	1.37632	0
RAFL09-51-C06	AT3G60190	0.628639	-0.669697	0.716202	-0.481561	0.763574	-0.38916	0.702805	-0.508804	0.142965	0
RAFL07-09-D08	AT3G60320	1.42296	0.508891	1.05836	0.0818247	0.660941	-0.597406	1.04742	0.0668368	0.557917	0
RAFL05-03-I09	AT3G60360	1.12738	0.172971	0.780429	-0.357661	0.907962	-0.139297	0.93859	-0.0914337	0.266697	0
RAFL16-78-C08	AT3G60680	3.18793	1.67262	0.989196	-0.0156714	1.75716	0.813247	1.97809	0.984111	0.844191	0
RAFL09-56-B20	AT3G60800	0.885917	-0.174757	1.0253	0.036053	0.672511	-0.572371	0.861244	-0.215506	0.308954	0
RAFL05-08-B14	AT3G61060	1.43168	0.517705	1.50073	0.585667	1.16735	0.223238	1.36659	0.450577	0.19265	0
RAFL05-07-O03	AT3G61260	0.60298	-0.729819	1.255	0.327689	0.986746	-0.0192496	0.948242	-0.0766725	0.539073	0
RAFL06-12-E12	AT3G61430	1.14497	0.195306	1.09797	0.134842	0.377781	-1.40438	0.873574	-0.194999	0.906628	0
RAFL08-12-P13	AT3G61440	1.43141	0.517441	1.22244	0.289758	0.314634	-1.66825	0.989494	-0.0152368	1.20159	0
RAFL05-14-E15	AT3G61590	0.840349	-0.25094	1.29531	0.373298	0.79223	-0.336009	0.975963	-0.0351017	0.387304	0
RAFL21-37-P22	AT3G61840	0.673427	-0.570407	0.975454	-0.0358542	0.846963	-0.239629	0.831948	-0.265435	0.269779	0
RAFL09-06-J20	AT3G61880	0.479634	-1.05999	0.577269	-0.792683	0.461027	-1.11708	0.505977	-0.982857	0.173178	0
RAFL11-01-J18	AT3G61890	1.44362	0.529688	1.04471	0.0631074	0.876973	-0.189396	1.12177	0.165774	0.364814	0
RAFL09-17-I01	AT3G61960	1.17618	0.234106	1.01723	0.0246491	0.36834	-1.44089	0.853917	-0.227833	0.912625	0
RAFL06-08-B12	AT3G61980	0.765478	-0.385568	1.62133	0.697179	1.51998	0.604057	1.30226	0.381023	0.600051	0
RAFL05-16-C24	AT3G62000	0.582564	-0.779511	1.0278	0.0395557	0.972997	-0.0394928	0.861119	-0.215715	0.451801	0
RAFL11-01-B02	AT3G62840	1.15894	0.2128	1.4133	0.499069	0.555235	-0.84883	1.04249	0.0600341	0.710146	0
RAFL05-10-M08	AT3G62980	0.90853	-0.138394	0.566751	-0.819213	0.381499	-1.39025	0.618927	-0.692159	0.626729	0
RAFL06-76-D14	AT3G63160	0.966602	-0.0490056	0.926348	-0.110374	1.48604	0.571476	1.12633	0.171631	0.377201	0
RAFL17-11-N11	AT3G63180	1.27527	0.350806	1.271	0.345965	1.47271	0.558475	1.33966	0.421869	0.121319	0
RAFL08-10-E21	AT3G63190	1.02007	0.0286751	1.43419	0.520238	1.40622	0.491819	1.28683	0.363819	0.275966	0
RAFL15-08-D08	AT3G63390	0.439658	-1.18555	1.16178	0.216341	1.63312	0.707635	1.07819	0.10861	0.982412	0
RAFL05-05-J07	AT3G63400	0.95918	-0.0601262	1.13543	0.183239	0.973226	-0.0391532	1.02261	0.0322589	0.134861	0
RAFL11-02-J20	AT4G00100	1.122	0.166077	0.930283	-0.104259	1.39804	0.483401	1.15011	0.201769	0.294143	0
RAFL07-18-B05	AT4G00310	1.24938	0.321214	1.07106	0.0990339	0.641431	-0.640635	0.987289	-0.0184552	0.503591	0
RAFL06-10-C10	AT4G00355	1.03277	0.0465235	1.02478	0.0353119	1.62963	0.704548	1.22906	0.297557	0.383188	0
RAFL08-19-G11	AT4G00500	1.38309	0.467894	0.717364	-0.479223	0.522069	-0.937688	0.874174	-0.194008	0.716808	0
RAFL07-11-J07	AT4G00740	0.930372	-0.10412	0.916353	-0.126024	0.624165	-0.680001	0.82363	-0.279931	0.326346	0
RAFL09-12-K02	AT4G00810	1.21958	0.286387	0.923201	-0.115283	0.524031	-0.932276	0.888938	-0.169845	0.621015	0
RAFL06-10-H13	AT4G00860	1.06054	0.0847949	1.3277	0.408924	0.85899	-0.219288	1.08241	0.114244	0.314159	0
RAFL04-17-K13	AT4G01040	1.07679	0.106742	1.02819	0.040111	0.559195	-0.838577	0.888061	-0.17127	0.527598	0
RAFL05-11-M11	AT4G01050	0.947915	-0.0771699	1.11927	0.162564	0.164461	-2.60418	0.743884	-0.426851	1.53287	0
RAFL19-39-E03	AT4G01210	0.576764	-0.793948	1.34741	0.430185	0.00835299	-6.90349	0.644174	-0.634477	3.92869	0
RAFL05-17-O13	AT4G01560	1.20745	0.271967	1.11282	0.154222	0.316582	-1.65935	0.878952	-0.186143	1.08266	0
RAFL05-09-N09	AT4G01610	0.649323	-0.622991	1.77864	0.830773	0.724812	-0.464321	1.05092	0.0716589	0.797483	0
RAFL06-77-B22	AT4G01710	1.01072	0.0153788	0.907063	-0.140725	0.694638	-0.525666	0.870806	-0.199577	0.278471	0
RAFL17-27-C09	AT4G01720	1.00197	0.00283979	1.10314	0.141609	0.397141	-1.33228	0.834082	-0.261739	0.813853	0
RAFL05-14-A21	AT4G01850	0.724396	-0.46515	1.32404	0.404948	0.617137	-0.696337	0.888525	-0.170516	0.58071	0
RAFL09-64-M08	AT4G01860	1.36862	0.452719	0.984278	-0.0228623	0.723314	-0.467307	1.0254	0.0361911	0.460101	0
RAFL05-04-B21	AT4G02150	1.28058	0.356796	0.93479	-0.0972858	1.30445	0.383447	1.17327	0.230541	0.270187	0
RAFL07-08-P04	AT4G02210	1.14429	0.194453	0.735089	-0.444009	0.452908	-1.14271	0.777429	-0.363217	0.668807	0
RAFL08-10-H06	AT4G02280	0.875257	-0.192221	1.07225	0.100646	1.05116	0.0719836	0.999557	-0.000638856	0.16145	0
RAFL05-15-M09	AT4G02340	0.712048	-0.489953	0.917673	-0.123948	1.07671	0.106628	0.902143	-0.148572	0.300842	0
RAFL06-13-A12	AT4G02410	1.04507	0.0635963	1.37255	0.456861	0.481163	-1.0554	0.966261	-0.0495152	0.784618	0
RAFL19-32-K11	AT4G02430	1.21527	0.281275	0.846576	-0.240289	0.384674	-1.37829	0.815506	-0.294232	0.848649	0
RAFL08-15-K10	AT4G02430	1.4268	0.512787	1.55262	0.634706	0.390848	-1.35532	1.12342	0.167903	1.11541	0
RAFL04-17-M08	AT4G02440	0.504604	-0.986777	0.841677	-0.248662	0.298104	-1.74611	0.548128	-0.867414	0.748749	0
RAFL06-15-E06	AT4G02450	1.18299	0.242439	0.894235	-0.161274	0.324655	-1.62302	0.800627	-0.320798	0.981465	0
RAFL09-81-E17	AT4G02500	1.02137	0.0305004	1.03627	0.051403	0.490314	-1.02822	0.849317	-0.235624	0.617376	0
RAFL05-10-C17	AT4G02570	0.771003	-0.375191	1.1905	0.251567	0.026977	-5.21212	0.662826	-0.593297	2.99	0
RAFL09-12-F06	AT4G02590	1.12965	0.175877	1.144	0.194088	0.689298	-0.536801	0.98765	-0.0179287	0.416821	0
RAFL03-02-B02	AT4G02720	1.11051	0.151217	0.913849	-0.129973	1.45626	0.542267	1.1602	0.214379	0.337613	0
RAFL09-36-F06	AT4G03110	0.802592	-0.317261	1.25504	0.32773	0.487785	-1.03568	0.848471	-0.237062	0.682036	0
RAFL06-07-P06	AT4G03400	0.640127	-0.643569	2.02902	1.02079	0.599622	-0.737875	1.08959	0.123786	0.989263	0
RAFL05-08-M23	AT4G03500	0.927397	-0.108741	1.22954	0.298115	0.622733	-0.683314	0.926556	-0.11005	0.493097	0
RAFL09-19-N11	AT4G03960	1.05105	0.071825	0.69726	-0.520232	0.452485	-1.14406	0.733597	-0.446941	0.60801	0
RAFL05-14-G18	AT4G04740	1.39372	0.478942	0.800991	-0.320141	1.57514	0.655485	1.25662	0.329548	0.519863	0
RAFL09-06-E13	AT4G04890	1.3504	0.433383	0.85655	-0.223391	0.920193	-0.119991	1.04238	0.0598811	0.353145	0
RAFL07-07-D24	AT4G04940	0.978267	-0.0317005	0.936953	-0.0939509	0.330664	-1.59656	0.748628	-0.417679	0.886051	0
RAFL07-10-P11	AT4G04955	1.5388	0.621808	0.887869	-0.171581	1.46105	0.547006	1.29591	0.373963	0.438069	0
RAFL03-06-E12	AT4G05180	0.509357	-0.973252	1.07739	0.107543	0.29838	-1.74478	0.628376	-0.670299	0.930452	0
RAFL09-09-O16	AT4G05320	1.16805	0.224098	1.14901	0.200389	0.909405	-0.137006	1.07549	0.10499	0.201987	0
RAFL08-09-E20	AT4G08170	1.17907	0.237648	0.975589	-0.0356548	1.38328	0.468089	1.17931	0.237945	0.252175	0
RAFL09-58-A02	AT4G08570	0.591346	-0.757926	0.671497	-0.574546	1.30061	0.379189	0.854485	-0.226874	0.610501	0
RAFL02-08-D12	AT4G08790	0.627119	-0.673188	0.907338	-0.140288	0.475626	-1.0721	0.670028	-0.577708	0.467509	0
RAFL04-20-D09	AT4G09320	1.29064	0.368082	0.809206	-0.305421	2.09467	1.06672	1.39817	0.483541	0.686111	0
RAFL21-16-G19	AT4G09770	0.334833	-1.57849	0.913204	-0.13099	1.35029	0.433266	0.866108	-0.207381	1.03769	0
RAFL08-08-P10	AT4G10770	1.10315	0.141624	0.869065	-0.202463	1.02174	0.031026	0.997983	-0.00291236	0.175663	0
RAFL09-16-J23	AT4G11320	0.876995	-0.189359	0.957216	-0.0630835	1.14447	0.194674	0.992892	-0.0102911	0.195732	0
RAFL07-10-M14	AT4G11420	0.721696	-0.470536	0.781134	-0.356358	0.345477	-1.53334	0.616102	-0.698758	0.649086	0
RAFL06-13-A14	AT4G12550	0.59882	-0.739805	1.2988	0.377183	1.29689	0.375054	1.06484	0.0906329	0.64428	0
RAFL09-44-O13	AT4G12590	1.37635	0.460848	0.833743	-0.262326	0.396985	-1.33285	0.869026	-0.202529	0.902434	0
RAFL09-61-K16	AT4G12780	0.976733	-0.0339637	1.04212	0.059526	1.13563	0.183499	1.0515	0.0724448	0.109087	0
RAFL06-07-K01	AT4G12800	0.789619	-0.340771	1.05119	0.0720215	1.1872	0.247566	1.00934	0.0134074	0.302036	0
RAFL09-17-N23	AT4G13020	1.0889	0.122873	1.05695	0.0799078	0.798426	-0.32477	0.981426	-0.027049	0.24698	0
RAFL14-72-F07	AT4G13030	1.03238	0.0459757	1.5703	0.65104	0.601441	-0.733505	1.06804	0.0949665	0.694101	0
RAFL09-65-O13	AT4G13670	0.825103	-0.277353	0.78172	-0.355277	0.84713	-0.239345	0.817984	-0.289855	0.0591002	0
RAFL04-17-P13	AT4G13940	0.906692	-0.141316	1.54652	0.629022	0.754791	-0.405852	1.06933	0.0967108	0.537643	0
RAFL14-07-D22	AT4G14020	0.41933	-1.25384	1.85765	0.89348	0.545298	-0.874884	0.94076	-0.0881016	1.14613	0
RAFL07-10-K05	AT4G14130	1.14302	0.192849	0.969376	-0.0448718	0.372151	-1.42604	0.828182	-0.27198	0.87416	0
RAFL07-15-H20	AT4G14200	0.75119	-0.41275	0.585264	-0.772842	0.572748	-0.804027	0.636401	-0.651993	0.217461	0
RAFL06-11-P04	AT4G14230	1.07941	0.110237	0.799632	-0.322592	0.307494	-1.70137	0.728844	-0.456318	0.946069	0
RAFL06-09-E01	AT4G14365	0.877717	-0.188172	0.947186	-0.0782806	0.55763	-0.842619	0.794178	-0.332466	0.413237	0
RAFL17-03-J22	AT4G14455	1.16067	0.214953	0.910685	-0.134976	0.0391358	-4.67537	0.703495	-0.507387	2.72803	0
RAFL09-70-D15	AT4G14500	1.04664	0.0657608	1.14089	0.190165	1.1008	0.138551	1.09611	0.132393	0.062502	0
RAFL06-07-B05	AT4G14600	0.624504	-0.679216	1.17148	0.228326	1.63501	0.709303	1.14366	0.193664	0.705096	0
RAFL09-70-F16	AT4G14960	0.986968	-0.0189245	1.17229	0.229324	0.58789	-0.766381	0.915715	-0.12703	0.51829	0
RAFL09-15-G15	AT4G14990	0.972399	-0.0403797	1.00552	0.00794051	1.08704	0.120406	1.02165	0.0309051	0.0824977	0
RAFL09-34-D13	AT4G15210	1.05555	0.0780007	1.04674	0.0659008	0.592609	-0.754846	0.898301	-0.15473	0.47739	0
RAFL05-19-P11	AT4G15410	0.763167	-0.38993	1.40349	0.489017	0.732413	-0.44927	0.966356	-0.0493734	0.525429	0
RAFL09-47-O14	AT4G15540	1.16672	0.222454	0.804008	-0.314718	0.557103	-0.843983	0.842609	-0.247064	0.533223	0
RAFL09-90-M19	AT4G15850	1.21507	0.281044	1.05099	0.071744	1.11833	0.161347	1.12813	0.173934	0.10501	0
RAFL02-01-C01	AT4G16190	0.788366	-0.343062	1.03176	0.0451099	0.634207	-0.656974	0.818112	-0.28963	0.351696	0
RAFL09-16-G17	AT4G16360	1.22461	0.29232	1.04519	0.0637685	0.393171	-1.34677	0.887657	-0.171926	0.887738	0
RAFL11-07-F02	AT4G16370	0.964464	-0.0522003	1.12468	0.169517	0.590291	-0.760503	0.893146	-0.163033	0.485762	0
RAFL21-08-D14	AT4G16490	0.757153	-0.401343	1.3139	0.393859	0.534002	-0.905083	0.868353	-0.203647	0.654898	0
RAFL15-32-K11	AT4G16610	1.05651	0.079313	1.6795	0.748031	0.669045	-0.579826	1.13502	0.182717	0.663934	0
RAFL15-14-I21	AT4G16670	0.874614	-0.193282	1.08606	0.119106	0.592221	-0.755792	0.850966	-0.232827	0.443368	0
RAFL21-37-G07	AT4G16710	0.497945	-1.00594	0.959211	-0.0600797	0.0534989	-4.22435	0.503552	-0.989789	2.18304	0
RAFL09-88-J01	AT4G16790	0.372929	-1.42303	1.00686	0.00986856	0.707187	-0.499837	0.69566	-0.523546	0.726323	0
RAFL09-12-P03	AT4G17340	0.982362	-0.0256731	0.915526	-0.127327	0.795409	-0.33023	0.897766	-0.155589	0.155058	0
RAFL06-78-K03	AT4G17530	0.940414	-0.0886314	0.895435	-0.159339	0.997746	-0.00325556	0.944532	-0.0823285	0.0781564	0
RAFL06-12-P09	AT4G18030	1.15628	0.209491	0.915818	-0.126868	0.716632	-0.480696	0.929577	-0.105354	0.34513	0
RAFL09-13-D07	AT4G18390	0.956132	-0.0647184	0.886223	-0.174258	0.877989	-0.187725	0.906781	-0.141173	0.0674672	0
RAFL02-10-E21	AT4G18710	0.770694	-0.37577	0.954327	-0.0674439	1.1643	0.219461	0.963107	-0.0542324	0.29768	0
RAFL06-10-D22	AT4G18930	1.17775	0.236037	0.729264	-0.455487	0.312732	-1.677	0.739917	-0.434566	0.968677	0
RAFL14-95-K20	AT4G19200	0.85694	-0.222733	1.09031	0.124743	0.949115	-0.0753458	0.965456	-0.0507174	0.174403	0
RAFL07-07-L06	AT4G19230	1.0395	0.0558874	1.01504	0.0215317	1.4903	0.575605	1.18161	0.240757	0.310452	0
RAFL16-33-N18	AT4G19510	0.858705	-0.219766	1.0052	0.00748236	0.986671	-0.0193594	0.950192	-0.0737093	0.124181	0
RAFL08-19-N14	AT4G19700	1.0596	0.0835243	0.915298	-0.127687	0.856522	-0.223438	0.943808	-0.0834351	0.157058	0
RAFL11-03-C13	AT4G19860	1.32731	0.408504	0.788035	-0.343668	0.208885	-2.25922	0.774743	-0.36821	1.37549	0
RAFL09-16-D24	AT4G20280	1.25188	0.324093	0.855541	-0.225092	0.682024	-0.552106	0.929814	-0.104986	0.442769	0
RAFL07-10-G04	AT4G20720	1.42317	0.509109	0.929886	-0.104875	0.299882	-1.73753	0.884313	-0.177371	1.16117	0
RAFL15-50-H15	AT4G20800	1.13647	0.184564	0.90634	-0.141875	1.10809	0.148069	1.0503	0.0708011	0.178868	0
RAFL09-07-M05	AT4G20830	1.00413	0.0059421	0.899463	-0.152865	0.983702	-0.0237071	0.962431	-0.0552456	0.0844396	0
RAFL09-07-E15	AT4G21440	1.0832	0.115295	0.681452	-0.553316	0.514103	-0.959871	0.759584	-0.396719	0.542879	0
RAFL11-12-G10	AT4G22010	0.987193	-0.018596	0.803258	-0.316064	0.513824	-0.960653	0.768092	-0.380649	0.481569	0
RAFL09-10-M04	AT4G22590	1.26157	0.335215	0.861242	-0.21551	1.5776	0.657732	1.23347	0.302722	0.441563	0
RAFL02-06-B15	AT4G22610	1.00236	0.00340347	1.27191	0.346996	0.598868	-0.739691	0.957713	-0.0623347	0.555448	0
RAFL05-12-B21	AT4G22670	0.846635	-0.240188	1.4289	0.514902	0.574092	-0.800646	0.949875	-0.0741911	0.660169	0
RAFL02-10-F08	AT4G22690	1.15702	0.210414	1.21894	0.285633	0.635078	-0.654994	1.00368	0.00530058	0.522712	0
RAFL17-42-L16	AT4G23220	1.25809	0.331237	1.10452	0.143422	1.12357	0.168096	1.16206	0.216688	0.10206	0
RAFL08-16-I18	AT4G23660	1.07823	0.108665	0.874417	-0.193607	0.870443	-0.200178	0.94103	-0.0876873	0.176445	0
RAFL02-05-F08	AT4G23680	0.996964	-0.00438662	0.994253	-0.00831573	0.705922	-0.50242	0.899046	-0.153533	0.286412	0
RAFL14-49-L02	AT4G23810	0.940282	-0.0888345	1.03546	0.0502661	0.409181	-1.28919	0.794973	-0.331022	0.736471	0
RAFL09-06-B11	AT4G23820	1.25003	0.321961	0.981554	-0.0268609	0.603627	-0.72827	0.94507	-0.0815073	0.534889	0
RAFL05-02-B21	AT4G24060	0.82805	-0.27221	1.09169	0.126564	1.31004	0.389606	1.07659	0.106472	0.333219	0
RAFL19-16-K05	AT4G24160	1.25329	0.325721	1.06118	0.0856686	0.621235	-0.68679	0.978568	-0.0312557	0.529071	0
RAFL15-42-F10	AT4G24210	0.780757	-0.357055	2.03874	1.02768	1.51799	0.602159	1.44583	0.531895	0.7093	0
RAFL14-57-B14	AT4G24310	0.958643	-0.0609348	0.77922	-0.359897	0.516251	-0.953856	0.751371	-0.412402	0.45451	0
RAFL05-07-L02	AT4G24400	0.51975	-0.944109	0.9878	-0.0177092	1.27323	0.34849	0.926926	-0.109474	0.666225	0
RAFL04-18-D17	AT4G24520	1.77366	0.826731	1.09824	0.135196	0.46301	-1.11088	1.11164	0.152687	0.981944	0
RAFL15-07-B13	AT4G25030	1.09982	0.137265	1.3991	0.484498	0.767042	-0.382623	1.08865	0.122544	0.436416	0
RAFL04-20-J15	AT4G25130	0.737925	-0.438454	1.28745	0.364513	0.807567	-0.308347	0.944313	-0.0826634	0.430972	0
RAFL09-33-K02	AT4G25650	1.38084	0.465551	1.04662	0.0657413	0.324111	-1.62544	0.917193	-0.124703	1.10997	0
RAFL08-11-L15	AT4G25650	1.51119	0.595682	0.818831	-0.288362	0.358735	-1.47901	0.896251	-0.158025	1.04111	0
RAFL04-15-D12	AT4G25700	1.56104	0.642508	1.06821	0.0952007	0.517143	-0.951366	1.0488	0.0687384	0.809864	0
RAFL21-48-C03	AT4G25840	1.20637	0.27067	1.78147	0.833066	0.406482	-1.29873	1.13144	0.178159	1.10483	0
RAFL08-13-K22	AT4G26000	1.02498	0.0355953	0.744076	-0.426478	0.688991	-0.537444	0.819349	-0.28745	0.303919	0
RAFL05-19-C02	AT4G26070	0.941559	-0.0868761	1.14352	0.193484	0.48088	-1.05625	0.85532	-0.225464	0.655761	0
RAFL05-17-L09	AT4G26130	0.692653	-0.529795	1.07364	0.102506	1.26271	0.33652	1.00967	0.0138777	0.448157	0
RAFL09-85-I10	AT4G26555	0.837901	-0.255148	0.730666	-0.452715	2.3143	1.21058	1.29429	0.372161	0.908655	0
RAFL14-37-E03	AT4G26580	0.750836	-0.41343	1.58822	0.667415	0.482422	-1.05163	0.940494	-0.0885092	0.86897	0
RAFL06-09-O15	AT4G26710	0.574659	-0.799221	1.68833	0.755601	1.50768	0.592327	1.25689	0.329859	0.854453	0
RAFL05-18-M07	AT4G26910	0.726105	-0.461751	1.08885	0.122807	0.519813	-0.943934	0.778256	-0.361683	0.534189	0
RAFL04-12-O11	AT4G27120	1.18677	0.247035	0.721049	-0.471831	1.20859	0.273328	1.0388	0.0549211	0.422832	0
RAFL09-09-F17	AT4G27150	1.22445	0.292129	1.14587	0.19645	1.43516	0.521212	1.26849	0.343116	0.166885	0
RAFL06-07-B19	AT4G27160	1.04747	0.0669086	1.12864	0.174584	0.552657	-0.855544	0.909588	-0.136714	0.566227	0
RAFL05-14-K20	AT4G27260	0.840124	-0.251326	0.794083	-0.332639	0.656026	-0.608175	0.763411	-0.389468	0.187026	0
RAFL05-02-P11	AT4G27450	0.327014	-1.61258	2.17448	1.12067	0.140002	-2.83648	0.880499	-0.183607	2.02598	0
RAFL19-71-E04	AT4G27570	0.95689	-0.0635751	1.11827	0.161273	0.919779	-0.120641	0.998314	-0.00243434	0.149046	0
RAFL09-07-O12	AT4G27720	2.21555	1.14767	0.810491	-0.303133	0.992121	-0.0114117	1.33939	0.421574	0.767396	0
RAFL09-77-G24	AT4G28150	1.21968	0.286508	1.07688	0.106862	0.504138	-0.98811	0.933569	-0.0991717	0.689914	0
RAFL02-09-C19	AT4G28240	1.13413	0.181592	1.31288	0.392739	1.33971	0.421917	1.26224	0.335988	0.131143	0
RAFL09-43-P04	AT4G28260	0.602424	-0.731149	1.03385	0.0480237	0.757803	-0.400104	0.798025	-0.325494	0.39105	0
RAFL05-12-K10	AT4G28480	0.886265	-0.17419	1.09868	0.135765	1.03309	0.0469664	1.00601	0.00864505	0.159618	0
RAFL09-14-J11	AT4G28490	0.588624	-0.764582	0.844122	-0.244476	1.36664	0.450638	0.93313	-0.0998495	0.609707	0
RAFL09-49-M05	AT4G28660	1.05653	0.079334	0.979537	-0.029828	1.63365	0.708102	1.22324	0.290708	0.39829	0
RAFL07-11-B03	AT4G28760	0.837142	-0.256455	2.21167	1.14514	0.426396	-1.22974	1.1584	0.212138	1.19386	0
RAFL21-25-G05	AT4G28990	0.869698	-0.201414	1.05426	0.0762358	0.44946	-1.15373	0.791141	-0.337994	0.645088	0
RAFL19-23-M07	AT4G29030	0.692221	-0.530696	1.44484	0.530908	1.3533	0.436477	1.16345	0.218411	0.587557	0
RAFL05-14-B21	AT4G29160	0.46639	-1.10039	0.950136	-0.0737946	1.05155	0.0725207	0.822693	-0.281574	0.639144	0
RAFL05-08-E12	AT4G29390	0.963462	-0.0537008	0.929264	-0.10584	1.16809	0.224155	1.02027	0.0289549	0.177398	0
RAFL09-87-N16	AT4G29890	1.21839	0.284974	1.3215	0.402175	0.203517	-2.29678	0.914468	-0.128995	1.52554	0
RAFL09-15-F18	AT4G30190	0.75916	-0.397524	0.949435	-0.0748583	1.19249	0.25398	0.967029	-0.0483684	0.325757	0
RAFL07-09-N07	AT4G30190	1.62927	0.704228	1.32619	0.407292	0.309639	-1.69134	1.08837	0.122167	1.30583	0
RAFL04-09-O24	AT4G30270	0.821351	-0.283928	1.128	0.173765	0.504356	-0.987486	0.817902	-0.29	0.584947	0
RAFL09-07-M15	AT4G30280	1.13346	0.18074	0.920479	-0.119543	1.0752	0.104599	1.04305	0.0608034	0.156102	0
RAFL05-16-E05	AT4G30620	1.45652	0.542526	0.616605	-0.697582	0.464924	-1.10493	0.846017	-0.241242	0.858091	0
RAFL05-03-L01	AT4G30750	1.39152	0.476657	0.872809	-0.196262	1.45281	0.538842	1.23904	0.309227	0.407648	0
RAFL09-15-D20	AT4G30960	1.17567	0.23348	1.00113	0.0016296	1.59789	0.676168	1.25823	0.331395	0.342717	0
RAFL06-07-K07	AT4G31000	1.1083	0.148342	2.32384	1.21651	0.874986	-0.192669	1.43571	0.521763	0.735195	0
RAFL06-11-F20	AT4G31360	1.19059	0.251673	0.780192	-0.358099	0.478014	-1.06488	0.816264	-0.292892	0.65887	0
RAFL16-87-A13	AT4G31530	0.921331	-0.118208	1.3972	0.48254	1.77066	0.824288	1.36306	0.446854	0.477142	0
RAFL09-98-C04	AT4G31590	0.691602	-0.531985	0.981195	-0.0273889	0.584184	-0.775505	0.752327	-0.410568	0.381575	0
RAFL05-12-L11	AT4G31780	1.16246	0.217183	0.759633	-0.396625	0.599044	-0.739265	0.84038	-0.250887	0.484589	0
RAFL09-11-L01	AT4G31790	0.787035	-0.345499	1.14511	0.195486	1.50861	0.59322	1.14692	0.197763	0.471178	0
RAFL05-21-G14	AT4G31810	0.868137	-0.204006	0.958315	-0.0614277	1.04128	0.0583604	0.955911	-0.0650516	0.131348	0
RAFL05-11-G05	AT4G31990	1.0578	0.0810608	1.45415	0.54018	0.683056	-0.549924	1.065	0.0908559	0.547305	0
RAFL09-70-L24	AT4G32020	0.948074	-0.0769284	0.854587	-0.226701	1.13269	0.179754	0.97845	-0.0314293	0.205557	0
RAFL09-14-D16	AT4G32400	1.08697	0.120311	1.30194	0.380668	0.567915	-0.816252	0.98561	-0.0209117	0.629491	0
RAFL06-72-L17	AT4G32480	1.05518	0.0774882	0.937874	-0.0925338	1.32509	0.406093	1.10605	0.145415	0.253482	0
RAFL08-15-G18	AT4G32720	1.28697	0.363978	0.960431	-0.0582454	0.656712	-0.606666	0.968038	-0.0468647	0.486688	0
RAFL09-10-D11	AT4G32850	1.01486	0.0212849	0.883084	-0.179377	1.12491	0.169808	1.00762	0.0109496	0.17524	0
RAFL09-09-C15	AT4G33010	0.882337	-0.180598	0.95458	-0.0670613	1.2807	0.356937	1.03921	0.0554833	0.283317	0
RAFL05-02-O22	AT4G33150	0.803477	-0.315671	1.01735	0.0248106	1.23216	0.301185	1.01766	0.0252554	0.308982	0
RAFL03-05-O03	AT4G33250	1.11279	0.154175	0.523929	-0.932558	0.119781	-3.06153	0.585498	-0.772263	1.63576	0
RAFL19-84-C17	AT4G33330	0.374098	-1.41851	0.934757	-0.0973364	0.249865	-2.00078	0.519574	-0.9446	0.975331	0
RAFL05-07-A07	AT4G33360	1.12825	0.174091	1.45997	0.545943	1.09562	0.131744	1.22795	0.29625	0.227899	0
RAFL05-09-P18	AT4G33540	0.56953	-0.812157	0.901853	-0.149036	0.356587	-1.48768	0.609323	-0.71472	0.66933	0
RAFL04-16-M02	AT4G33565	1.55546	0.637345	0.859102	-0.219098	0.395306	-1.33896	0.936624	-0.094458	0.991074	0
RAFL05-07-L13	AT4G33650	1.07038	0.0981253	0.947526	-0.0777619	1.13706	0.185312	1.05166	0.0726641	0.134006	0
RAFL02-04-G03	AT4G33720	0.729076	-0.455859	0.894923	-0.160164	0.218577	-2.19378	0.614192	-0.703238	1.09874	0
RAFL21-50-G13	AT4G33940	1.80632	0.853052	1.12399	0.168633	1.30317	0.382027	1.41116	0.496882	0.350198	0
RAFL09-06-J23	AT4G34131	1.51759	0.601779	0.900353	-0.151437	0.313029	-1.67563	0.910323	-0.13555	1.16025	0
RAFL06-12-M01	AT4G34190	1.43517	0.521221	0.819868	-0.286536	0.676893	-0.563	0.97731	-0.0331112	0.563389	0
RAFL21-13-B21	AT4G34265	1.41064	0.496352	0.981788	-0.026517	1.07805	0.108427	1.15683	0.210174	0.271443	0
RAFL19-64-P10	AT4G34380	0.677379	-0.561965	0.825118	-0.277327	0.491699	-1.02415	0.664732	-0.589155	0.376913	0
RAFL05-19-B10	AT4G34460	0.735092	-0.444004	1.2879	0.365026	0.212622	-2.23364	0.745206	-0.424289	1.32981	0
RAFL07-17-J11	AT4G34490	0.960574	-0.0580307	0.744	-0.426626	0.741704	-0.431085	0.815426	-0.294374	0.214107	0
RAFL11-04-C07	AT4G34530	0.726989	-0.459995	0.764819	-0.386809	0.908123	-0.13904	0.799977	-0.32197	0.168205	0
RAFL05-14-H03	AT4G34620	1.26536	0.339546	0.927356	-0.108805	0.282699	-1.82266	0.825138	-0.277293	1.14116	0
RAFL09-13-D10	AT4G34710	1.2563	0.329181	0.855111	-0.225816	0.386464	-1.37159	0.832625	-0.264261	0.867319	0
RAFL06-09-G08	AT4G34740	0.869934	-0.201021	1.15736	0.210838	2.99952	1.58473	1.67561	0.744683	0.93507	0
RAFL02-02-B07	AT4G34881	0.974864	-0.0367267	1.20698	0.271398	2.16524	1.11452	1.44903	0.535083	0.595984	0
RAFL16-81-C24	AT4G34900	1.54185	0.624659	1.15545	0.20845	0.379799	-1.39669	1.0257	0.0366046	1.06736	0
RAFL05-02-K03	AT4G34920	0.309397	-1.69247	1.25526	0.327989	1.09864	0.135718	0.887767	-0.171748	1.11516	0
RAFL09-14-H12	AT4G35220	0.522252	-0.937183	1.06754	0.0942959	0.799545	-0.322749	0.796447	-0.32835	0.518877	0
RAFL09-84-O16	AT4G35230	0.970085	-0.0438163	0.905349	-0.143454	0.868423	-0.203531	0.914619	-0.128757	0.0806697	0
RAFL16-98-C03	AT4G35350	1.32269	0.403478	0.969893	-0.044103	0.579922	-0.786069	0.957503	-0.0626517	0.600814	0
RAFL05-11-G03	AT4G35470	0.996406	-0.0051943	2.133	1.09289	0.407575	-1.29486	1.179	0.237558	1.19515	0
RAFL09-07-M01	AT4G35480	1.69765	0.763538	1.04588	0.064722	1.19165	0.252955	1.31173	0.391466	0.361587	0
RAFL04-18-D20	AT4G35630	1.05609	0.0787352	1.03835	0.0542936	0.992959	-0.010194	1.02913	0.0414305	0.0459428	0
RAFL11-12-L21	AT4G35920	1.10216	0.14033	0.805487	-0.312066	0.685067	-0.545684	0.864237	-0.210501	0.348772	0
RAFL09-15-L17	AT4G36010	1.54728	0.629738	1.02879	0.0409471	1.09326	0.128641	1.22311	0.290557	0.317664	0
RAFL08-17-C21	AT4G36050	0.881512	-0.181948	0.824829	-0.277832	0.50399	-0.988532	0.736777	-0.4407	0.440618	0
RAFL05-08-N24	AT4G36195	0.611327	-0.709984	1.08359	0.115819	0.339796	-1.55726	0.678238	-0.560137	0.836561	0
RAFL08-17-I07	AT4G36480	1.00636	0.00915184	0.75784	-0.400034	0.454591	-1.13736	0.739598	-0.435186	0.581029	0
RAFL11-07-N15	AT4G36540	0.961484	-0.0566651	1.21035	0.275426	0.700112	-0.514342	0.957316	-0.0629333	0.396545	0
RAFL09-20-O21	AT4G36680	0.332677	-1.58781	0.923725	-0.114465	0.6497	-0.622154	0.635367	-0.654337	0.748439	0
RAFL21-14-O08	AT4G36840	1.07207	0.100406	1.03473	0.049255	0.70296	-0.508487	0.936588	-0.0945131	0.337748	0
RAFL09-83-M24	AT4G36890	0.920562	-0.119413	1.07202	0.100336	0.124304	-3.00805	0.70563	-0.503017	1.73467	0
RAFL05-01-P03	AT4G36980	0.26873	-1.89577	0.879724	-0.184878	0.85796	-0.221018	0.668805	-0.580344	0.97752	0
RAFL16-98-J04	AT4G37220	1.0025	0.00360075	3.64815	1.86716	0.156232	-2.67824	1.60229	0.680138	2.28494	0
RAFL16-90-M13	AT4G37460	1.02561	0.0364771	1.60047	0.678498	0.239609	-2.06124	0.955229	-0.0660808	1.43288	0
RAFL06-08-D06	AT4G37520	0.75922	-0.39741	0.938351	-0.0918009	3.17583	1.66714	1.62447	0.699967	1.11427	0
RAFL07-07-F13	AT4G37550	1.11161	0.152653	0.853143	-0.229141	0.465936	-1.10179	0.81023	-0.303596	0.643031	0
RAFL04-13-J11	AT4G37560	0.861673	-0.214788	1.06413	0.0896763	0.474231	-1.07634	0.800012	-0.321907	0.60478	0
RAFL05-11-A20	AT4G37590	0.920084	-0.120162	2.88489	1.52851	1.92202	0.942625	1.909	0.932815	0.835755	0
RAFL11-10-B10	AT4G37800	0.668774	-0.580409	0.869777	-0.201283	1.80335	0.850676	1.11397	0.155704	0.741436	0
RAFL09-14-G09	AT4G37870	0.900294	-0.151532	0.922438	-0.116476	0.977321	-0.033096	0.933351	-0.0995083	0.0608388	0
RAFL05-14-F20	AT4G37870	1.2226	0.289954	0.95841	-0.061285	1.14639	0.197096	1.10913	0.149433	0.182004	0
RAFL04-17-F21	AT4G37910	1.05745	0.0805961	0.880649	-0.183361	0.979637	-0.0296807	0.97258	-0.0401106	0.132572	0
RAFL09-70-K16	AT4G37930	1.26038	0.333861	0.584167	-0.775547	1.36158	0.445278	1.06871	0.0958684	0.674983	0
RAFL02-05-I05	AT4G37990	0.893988	-0.161673	1.45775	0.543744	0.185839	-2.42788	0.845859	-0.241511	1.55262	0
RAFL05-18-C17	AT4G38250	1.33375	0.415491	0.991289	-0.0126222	0.478657	-1.06294	0.934566	-0.0976312	0.760722	0
RAFL07-14-E20	AT4G38520	1.70198	0.767213	0.993882	-0.0088532	0.481217	-1.05524	1.05903	0.0827382	0.914561	0
RAFL06-11-B11	AT4G38770	1.08852	0.122373	0.981296	-0.0272404	0.199799	-2.32338	0.756539	-0.402513	1.37091	0
RAFL09-32-O21	AT4G39320	1.08345	0.115628	1.24892	0.320685	0.669893	-0.577996	1.00075	0.00108821	0.470955	0
RAFL05-07-P18	AT4G39520	0.846647	-0.240167	1.38891	0.473958	0.28896	-1.79106	0.841507	-0.248953	1.15798	0
RAFL05-01-D08	AT4G39670	2.03971	1.02837	1.04499	0.0634835	0.265049	-1.91567	1.11658	0.15909	1.50085	0
RAFL21-19-J24	AT4G39770	1.01419	0.0203243	1.44101	0.527084	1.1774	0.235605	1.21087	0.27604	0.254333	0
RAFL05-12-L24	AT4G39890	0.75034	-0.414384	0.626149	-0.675423	1.16713	0.222962	0.847872	-0.238081	0.462141	0
RAFL08-12-I18	AT4G39900	1.15404	0.206698	0.81958	-0.287044	0.706018	-0.502223	0.893214	-0.162922	0.363467	0
RAFL09-97-K15	AT4G39980	1.23072	0.299503	1.00171	0.00246134	0.434104	-1.20389	0.888844	-0.169998	0.79621	0
RAFL09-95-I08	AT4G39990	1.00093	0.00134794	0.720572	-0.472786	0.651516	-0.618128	0.791007	-0.338237	0.323954	0
RAFL14-50-M16	AT4G40042	1.08582	0.118785	0.852033	-0.231018	1.24692	0.31837	1.06159	0.0862286	0.278096	0
RAFL05-07-J05	AT4G40050	1.13974	0.1887	1.04264	0.0602429	0.0883815	-3.50011	0.75692	-0.401788	2.09364	0
RAFL09-07-M13	AT4G40070	0.980033	-0.0290978	1.13264	0.17969	0.609125	-0.71519	0.907266	-0.140402	0.468174	0
RAFL09-93-M07	AT5G01410	0.749756	-0.415507	1.03752	0.0531335	0.998887	-0.00160592	0.92872	-0.106685	0.256233	0
RAFL08-13-H11	AT5G01520	1.13613	0.184124	0.801491	-0.319241	0.392696	-1.34852	0.776771	-0.364438	0.781213	0
RAFL09-11-P10	AT5G01540	0.674834	-0.567396	0.719867	-0.474197	0.609583	-0.714105	0.668095	-0.581875	0.120944	0
RAFL06-76-A03	AT5G01600	1.85929	0.894754	1.17426	0.231754	1.01579	0.022597	1.34978	0.432725	0.455334	0
RAFL06-08-C03	AT5G01650	1.10615	0.145552	0.994227	-0.0083522	0.137372	-2.86384	0.745918	-0.422912	1.6948	0
RAFL05-20-O07	AT5G01710	0.955223	-0.0660899	1.20675	0.271132	1.10714	0.146842	1.08971	0.12394	0.170541	0
RAFL06-08-F22	AT5G02120	1.55833	0.640003	1.0881	0.121814	1.18326	0.242772	1.27657	0.352268	0.271091	0
RAFL11-10-F22	AT5G02540	1.05502	0.0772645	1.12835	0.174214	0.379084	-1.39941	0.85415	-0.227439	0.88188	0
RAFL14-08-G10	AT5G02580	0.673519	-0.570209	0.931586	-0.10224	1.28104	0.357311	0.962047	-0.0558209	0.463766	0
RAFL04-13-E17	AT5G02810	1.103	0.141435	0.711597	-0.490868	1.23778	0.307752	1.01746	0.0249703	0.421359	0
RAFL06-74-B09	AT5G02960	1.46993	0.555747	1.01495	0.0214156	0.546729	-0.871101	1.01054	0.0151236	0.720878	0
RAFL05-07-I02	AT5G03040	1.07749	0.107669	0.713122	-0.487779	0.453772	-1.13996	0.748127	-0.418645	0.624029	0
RAFL05-13-B18	AT5G03300	0.730664	-0.452719	1.05745	0.0805954	0.357691	-1.48322	0.71527	-0.483441	0.794969	0
RAFL05-10-H10	AT5G03545	1.03119	0.0443172	0.823633	-0.279926	1.14126	0.190622	0.998695	-0.00188464	0.240816	0
RAFL09-18-G24	AT5G03610	1.365	0.448896	0.835544	-0.259213	1.37716	0.461692	1.19256	0.254068	0.41257	0
RAFL09-20-D05	AT5G03660	0.81591	-0.293517	1.39151	0.476651	1.59467	0.673258	1.26736	0.34183	0.510958	0
RAFL03-05-E05	AT5G03740	0.662466	-0.594082	1.23247	0.301557	0.552284	-0.856517	0.815741	-0.293816	0.607204	0
RAFL09-71-A03	AT5G03760	1.26059	0.334101	0.881752	-0.181555	0.484794	-1.04456	0.875713	-0.19147	0.696583	0
RAFL09-15-K07	AT5G03860	0.960407	-0.0582818	0.980008	-0.029134	1.03109	0.0441683	0.990501	-0.0137691	0.052787	0
RAFL09-88-H10	AT5G04060	0.999677	-0.000465722	0.875763	-0.191388	0.69317	-0.52872	0.856203	-0.223975	0.267487	0
RAFL07-12-D22	AT5G04160	1.51126	0.595752	0.983389	-0.0241659	0.568084	-0.815824	1.02091	0.0298571	0.707527	0
RAFL04-09-D07	AT5G04600	0.712349	-0.489343	1.04334	0.0612133	1.29763	0.375878	1.01777	0.025417	0.437937	0
RAFL08-16-C12	AT5G04760	1.27282	0.348034	1.47908	0.564699	1.19726	0.259741	1.31639	0.396586	0.156918	0
RAFL02-05-K05	AT5G04800	0.939343	-0.0902764	1.06858	0.0956888	1.14062	0.189818	1.04951	0.0697195	0.142534	0
RAFL09-28-B15	AT5G05130	1.05927	0.083072	1.15441	0.207153	0.124922	-3.0009	0.779534	-0.359317	1.81741	0
RAFL06-69-L18	AT5G05410	1.02861	0.040703	1.15671	0.210027	0.900507	-0.15119	1.02861	0.0406972	0.180726	0
RAFL09-11-E10	AT5G05480	1.3788	0.463414	1.34597	0.428646	1.64278	0.716143	1.45585	0.541863	0.156916	0
RAFL05-03-P08	AT5G05600	0.154023	-2.69878	1.28985	0.367203	1.13371	0.181056	0.859195	-0.218942	1.71893	0
RAFL16-33-N03	AT5G05680	0.859733	-0.21804	1.17348	0.230793	0.286788	-1.80194	0.773334	-0.370837	1.06788	0
RAFL09-88-H11	AT5G05730	0.785209	-0.348852	0.909624	-0.136657	1.40374	0.489272	1.03286	0.0466395	0.435749	0
RAFL15-01-B10	AT5G05980	0.694147	-0.526688	2.02401	1.01722	0.416272	-1.2644	1.04481	0.0632408	1.16431	0
RAFL05-14-A01	AT5G06280	1.32708	0.408257	1.24996	0.321885	1.00525	0.00755078	1.1941	0.25592	0.210884	0
RAFL06-08-C15	AT5G06410	0.993027	-0.0100947	0.820125	-0.286084	1.11815	0.161116	0.977101	-0.0334198	0.225637	0
RAFL09-16-J15	AT5G06600	1.0715	0.0996294	1.1828	0.242212	0.54342	-0.879861	0.932574	-0.10071	0.610843	0
RAFL09-95-D04	AT5G07010	0.995952	-0.00585148	0.793816	-0.333124	0.221566	-2.17419	0.670445	-0.57681	1.16893	0
RAFL04-10-L10	AT5G07030	0.748622	-0.417691	1.1584	0.212137	0.818174	-0.289521	0.908399	-0.138601	0.332859	0
RAFL06-09-D08	AT5G07120	1.18554	0.245544	1.56254	0.643897	1.07297	0.10161	1.27368	0.349008	0.280915	0
RAFL04-13-G17	AT5G07900	1.29846	0.376797	0.990745	-0.0134147	0.573394	-0.802401	0.954198	-0.0676391	0.600732	0
RAFL09-83-M12	AT5G08200	1.49484	0.579991	1.03562	0.0504933	0.61223	-0.707855	1.04756	0.0670367	0.647303	0
RAFL04-14-F18	AT5G08260	1.17736	0.235559	1.03617	0.0512573	0.703648	-0.507073	0.972393	-0.0403888	0.386696	0
RAFL06-12-A07	AT5G08300	0.890177	-0.167836	1.02666	0.0379568	1.10532	0.144459	1.00738	0.0106138	0.158756	0
RAFL09-34-D01	AT5G08370	1.08388	0.1162	0.735209	-0.443773	0.273671	-1.86948	0.697586	-0.519558	1.02381	0
RAFL07-10-M02	AT5G09230	0.879137	-0.185841	0.86799	-0.204249	0.622931	-0.682856	0.790019	-0.34004	0.281788	0
RAFL19-51-K06	AT5G09270	0.636428	-0.651931	1.043	0.0607367	1.90763	0.931783	1.19569	0.257839	0.793176	0
RAFL07-13-C20	AT5G09330	1.14304	0.19288	0.699658	-0.515277	0.663536	-0.591752	0.835413	-0.259439	0.432624	0
RAFL09-87-I09	AT5G09390	1.02422	0.0345249	1.16918	0.225502	0.531712	-0.911283	0.908372	-0.138645	0.608729	0
RAFL04-17-N22	AT5G09460	1.76273	0.817815	1.05163	0.0726252	0.704773	-0.504768	1.17305	0.230259	0.663063	0
RAFL09-18-I06	AT5G09620	0.942599	-0.0852839	0.697256	-0.52024	0.866534	-0.206671	0.835463	-0.259352	0.224443	0
RAFL05-19-F21	AT5G09650	0.990079	-0.0143841	1.12404	0.168696	0.570179	-0.810513	0.894767	-0.160416	0.520607	0
RAFL09-06-J18	AT5G09810	1.13761	0.186012	1.08184	0.113483	0.596837	-0.74459	0.938763	-0.0911674	0.517618	0
RAFL06-13-O22	AT5G09850	0.924994	-0.112484	0.677049	-0.562668	0.866069	-0.207445	0.822704	-0.281555	0.2373	0
RAFL09-45-O19	AT5G09870	1.20474	0.268716	1.22639	0.294413	0.629957	-0.666674	1.02036	0.0290774	0.547616	0
RAFL04-14-N02	AT5G09890	1.07891	0.109578	1.06208	0.0868936	1.40892	0.494588	1.1833	0.242821	0.229115	0
RAFL11-04-I21	AT5G10060	1.11664	0.159163	1.27508	0.350582	0.490828	-1.02671	0.960848	-0.0576204	0.746087	0
RAFL05-13-F01	AT5G10150	1.27817	0.354079	1.02732	0.0388884	0.259	-1.94898	0.854831	-0.22629	1.24867	0
RAFL09-15-D09	AT5G10190	1.05735	0.0804593	0.9093	-0.137172	1.26594	0.340211	1.07753	0.107731	0.239001	0
RAFL05-02-P22	AT5G10300	0.729591	-0.454839	1.707	0.771466	1.49876	0.583772	1.31179	0.391532	0.660526	0
RAFL11-02-F18	AT5G10430	1.05812	0.0815042	1.19529	0.257361	0.72435	-0.465242	0.992587	-0.0107346	0.376831	0
RAFL05-02-M17	AT5G10450	1.8064	0.853115	0.829145	-0.270304	0.703336	-0.507714	1.11296	0.154401	0.726899	0
RAFL05-05-J23	AT5G10580	0.626196	-0.675314	1.05349	0.0751699	2.77576	1.47288	1.48515	0.570607	1.09023	0
RAFL09-17-E14	AT5G10710	1.40266	0.488161	1.36894	0.453054	0.583915	-0.77617	1.1185	0.161568	0.720041	0
RAFL14-63-K15	AT5G10830	1.17191	0.228856	1.23516	0.304695	0.849725	-0.234931	1.0856	0.118487	0.292132	0
RAFL06-71-H09	AT5G10950	1.25758	0.330647	0.807674	-0.308155	0.547382	-0.86938	0.870878	-0.199458	0.600431	0
RAFL05-09-L03	AT5G10960	1.18676	0.247024	1.06193	0.0866945	0.630921	-0.664469	0.959871	-0.0590882	0.486616	0
RAFL06-10-P15	AT5G11170	0.42251	-1.24294	0.734696	-0.44478	0.391466	-1.35304	0.516224	-0.95393	0.495668	0
RAFL09-06-H12	AT5G11280	0.794002	-0.332785	0.94527	-0.0812009	0.384395	-1.37934	0.707889	-0.498404	0.688444	0
RAFL07-11-I15	AT5G11420	1.38871	0.473748	0.769676	-0.377676	0.846697	-0.240082	1.0017	0.0024438	0.457057	0
RAFL05-19-H13	AT5G11520	0.931534	-0.102319	1.08495	0.117631	1.39793	0.483289	1.13814	0.186675	0.29581	0
RAFL06-10-H12	AT5G11630	1.24002	0.310365	1.19401	0.25581	1.94996	0.963444	1.46133	0.547281	0.39375	0
RAFL09-14-L24	AT5G11720	1.20765	0.272203	0.759771	-0.396364	0.85342	-0.228672	0.940281	-0.0888368	0.347845	0
RAFL09-12-J03	AT5G11790	1.00542	0.00779196	1.28607	0.362974	0.657892	-0.604077	0.983127	-0.0245497	0.48917	0
RAFL09-15-L16	AT5G12250	0.969542	-0.0446248	1.2788	0.354793	0.610713	-0.711433	0.953019	-0.0694229	0.538672	0
RAFL09-10-A09	AT5G13100	1.21763	0.284077	1.31492	0.394975	0.377496	-1.40547	0.970016	-0.0439198	1.009	0
RAFL09-14-B02	AT5G13160	0.933296	-0.0995934	0.96961	-0.0445232	0.734416	-0.44533	0.879108	-0.185888	0.21726	0
RAFL05-12-K17	AT5G13460	1.23985	0.310161	1.01926	0.027526	1.5827	0.662385	1.2806	0.356822	0.318065	0
RAFL05-09-D07	AT5G13490	0.909417	-0.136987	0.851248	-0.232348	0.495601	-1.01275	0.752089	-0.411025	0.480464	0
RAFL09-09-I17	AT5G13630	1.73059	0.791266	0.748792	-0.417364	1.64758	0.720346	1.37565	0.460117	0.678257	0
RAFL06-71-O13	AT5G13690	1.40318	0.488695	1.13961	0.188537	0.464854	-1.10515	1.00255	0.00366779	0.846962	0
RAFL09-06-F07	AT5G13760	1.22117	0.288259	1.13452	0.182077	0.634303	-0.656756	0.996662	-0.00482434	0.517682	0
RAFL09-12-N24	AT5G14070	0.892986	-0.16329	0.984129	-0.0230806	0.542453	-0.882431	0.806523	-0.310213	0.461032	0
RAFL09-07-M10	AT5G14250	0.784112	-0.350869	1.2387	0.30883	1.0916	0.126448	1.03814	0.0539999	0.340661	0
RAFL09-78-O04	AT5G14590	0.586377	-0.770101	0.992042	-0.0115269	0.488949	-1.03224	0.689123	-0.537168	0.530097	0
RAFL05-02-A20	AT5G14640	1.3075	0.386811	0.747452	-0.419946	0.565272	-0.822983	0.873408	-0.195272	0.616021	0
RAFL09-38-M18	AT5G14740	1.29644	0.374557	1.18434	0.244078	0.882485	-0.180357	1.12109	0.164899	0.290144	0
RAFL09-20-B10	AT5G14780	1.07427	0.103361	1.27328	0.348545	0.769471	-0.378062	1.03901	0.0552046	0.369649	0
RAFL09-51-C20	AT5G14840	1.71696	0.779859	0.746579	-0.421634	0.485782	-1.04162	0.983108	-0.0245785	0.926081	0
RAFL07-16-F05	AT5G15080	1.14688	0.197713	0.825721	-0.276274	1.4843	0.569781	1.1523	0.204516	0.42405	0
RAFL09-18-F04	AT5G15230	1.23222	0.301262	0.809434	-0.305014	0.874972	-0.192691	0.972209	-0.0406613	0.322536	0
RAFL07-17-B18	AT5G15400	0.958502	-0.0611472	0.937163	-0.0936276	0.901097	-0.150246	0.932254	-0.101205	0.0450912	0
RAFL07-14-O05	AT5G15450	1.4376	0.523666	1.75953	0.815193	0.87732	-0.188824	1.35815	0.441646	0.516508	0
RAFL14-29-L19	AT5G15740	1.61807	0.694277	1.24241	0.313145	1.00825	0.0118514	1.28958	0.3669	0.34199	0
RAFL09-20-D08	AT5G16110	0.938152	-0.0921063	0.754559	-0.406294	0.673456	-0.570344	0.788723	-0.34241	0.243015	0
RAFL09-06-G09	AT5G16220	1.28669	0.363662	0.931692	-0.102075	1.26015	0.333601	1.15951	0.213517	0.260649	0
RAFL09-32-L03	AT5G16240	1.17443	0.231966	0.823663	-0.279874	0.586667	-0.769386	0.861588	-0.21493	0.500717	0
RAFL04-20-N21	AT5G16440	1.07902	0.109716	2.19258	1.13263	0.770479	-0.376172	1.34736	0.430135	0.770166	0
RAFL06-09-I16	AT5G16570	0.871808	-0.197918	0.946727	-0.07898	0.77211	-0.373121	0.863548	-0.211651	0.147965	0
RAFL06-11-H07	AT5G16660	0.918587	-0.122512	0.841906	-0.248268	1.08709	0.120477	0.949196	-0.0752222	0.187453	0
RAFL16-68-B16	AT5G16680	0.930634	-0.103714	1.38392	0.468756	0.278478	-1.84436	0.864343	-0.210325	1.20472	0
RAFL08-11-I08	AT5G16890	1.40077	0.486216	0.809112	-0.305589	0.559588	-0.837562	0.923155	-0.115355	0.666125	0
RAFL04-12-I04	AT5G17210	0.799941	-0.322034	0.769713	-0.377607	0.573777	-0.801437	0.714477	-0.48504	0.262217	0
RAFL09-35-F23	AT5G17420	1.27403	0.349397	1.10103	0.13886	1.9005	0.926375	1.42519	0.51115	0.407719	0
RAFL06-74-J02	AT5G17440	1.51835	0.602501	0.670965	-0.575691	0.748465	-0.417993	0.979259	-0.0302379	0.639585	0
RAFL04-14-P24	AT5G17710	0.61555	-0.700052	0.801826	-0.318639	0.301887	-1.72792	0.573088	-0.803172	0.728932	0
RAFL05-12-F22	AT5G17770	1.16738	0.223278	0.811568	-0.301216	0.261732	-1.93384	0.746895	-0.421023	1.125	0
RAFL07-17-J24	AT5G17790	1.12226	0.166407	0.890947	-0.166589	0.851841	-0.231345	0.955016	-0.0664034	0.213419	0
RAFL09-11-D01	AT5G17920	1.05878	0.0824	1.00328	0.00472695	0.389878	-1.35891	0.817312	-0.29104	0.810648	0
RAFL09-10-C12	AT5G17920	1.11076	0.151548	1.07671	0.106626	1.4943	0.579471	1.22726	0.295437	0.260998	0
RAFL08-16-E19	AT5G17920	1.1691	0.225398	1.35511	0.438415	0.923554	-0.114731	1.14926	0.2007	0.278997	0
RAFL06-12-D06	AT5G17920	0.922801	-0.115908	1.13517	0.182903	1.10783	0.147737	1.05527	0.0776064	0.163316	0
RAFL07-15-E18	AT5G17990	1.61501	0.69154	0.710129	-0.493847	0.359028	-1.47783	0.894721	-0.16049	1.08624	0
RAFL09-42-B12	AT5G18110	0.960696	-0.0578475	1.39339	0.478602	0.226397	-2.14308	0.860162	-0.21732	1.38499	0
RAFL05-13-E04	AT5G18110	0.446531	-1.16317	1.68284	0.750894	0.68301	-0.550022	0.937459	-0.0931728	0.977408	0
RAFL05-08-B11	AT5G18380	1.0453	0.0639131	2.22255	1.15221	0.254684	-1.97322	1.17418	0.231648	1.58654	0
RAFL11-02-M05	AT5G18420	1.09363	0.12912	0.90272	-0.14765	1.15134	0.203318	1.04923	0.0693308	0.184971	0
RAFL09-10-C13	AT5G18670	1.14394	0.194015	0.980472	-0.0284516	1.57326	0.653758	1.23256	0.301656	0.347914	0
RAFL09-19-L13	AT5G18770	1.26208	0.335805	0.888962	-0.169806	0.659201	-0.60121	0.936748	-0.0942672	0.468997	0
RAFL09-11-N08	AT5G18830	1.07297	0.101604	0.947895	-0.0772014	0.761881	-0.392363	0.92758	-0.108456	0.2501	0
RAFL08-16-K20	AT5G19010	1.3765	0.461003	1.06119	0.085689	1.20887	0.273664	1.21552	0.281577	0.187657	0
RAFL06-13-L01	AT5G19080	0.91798	-0.123466	0.898615	-0.154225	0.375381	-1.41357	0.730658	-0.452731	0.736125	0
RAFL09-09-F24	AT5G19330	1.55819	0.63987	0.8326	-0.264305	0.55228	-0.856529	0.981023	-0.0276416	0.7536	0
RAFL16-02-G15	AT5G19400	1.07571	0.105285	0.92789	-0.107974	1.09549	0.131574	1.03303	0.0468797	0.131373	0
RAFL09-10-N21	AT5G19430	1.02167	0.0309282	0.768693	-0.37952	0.925633	-0.111488	0.905332	-0.143481	0.208403	0
RAFL09-15-A05	AT5G19620	1.09945	0.136784	0.904962	-0.144071	0.60591	-0.722824	0.870108	-0.200734	0.438323	0
RAFL09-16-O07	AT5G19820	1.51048	0.595012	1.26993	0.344754	0.194732	-2.36044	0.991717	-0.0119997	1.63887	0
RAFL05-10-N19	AT5G19940	1.1348	0.182434	1.35631	0.439685	1.43208	0.518115	1.30773	0.387064	0.175599	0
RAFL11-03-O03	AT5G20020	1.12089	0.164639	1.087	0.120356	0.991103	-0.0128937	1.06633	0.0926545	0.092407	0
RAFL14-59-J19	AT5G20030	1.20377	0.267554	0.846891	-0.239751	0.242078	-2.04646	0.764245	-0.387893	1.21629	0
RAFL05-12-I12	AT5G20060	0.893017	-0.16324	0.893233	-0.162892	0.553148	-0.854264	0.779799	-0.358826	0.399063	0
RAFL08-12-D11	AT5G20090	1.29302	0.370749	0.740156	-0.4341	0.732835	-0.448439	0.922005	-0.117154	0.468874	0
RAFL04-13-F08	AT5G20230	0.860778	-0.216287	0.8735	-0.195121	1.2483	0.319963	0.994192	-0.00840344	0.303678	0
RAFL09-16-I11	AT5G20280	1.48273	0.56826	0.972432	-0.0403314	0.787259	-0.34509	1.08081	0.11211	0.465022	0
RAFL05-09-M02	AT5G20290	0.773695	-0.370163	1.0571	0.0801173	0.622043	-0.684914	0.817614	-0.290508	0.384511	0
RAFL06-84-F13	AT5G20590	1.28221	0.35863	0.715733	-0.482507	1.15516	0.208093	1.05103	0.0718088	0.448535	0
RAFL04-09-K07	AT5G20630	0.928462	-0.107085	0.954603	-0.0670273	1.16971	0.226155	1.01759	0.0251605	0.181939	0
RAFL03-01-D10	AT5G20650	0.513253	-0.962258	1.37564	0.460103	0.451966	-1.14572	0.780286	-0.357925	0.87896	0
RAFL16-90-L20	AT5G20700	0.622797	-0.683165	1.12017	0.163721	0.776369	-0.365186	0.83978	-0.251917	0.427799	0
RAFL09-40-A14	AT5G20950	0.958365	-0.0613527	1.01127	0.0161689	1.28246	0.358914	1.08403	0.116407	0.223647	0
RAFL04-20-B02	AT5G21010	1.11283	0.154239	0.84869	-0.236691	0.0458307	-4.44754	0.669118	-0.579667	2.55149	0
RAFL09-44-F13	AT5G21090	0.983886	-0.0234365	1.18302	0.242473	1.63203	0.706663	1.26631	0.340631	0.36951	0
RAFL09-63-E10	AT5G21100	0.507836	-0.977564	0.843931	-0.244803	0.850091	-0.234311	0.733953	-0.446241	0.426121	0
RAFL09-27-E18	AT5G22070	1.24743	0.318955	0.647322	-0.627444	0.814724	-0.295616	0.903158	-0.14695	0.480187	0
RAFL05-05-E05	AT5G22290	0.703048	-0.508305	1.07962	0.11052	1.13356	0.180867	0.972077	-0.0408581	0.379221	0
RAFL09-14-D18	AT5G22300	1.2565	0.329416	0.733598	-0.446938	0.495769	-1.01226	0.828624	-0.271211	0.673598	0
RAFL16-83-P07	AT5G22355	0.945492	-0.0808629	0.8789	-0.186229	0.489399	-1.03092	0.771264	-0.374704	0.520769	0
RAFL07-08-I12	AT5G22460	1.31065	0.390283	1.07694	0.106937	0.319186	-1.64753	0.902259	-0.148387	1.10387	0
RAFL04-09-L16	AT5G22580	0.778232	-0.361727	0.630166	-0.666197	0.586863	-0.768904	0.665087	-0.588385	0.211756	0
RAFL11-01-M13	AT5G22690	0.949457	-0.0748258	0.890097	-0.167966	0.514547	-0.958626	0.7847	-0.349787	0.485613	0
RAFL03-07-K19	AT5G23120	1.52885	0.61245	0.668752	-0.580457	2.94783	1.55965	1.71514	0.77833	1.0724	0
RAFL07-12-D17	AT5G23190	0.84687	-0.239788	0.930138	-0.104483	0.309873	-1.69025	0.695627	-0.523614	0.879093	0
RAFL19-15-C21	AT5G23240	1.18411	0.243801	1.3172	0.397476	0.423602	-1.23922	0.974971	-0.0365695	0.903855	0
RAFL05-09-I15	AT5G23340	0.980692	-0.0281278	0.757825	-0.400064	1.23629	0.306019	0.991603	-0.0121658	0.35321	0
RAFL17-19-H19	AT5G23550	0.5818	-0.781405	1.29011	0.36749	0.705213	-0.50387	0.85904	-0.219203	0.59948	0
RAFL09-18-N14	AT5G23590	1.53445	0.617718	1.22599	0.293948	0.583661	-0.776796	1.1147	0.156655	0.729839	0
RAFL08-11-P07	AT5G23670	1.0693	0.0966655	1.44581	0.531875	0.817683	-0.290386	1.11093	0.151768	0.411366	0
RAFL09-67-J22	AT5G23720	1.13952	0.188422	1.18415	0.243851	0.404668	-1.30519	0.909445	-0.136942	0.878776	0
RAFL04-19-E10	AT5G23750	1.47064	0.556444	0.95505	-0.0663523	1.0975	0.134221	1.1744	0.23192	0.317904	0
RAFL05-16-O07	AT5G23820	1.02144	0.030605	0.726379	-0.461205	0.329024	-1.60373	0.692281	-0.53057	0.838483	0
RAFL14-80-H09	AT5G23830	0.613956	-0.703793	0.72869	-0.456623	0.411947	-1.27947	0.584864	-0.773827	0.422211	0
RAFL07-17-N10	AT5G23890	1.07711	0.107172	0.7697	-0.377632	0.457969	-1.12668	0.768261	-0.380331	0.621622	0
RAFL04-09-M02	AT5G23900	0.670551	-0.57658	1.14706	0.197946	0.367218	-1.44529	0.728278	-0.457439	0.822068	0
RAFL06-83-H19	AT5G24010	1.07416	0.103213	0.981329	-0.0271907	0.558106	-0.84139	0.871199	-0.198925	0.511892	0
RAFL06-83-H19	AT5G24010	1.93448	0.951946	0.757891	-0.399937	0.47962	-1.06004	1.05733	0.0804266	1.02562	0
RAFL19-06-C08	AT5G24110	0.791046	-0.338167	1.18501	0.244895	2.24881	1.16916	1.40829	0.493944	0.760075	0
RAFL09-31-C01	AT5G24360	1.11373	0.155396	0.72991	-0.45421	0.609333	-0.714698	0.817656	-0.290433	0.446568	0
RAFL04-09-D17	AT5G24420	1.39097	0.47609	1.13446	0.182005	0.73279	-0.448529	1.08607	0.119121	0.472402	0
RAFL09-84-M08	AT5G24750	1.03876	0.0548557	0.94514	-0.0814001	1.11124	0.152174	1.03171	0.0450411	0.117327	0
RAFL08-15-M21	AT5G24770	1.37835	0.462944	0.782378	-0.354063	0.422207	-1.24398	0.860979	-0.21595	0.85372	0
RAFL08-10-N15	AT5G24770	1.18994	0.250887	0.706887	-0.500448	0.917545	-0.124149	0.938124	-0.0921502	0.375668	0
RAFL05-12-F02	AT5G24780	0.69663	-0.521535	1.51505	0.59937	0.491861	-1.02368	0.901182	-0.15011	0.83095	0
RAFL09-95-D15	AT5G24830	0.863821	-0.211195	0.757223	-0.401209	0.420239	-1.25072	0.680428	-0.555486	0.553532	0
RAFL15-48-P06	AT5G24970	0.709526	-0.495073	1.01983	0.028325	0.422125	-1.24426	0.717159	-0.479634	0.639622	0
RAFL19-58-K21	AT5G25210	1.01717	0.0245653	1.09082	0.125414	0.612362	-0.707543	0.906785	-0.141167	0.454601	0
RAFL08-19-N19	AT5G25220	1.22133	0.28845	0.99442	-0.00807296	0.929794	-0.105016	1.04851	0.0683461	0.204996	0
RAFL07-18-N07	AT5G25280	0.652714	-0.615476	1.04408	0.0622306	1.27777	0.35363	0.991522	-0.0122839	0.49722	0
RAFL21-11-M10	AT5G25390	1.10512	0.144208	1.33095	0.412459	1.0727	0.101245	1.16959	0.226005	0.168651	0
RAFL05-05-C12	AT5G25560	0.971335	-0.0419591	0.846668	-0.240132	2.31259	1.20951	1.37687	0.461388	0.786016	0
RAFL19-25-E22	AT5G25760	1.24029	0.310672	0.535455	-0.901162	0.164523	-2.60364	0.646754	-0.62871	1.46403	0
RAFL09-28-B12	AT5G25910	0.667866	-0.582369	0.882384	-0.180521	0.516891	-0.952069	0.689047	-0.537325	0.385886	0
RAFL09-19-O14	AT5G26000	1.22392	0.291515	1.00024	0.000350762	0.956259	-0.0645272	1.06014	0.0842577	0.189627	0
RAFL09-10-M01	AT5G26000	1.28985	0.3672	0.86507	-0.209111	0.900665	-0.150937	1.01853	0.0264851	0.317276	0
RAFL05-17-I08	AT5G26210	1.56677	0.647795	0.688021	-0.539475	0.547157	-0.869974	0.933983	-0.0985315	0.798171	0
RAFL05-16-G04	AT5G26340	0.637975	-0.648429	0.925778	-0.111262	0.585856	-0.771383	0.716536	-0.480889	0.351052	0
RAFL19-92-F11	AT5G26610	0.842626	-0.247035	1.26542	0.33962	0.256753	-1.96155	0.788267	-0.343243	1.19576	0
RAFL09-63-L01	AT5G26710	0.971009	-0.0424429	0.821213	-0.284171	0.566211	-0.820587	0.786145	-0.347133	0.398264	0
RAFL08-19-D04	AT5G26820	1.40159	0.487064	0.858533	-0.220055	0.40694	-1.29711	0.889021	-0.169711	0.898457	0
RAFL02-09-F24	AT5G26830	0.843991	-0.2447	1.03684	0.0521924	0.561619	-0.832336	0.81415	-0.296634	0.450158	0
RAFL04-09-C15	AT5G27640	1.41331	0.499077	1.20256	0.266113	1.15811	0.211775	1.25799	0.331126	0.152626	0
RAFL05-18-H12	AT5G27700	1.07559	0.105129	0.882949	-0.179598	0.305652	-1.71004	0.75473	-0.405967	0.976231	0
RAFL07-08-F02	AT5G27850	1.07963	0.110541	1.14549	0.195961	0.541673	-0.884507	0.922264	-0.116748	0.60067	0
RAFL09-46-K01	AT5G27950	0.938141	-0.0921226	0.730237	-0.453563	0.855691	-0.224839	0.841356	-0.249211	0.182833	0
RAFL05-13-G22	AT5G28060	0.503108	-0.991059	1.22589	0.293829	0.251699	-1.99023	0.660232	-0.598955	1.145	0
RAFL11-11-K20	AT5G28300	1.19244	0.253912	0.948909	-0.0756587	0.476484	-1.0695	0.87261	-0.196592	0.688932	0
RAFL04-14-J04	AT5G28350	0.645294	-0.631972	1.32806	0.409321	0.166354	-2.58767	0.713236	-0.487549	1.52157	0
RAFL04-15-P18	AT5G28840	1.35871	0.442239	0.883332	-0.178973	0.536346	-0.898764	0.92613	-0.110714	0.671105	0
RAFL09-16-J07	AT5G32440	1.0377	0.0533875	1.13967	0.188619	0.837475	-0.255881	1.00495	0.00712172	0.227858	0
RAFL09-23-E02	AT5G35180	0.929987	-0.104717	1.13934	0.188198	0.895702	-0.15891	0.988343	-0.0169162	0.186735	0
RAFL09-49-P05	AT5G35630	1.14215	0.191747	0.974491	-0.0372792	1.1285	0.174407	1.08171	0.113317	0.127518	0
RAFL04-16-N13	AT5G35630	1.34434	0.4269	0.884446	-0.177153	1.04635	0.0653635	1.09171	0.126592	0.303974	0
RAFL06-72-C05	AT5G35690	1.08844	0.122259	0.896399	-0.157787	0.482681	-1.05086	0.822506	-0.281902	0.612672	0
RAFL06-11-D18	AT5G36160	0.327066	-1.61235	0.690416	-0.534463	0.817713	-0.290333	0.611732	-0.709029	0.703462	0
RAFL09-10-L12	AT5G36950	0.899251	-0.153204	1.14473	0.195006	0.893835	-0.16192	0.979272	-0.0302192	0.203602	0
RAFL06-11-A17	AT5G37540	1.86163	0.896568	1.09006	0.12441	0.770036	-0.377003	1.24058	0.31101	0.641564	0
RAFL09-94-N09	AT5G37770	1.03822	0.0541086	1.01142	0.0163839	1.20503	0.269074	1.08489	0.11755	0.136312	0
RAFL06-89-E14	AT5G37850	0.42285	-1.24178	1.25396	0.326491	1.24868	0.320408	0.975164	-0.0362825	0.903692	0
RAFL15-21-G20	AT5G37930	1.32312	0.40394	1.00995	0.0142811	0.720053	-0.473825	1.01771	0.0253208	0.439802	0
RAFL04-15-O19	AT5G38480	1.07108	0.0990604	0.788353	-0.343087	0.654604	-0.611307	0.838011	-0.25496	0.358715	0
RAFL14-85-B14	AT5G38800	0.681849	-0.552476	1.1431	0.192954	1.28104	0.357312	1.03533	0.0500895	0.484835	0
RAFL06-08-J02	AT5G39130	0.793691	-0.33335	0.894192	-0.161343	0.624546	-0.67912	0.77081	-0.375553	0.263703	0
RAFL09-06-P05	AT5G39730	1.01986	0.028377	0.914896	-0.12832	0.493649	-1.01844	0.80947	-0.304951	0.56461	0
RAFL05-14-O11	AT5G39950	1.28471	0.361447	1.01099	0.0157671	1.21605	0.282204	1.17058	0.227229	0.18109	0
RAFL06-10-P23	AT5G40390	1.09928	0.136559	1.04235	0.059838	1.5369	0.620027	1.22618	0.294168	0.30371	0
RAFL14-90-F20	AT5G40530	1.74058	0.799569	0.918642	-0.122426	0.763605	-0.389102	1.14094	0.190226	0.623716	0
RAFL04-20-J16	AT5G40850	1.16763	0.223589	1.3101	0.389681	0.578788	-0.788892	1.01884	0.0269308	0.637931	0
RAFL05-05-H09	AT5G41810	1.25626	0.329139	0.741877	-0.430748	0.216991	-2.20429	0.738377	-0.43757	1.30008	0
RAFL04-19-L23	AT5G41950	1.44587	0.531938	0.945779	-0.0804254	1.05609	0.0787265	1.14924	0.200686	0.317732	0
RAFL08-08-A05	AT5G41970	1.42899	0.514992	0.758563	-0.398659	0.400173	-1.3213	0.862574	-0.213279	0.918152	0
RAFL07-90-B09	AT5G41970	0.671134	-0.575327	1.01288	0.0184671	0.709122	-0.495895	0.797713	-0.326058	0.322353	0
RAFL07-69-N22	AT5G41970	0.692997	-0.529078	1.24375	0.314701	0.953019	-0.0694233	0.963257	-0.0540079	0.422452	0
RAFL09-07-L16	AT5G41990	1.08056	0.111779	0.859528	-0.218383	0.385837	-1.37394	0.775308	-0.367158	0.780136	0
RAFL07-16-B09	AT5G42310	1.5046	0.58938	1.14066	0.189869	1.31557	0.395691	1.32028	0.400841	0.199786	0
RAFL06-15-G18	AT5G42380	1.14284	0.192626	1.0152	0.0217669	0.702251	-0.509941	0.953432	-0.0687983	0.366403	0
RAFL14-83-B05	AT5G42780	1.05929	0.0831014	1.21039	0.27547	0.353046	-1.50207	0.874242	-0.193895	0.975485	0
RAFL05-14-B03	AT5G42980	1.00557	0.00801425	0.965145	-0.0511825	1.22564	0.293534	1.06545	0.0914649	0.184326	0
RAFL08-19-J11	AT5G43060	1.42289	0.508825	1.23542	0.305002	0.266995	-1.90511	0.975102	-0.0363746	1.33873	0
RAFL09-17-G12	AT5G43320	0.774339	-0.368962	1.07468	0.103902	1.58496	0.664447	1.14466	0.194918	0.517325	0
RAFL08-09-P06	AT5G43430	0.856751	-0.223052	0.883027	-0.17947	0.674577	-0.567945	0.804785	-0.313324	0.212824	0
RAFL04-17-M22	AT5G43450	0.965047	-0.0513289	0.624333	-0.679613	0.953107	-0.0692893	0.847496	-0.238722	0.357668	0
RAFL08-11-A17	AT5G43560	1.58914	0.668247	1.19398	0.255774	1.06852	0.0956119	1.28388	0.360509	0.295436	0
RAFL15-22-L08	AT5G43630	0.572675	-0.804212	1.26538	0.339569	0.517921	-0.949196	0.785325	-0.348638	0.705948	0
RAFL05-10-D11	AT5G43760	1.05632	0.079041	1.28163	0.357982	0.960936	-0.0574884	1.09963	0.137015	0.211764	0
RAFL09-94-E10	AT5G43780	2.14288	1.09955	1.18733	0.247722	1.25932	0.33265	1.52984	0.613385	0.469212	0
RAFL08-10-P13	AT5G43920	1.16273	0.217514	0.842389	-0.247442	1.32863	0.409938	1.11125	0.152182	0.337974	0
RAFL06-77-P16	AT5G43970	0.874363	-0.193697	0.993953	-0.00875069	0.694276	-0.526419	0.854197	-0.227359	0.262326	0
RAFL15-30-L03	AT5G44030	0.36257	-1.46367	0.93467	-0.0974713	0.635982	-0.652942	0.644407	-0.633955	0.687061	0
RAFL09-42-N24	AT5G44090	1.08743	0.120919	1.37242	0.456723	0.434494	-1.20259	0.964781	-0.0517269	0.877285	0
RAFL05-11-I02	AT5G44180	1.47946	0.565071	1.10892	0.14916	0.728411	-0.457175	1.1056	0.144827	0.51407	0
RAFL14-11-J15	AT5G44350	0.666913	-0.58443	1.02401	0.0342316	0.951485	-0.0717472	0.880803	-0.183109	0.330862	0
RAFL14-89-L14	AT5G44370	0.724176	-0.465588	0.996302	-0.00534543	1.73627	0.79599	1.15225	0.204452	0.638428	0
RAFL11-02-K13	AT5G44580	1.33788	0.419951	0.943944	-0.0832267	1.16385	0.218906	1.14856	0.199825	0.253276	0
RAFL09-13-F03	AT5G44790	0.745843	-0.423056	0.817271	-0.291114	0.536197	-0.899165	0.69977	-0.515047	0.319847	0
RAFL07-17-D18	AT5G45110	0.426913	-1.22798	1.42694	0.512929	0.676808	-0.563181	0.843555	-0.245446	0.878517	0
RAFL07-07-E07	AT5G45280	1.63078	0.705563	1.05245	0.0737522	0.487582	-1.03628	1.05694	0.0798904	0.881796	0
RAFL14-17-P12	AT5G45440	1.06081	0.0851726	1.38092	0.465627	0.601076	-0.734382	1.01427	0.0204404	0.613248	0
RAFL09-35-I24	AT5G45470	1.06704	0.0936184	1.0066	0.00949186	0.510716	-0.969407	0.861453	-0.215155	0.590952	0
RAFL17-33-E03	AT5G45590	0.51252	-0.964319	1.82289	0.866224	3.26306	1.70623	1.86616	0.900069	1.36555	0
RAFL04-15-G17	AT5G45750	1.06666	0.0930978	0.940422	-0.0886204	0.413743	-1.27319	0.806941	-0.309465	0.741955	0
RAFL09-80-E22	AT5G45930	1.39506	0.480325	0.950276	-0.0735821	0.229604	-2.12278	0.858313	-0.220425	1.37126	0
RAFL06-84-K03	AT5G46170	1.09923	0.136487	1.06457	0.0902745	0.796006	-0.329149	0.986601	-0.0194608	0.256537	0
RAFL05-03-O21	AT5G46860	0.665031	-0.588507	1.30376	0.382678	1.54838	0.630761	1.17239	0.229454	0.644381	0
RAFL11-01-G16	AT5G47040	1.02323	0.0331255	0.861866	-0.214464	0.319926	-1.64419	0.735006	-0.444172	0.905429	0
RAFL05-20-O23	AT5G47120	0.671457	-0.574633	1.17643	0.234414	0.511097	-0.968332	0.786327	-0.346798	0.613209	0
RAFL06-68-J19	AT5G47190	1.13775	0.186189	0.63372	-0.658083	0.429972	-1.21769	0.733815	-0.446511	0.706732	0
RAFL06-12-H01	AT5G47210	0.910342	-0.13552	1.39406	0.479288	0.691513	-0.532171	0.998637	-0.00196792	0.509636	0
RAFL05-21-K17	AT5G47320	0.690238	-0.534835	0.909921	-0.136186	0.945903	-0.0802358	0.848687	-0.236695	0.247895	0
RAFL08-12-H04	AT5G47420	1.01432	0.0205157	0.990449	-0.0138454	0.883338	-0.178963	0.962703	-0.0548374	0.106643	0
RAFL07-08-K14	AT5G47780	0.976044	-0.0349816	1.14558	0.196078	1.56464	0.645829	1.22875	0.297196	0.34621	0
RAFL07-17-P20	AT5G47880	0.936952	-0.0939533	1.2931	0.370835	0.545273	-0.874948	0.925109	-0.112305	0.629545	0
RAFL06-68-K16	AT5G48480	0.657673	-0.604557	1.1077	0.147571	0.838649	-0.25386	0.868008	-0.204219	0.376349	0
RAFL05-09-G15	AT5G48580	0.93754	-0.0930479	1.0316	0.044881	1.01355	0.0194111	0.994228	-0.00835151	0.073394	0
RAFL16-01-L22	AT5G48590	0.690865	-0.533525	1.43266	0.518695	0.761447	-0.393185	0.961657	-0.056406	0.571312	0
RAFL14-16-P06	AT5G48657	1.89611	0.92304	1.04144	0.0585766	0.326367	-1.61543	1.08797	0.121639	1.29057	0
RAFL09-66-C10	AT5G48880	0.993816	-0.00894981	0.862363	-0.213633	0.497847	-1.00622	0.784675	-0.349832	0.526728	0
RAFL08-13-F10	AT5G48910	0.955209	-0.0661118	0.866076	-0.207434	0.425367	-1.23322	0.748884	-0.417186	0.636966	0
RAFL15-06-A05	AT5G49020	0.816083	-0.293212	0.94136	-0.0871822	0.988084	-0.0172943	0.915176	-0.12788	0.143448	0
RAFL09-36-L12	AT5G49100	1.01246	0.0178697	0.564899	-0.823935	0.906909	-0.14097	0.82809	-0.27214	0.447271	0
RAFL04-09-K06	AT5G49480	1.08615	0.119221	0.943224	-0.0843269	1.65827	0.729676	1.22921	0.297735	0.423613	0
RAFL16-53-D09	AT5G49710	0.823705	-0.2798	1.19846	0.261183	0.444835	-1.16866	0.822334	-0.282204	0.72194	0
RAFL05-02-G08	AT5G49720	1.24125	0.311792	0.480782	-1.05654	0.411572	-1.28078	0.711201	-0.491671	0.862064	0
RAFL09-66-C23	AT5G49900	1.36397	0.447816	1.12325	0.167675	0.607505	-0.719031	1.03158	0.0448491	0.609133	0
RAFL09-46-J03	AT5G49970	1.04614	0.0650763	1.16106	0.215448	1.30665	0.385874	1.17129	0.228092	0.160503	0
RAFL08-11-J17	AT5G50320	1.23127	0.300149	0.970064	-0.0438483	0.923478	-0.11485	1.0416	0.0588078	0.221961	0
RAFL04-14-I15	AT5G50520	0.920149	-0.12006	0.844552	-0.243741	1.25677	0.329719	1.00716	0.0102883	0.301788	0
RAFL09-19-A12	AT5G50670	0.664394	-0.58989	0.96863	-0.0459831	0.844812	-0.243298	0.825945	-0.275882	0.275346	0
RAFL06-12-P15	AT5G50850	0.86689	-0.20608	0.803029	-0.316476	0.892821	-0.163557	0.854247	-0.227276	0.0789303	0
RAFL16-64-J21	AT5G50860	0.824193	-0.278947	1.04476	0.0631739	0.572603	-0.804392	0.813852	-0.297161	0.436999	0
RAFL05-07-C09	AT5G50900	1.07938	0.110207	1.90519	0.929936	1.0825	0.114372	1.35569	0.43903	0.472073	0
RAFL09-15-D18	AT5G51070	0.890473	-0.167356	0.727383	-0.459214	0.765516	-0.385496	0.794457	-0.331958	0.151768	0
RAFL05-05-I13	AT5G51070	0.728619	-0.456763	0.806651	-0.309984	0.896332	-0.157895	0.810534	-0.303055	0.149442	0
RAFL06-10-F06	AT5G51110	0.559275	-0.83837	0.826537	-0.27485	1.89912	0.925334	1.09498	0.130903	0.900801	0
RAFL05-18-E19	AT5G51150	0.457053	-1.12957	1.20529	0.269379	0.95459	-0.0670473	0.872311	-0.197086	0.730203	0
RAFL15-47-E19	AT5G51170	0.307322	-1.70218	1.5751	0.655441	0.9793	-0.0301768	0.953906	-0.0680806	1.21271	0
RAFL09-94-M17	AT5G51230	0.624178	-0.67997	1.05774	0.0809901	1.14562	0.196127	0.942514	-0.0854145	0.476071	0
RAFL08-13-I19	AT5G51640	1.08454	0.117079	1.18681	0.247092	0.769818	-0.37741	1.01372	0.0196631	0.329501	0
RAFL09-92-M15	AT5G51890	1.26307	0.336938	2.15978	1.11089	0.94484	-0.0818578	1.4559	0.541911	0.605121	0
RAFL03-06-B14	AT5G52010	1.62272	0.698417	0.904439	-0.144904	1.18328	0.242787	1.23681	0.306627	0.422116	0
RAFL06-83-N10	AT5G52070	1.40516	0.49073	0.870911	-0.199403	0.388819	-1.36283	0.888295	-0.170889	0.936797	0
RAFL09-26-G22	AT5G52120	1.15424	0.206939	0.7599	-0.396119	0.758794	-0.39822	0.890977	-0.16654	0.348784	0
RAFL07-09-O11	AT5G52870	1.32802	0.409274	1.01443	0.0206752	0.427079	-1.22743	0.923177	-0.115321	0.855137	0
RAFL15-22-H01	AT5G53000	0.626966	-0.673542	0.862157	-0.213978	0.842643	-0.247007	0.777255	-0.36354	0.256327	0
RAFL09-76-E19	AT5G53120	1.38933	0.474389	1.45735	0.543343	1.03462	0.0490949	1.29376	0.371574	0.267679	0
RAFL05-15-B01	AT5G53120	1.58908	0.668189	1.3628	0.446577	2.28437	1.1918	1.74542	0.803573	0.382674	0
RAFL05-13-A08	AT5G53340	1.47619	0.561877	1.26589	0.340156	1.04659	0.0656948	1.26289	0.336729	0.248558	0
RAFL09-15-O05	AT5G53370	1.05092	0.0716521	0.753736	-0.407868	0.738172	-0.437971	0.847609	-0.238529	0.285938	0
RAFL09-84-B03	AT5G53460	0.936245	-0.0950426	1.71213	0.775794	0.458503	-1.125	1.03563	0.0505041	0.951504	0
RAFL04-18-D10	AT5G53490	1.4948	0.579951	1.38803	0.473037	0.450495	-1.15042	1.11111	0.151998	0.969641	0
RAFL14-47-N17	AT5G53530	0.659875	-0.599735	0.59716	-0.74381	1.53283	0.616198	0.929955	-0.104767	0.747091	0
RAFL06-72-J19	AT5G53800	1.32893	0.410262	0.919476	-0.121115	0.939334	-0.0902896	1.06258	0.0875703	0.29829	0
RAFL08-11-A18	AT5G53890	1.43969	0.525762	1.21318	0.278793	0.355734	-1.49113	1.00287	0.00413363	1.10011	0
RAFL25-34-O12	AT5G54020	0.646665	-0.628909	1.04829	0.0680326	1.00284	0.004087	0.899263	-0.153185	0.385249	0
RAFL25-33-L05	AT5G54020	0.237927	-2.07141	1.313	0.39287	0.919704	-0.120758	0.823545	-0.280081	1.3001	0
RAFL25-20-J02	AT5G54020	1.01555	0.0222567	0.913385	-0.130705	0.954725	-0.0668432	0.961219	-0.0570631	0.0768269	0
RAFL24-08-A04	AT5G54020	0.443788	-1.17206	1.95029	0.963685	0.185261	-2.43237	0.859778	-0.217964	1.71673	0
RAFL22-80-L22	AT5G54020	0.609502	-0.714297	1.25602	0.328858	0.485026	-1.04387	0.783516	-0.351966	0.716608	0
RAFL22-23-J11	AT5G54020	0.89536	-0.159461	0.966338	-0.0494009	0.956586	-0.0640331	0.939428	-0.0901458	0.0597686	0
RAFL21-70-P12	AT5G54020	0.667682	-0.582766	0.839495	-0.252407	0.523425	-0.933946	0.676867	-0.563055	0.340823	0
RAFL02-06-N10	AT5G54270	1.28101	0.357287	1.23638	0.306119	1.9791	0.984845	1.49883	0.583838	0.377959	0
RAFL05-21-P05	AT5G54310	0.724742	-0.464462	1.64412	0.717318	0.642864	-0.637414	1.00391	0.00562915	0.737317	0
RAFL11-06-N14	AT5G54500	0.75312	-0.409049	0.469898	-1.08958	0.379678	-1.39715	0.534232	-0.904462	0.505647	0
RAFL09-11-B09	AT5G54630	1.62004	0.696029	0.736654	-0.44094	0.370708	-1.43164	0.909134	-0.137435	1.06467	0
RAFL06-72-F24	AT5G54950	1.13329	0.180514	1.6411	0.714667	0.706585	-0.501065	1.16033	0.214529	0.609354	0
RAFL09-48-O19	AT5G55160	0.684068	-0.547787	0.936012	-0.0954012	0.7381	-0.438112	0.78606	-0.347289	0.235985	0
RAFL09-58-L23	AT5G55310	1.07098	0.0989291	1.13532	0.183098	0.711152	-0.491771	0.972483	-0.0402552	0.367754	0
RAFL16-21-L10	AT5G55600	1.38981	0.474886	1.26544	0.339641	0.371027	-1.4304	1.00876	0.0125815	1.06313	0
RAFL05-19-B04	AT5G55700	0.834212	-0.261514	0.764386	-0.387627	0.843318	-0.245851	0.813972	-0.296949	0.0777285	0
RAFL09-35-O14	AT5G55850	0.957307	-0.0629465	1.25075	0.322795	0.284393	-1.81404	0.830817	-0.267397	1.1388	0
RAFL06-67-P21	AT5G55940	0.779694	-0.359019	1.30664	0.38586	1.15777	0.211342	1.08137	0.112855	0.389575	0
RAFL09-24-G05	AT5G56010	1.90251	0.927906	0.964707	-0.0518376	1.32311	0.403936	1.39678	0.482102	0.490267	0
RAFL09-06-O22	AT5G56030	0.830754	-0.267507	0.879643	-0.185009	0.694027	-0.526936	0.801475	-0.319271	0.17843	0
RAFL16-98-H07	AT5G56220	1.13782	0.186267	0.709059	-0.496021	0.716589	-0.480783	0.854488	-0.226868	0.389595	0
RAFL11-03-L10	AT5G56350	1.23672	0.306516	0.952022	-0.0709335	0.822347	-0.282181	1.0037	0.00532138	0.298233	0
RAFL09-24-C02	AT5G56530	1.33105	0.412563	0.800892	-0.320321	0.28121	-1.83028	0.804383	-0.314045	1.14364	0
RAFL04-18-N07	AT5G56670	0.640429	-0.64289	4.57555	2.19394	0.356789	-1.48686	1.85759	0.893431	1.92822	0
RAFL05-05-I08	AT5G56760	1.23053	0.299278	1.21642	0.282639	1.12329	0.167724	1.19008	0.251055	0.0716343	0
RAFL04-12-C20	AT5G56940	0.918632	-0.122441	0.730585	-0.452876	0.692615	-0.529874	0.780611	-0.357325	0.216456	0
RAFL05-09-E09	AT5G57030	1.22027	0.287202	1.10746	0.147253	1.39527	0.480548	1.241	0.311505	0.167359	0
RAFL09-44-A14	AT5G57050	1.35097	0.434	1.10228	0.140496	0.379339	-1.39844	0.944199	-0.0828368	0.984234	0
RAFL09-31-D16	AT5G57110	1.35432	0.437569	0.815048	-0.295043	0.4297	-1.2186	0.866356	-0.206968	0.829916	0
RAFL08-14-B18	AT5G57130	1.35891	0.442445	0.950627	-0.0730494	0.37606	-1.41097	0.895197	-0.159723	0.956634	0
RAFL21-47-P16	AT5G57170	0.875427	-0.191942	1.27603	0.351662	0.350179	-1.51383	0.833878	-0.262091	0.959425	0
RAFL09-14-G18	AT5G57180	0.863185	-0.212259	0.739765	-0.434861	1.39557	0.480859	0.999508	-0.000709983	0.477582	0
RAFL08-18-N19	AT5G57270	1.32686	0.408017	0.698884	-0.516875	0.580058	-0.785732	0.868601	-0.203235	0.626199	0
RAFL09-47-G09	AT5G57660	0.588515	-0.76485	0.942002	-0.0861982	0.174657	-2.5174	0.568391	-0.815043	1.25451	0
RAFL14-79-E23	AT5G57815	0.453294	-1.14148	0.865179	-0.20893	0.890765	-0.166884	0.736413	-0.441414	0.550947	0
RAFL07-15-E17	AT5G57870	1.18079	0.239754	0.770387	-0.376346	0.962504	-0.0551358	0.971227	-0.0421194	0.308143	0
RAFL09-06-G12	AT5G57930	0.976207	-0.0347403	0.667248	-0.583704	0.37437	-1.41746	0.672609	-0.572161	0.696233	0
RAFL19-70-A15	AT5G57950	1.11914	0.162387	0.749673	-0.415667	1.01754	0.025088	0.962117	-0.0557152	0.302011	0
RAFL09-46-P03	AT5G58120	0.83806	-0.254875	1.1884	0.249021	1.37618	0.460674	1.13421	0.181694	0.367587	0
RAFL09-28-I04	AT5G58220	1.12081	0.164537	0.815373	-0.294469	0.654218	-0.612156	0.863466	-0.211789	0.390483	0
RAFL02-04-I03	AT5G58290	0.921499	-0.117945	0.844783	-0.243348	1.03359	0.0476592	0.933289	-0.0996035	0.145966	0
RAFL08-13-O15	AT5G58590	0.755823	-0.40388	0.586517	-0.769756	0.359	-1.47794	0.567113	-0.818291	0.546047	0
RAFL09-23-C01	AT5G58620	1.10072	0.138448	1.03074	0.0436864	2.30635	1.20561	1.47927	0.564886	0.645224	0
RAFL21-25-J17	AT5G58680	0.501743	-0.99498	2.38282	1.25267	0.747875	-0.419132	1.21081	0.275976	1.16751	0
RAFL09-06-H01	AT5G58720	1.44686	0.532923	0.885431	-0.175549	0.792689	-0.335173	1.04166	0.0588832	0.462061	0
RAFL07-13-E22	AT5G58930	1.07706	0.107105	0.674944	-0.567161	0.639709	-0.644513	0.797239	-0.326916	0.41343	0
RAFL09-89-H05	AT5G59080	1.37992	0.464588	1.3263	0.407402	0.610771	-0.711296	1.10566	0.144912	0.663006	0
RAFL06-71-B03	AT5G59080	1.08011	0.111175	1.04769	0.0672144	1.38458	0.469448	1.17079	0.227486	0.220637	0
RAFL07-17-H04	AT5G59090	0.904385	-0.14499	0.774005	-0.369586	0.794778	-0.331376	0.824389	-0.278602	0.120168	0
RAFL04-19-L09	AT5G59160	0.638203	-0.647913	0.865142	-0.208991	0.448799	-1.15586	0.650715	-0.619903	0.473853	0
RAFL09-06-F12	AT5G59310	1.03305	0.0469089	0.833155	-0.263343	0.694876	-0.525173	0.853693	-0.22821	0.286382	0
RAFL09-34-B01	AT5G59540	0.810553	-0.303022	1.12135	0.165242	0.930013	-0.104677	0.953973	-0.0679792	0.235042	0
RAFL09-18-E14	AT5G59730	0.954245	-0.0675685	0.931378	-0.102562	0.55067	-0.86074	0.812097	-0.300275	0.448178	0
RAFL05-08-A14	AT5G59730	0.995818	-0.00604562	0.959747	-0.0592742	0.50024	-0.999308	0.818602	-0.288767	0.558729	0
RAFL08-11-M14	AT5G59820	1.27874	0.354728	0.949869	-0.0741992	0.905761	-0.142797	1.04479	0.0632156	0.269634	0
RAFL04-10-F12	AT5G59850	1.14482	0.195121	0.776751	-0.364476	0.933586	-0.0991455	0.951719	-0.0713925	0.279923	0
RAFL05-17-A08	AT5G59880	0.752557	-0.410126	1.71108	0.77491	0.467717	-1.09629	0.977119	-0.0333933	0.94662	0
RAFL07-10-A19	AT5G60120	0.950297	-0.073549	0.790354	-0.339429	1.32819	0.409457	1.02295	0.0327295	0.379652	0
RAFL09-18-G23	AT5G60360	1.04169	0.0589266	0.777903	-0.362338	1.26593	0.340198	1.02851	0.0405529	0.353585	0
RAFL08-11-M13	AT5G60390	0.908079	-0.13911	1.72167	0.783812	0.721254	-0.47142	1.117	0.159632	0.650362	0
RAFL09-20-C05	AT5G60530	1.79736	0.845879	0.777741	-0.362639	0.348493	-1.5208	0.974531	-0.0372198	1.18343	0
RAFL21-20-A04	AT5G60620	1.01162	0.0166746	0.859827	-0.217882	0.841789	-0.24847	0.904413	-0.144946	0.14506	0
RAFL05-12-H19	AT5G60640	1.17197	0.228941	0.819482	-0.287216	0.603935	-0.727535	0.86513	-0.20901	0.478739	0
RAFL05-14-L09	AT5G60790	1.06056	0.084827	0.902439	-0.148098	0.480543	-1.05726	0.814514	-0.295988	0.603491	0
RAFL09-13-P07	AT5G60920	1.02663	0.0379134	1.19107	0.252252	0.840532	-0.250625	1.01941	0.0277321	0.252349	0
RAFL06-09-N12	AT5G61060	1.23164	0.300585	0.786031	-0.347341	0.554571	-0.850555	0.857415	-0.221934	0.577084	0
RAFL02-07-M07	AT5G61160	0.534065	-0.904912	2.44597	1.29041	0.381447	-1.39044	1.1205	0.164137	1.42841	0
RAFL04-17-E06	AT5G61240	0.933282	-0.099615	1.32737	0.408566	1.41301	0.498772	1.22455	0.292255	0.322607	0
RAFL11-07-D13	AT5G61340	1.26185	0.335535	0.828658	-0.271152	0.678885	-0.558761	0.923129	-0.115396	0.456537	0
RAFL05-21-N22	AT5G61590	0.660955	-0.597375	1.08488	0.117542	1.46927	0.555096	1.0717	0.0999042	0.581772	0
RAFL05-14-G19	AT5G61820	0.464306	-1.10685	0.848447	-0.237104	0.907154	-0.14058	0.739969	-0.434463	0.532206	0
RAFL04-17-C12	AT5G61930	1.07185	0.100102	1.01549	0.0221796	1.71228	0.775922	1.26654	0.340895	0.414514	0
RAFL09-23-A07	AT5G62165	1.1191	0.162341	0.877636	-0.188305	0.36589	-1.45052	0.787542	-0.34457	0.848277	0
RAFL17-29-P14	AT5G62500	1.05905	0.0827707	0.983194	-0.0244525	1.18154	0.240674	1.0746	0.103794	0.133368	0
RAFL07-13-E01	AT5G62530	1.53169	0.615121	0.790937	-0.338365	0.33965	-1.55788	0.887424	-0.172304	1.08921	0
RAFL09-76-H03	AT5G62610	1.08966	0.123872	0.929918	-0.104825	0.715117	-0.483749	0.911563	-0.133585	0.30689	0
RAFL08-18-E13	AT5G62690	0.519643	-0.944407	1.79687	0.845485	2.10318	1.07257	1.47323	0.558984	1.1048	0
RAFL09-58-F04	AT5G62810	1.16689	0.222667	0.751868	-0.411449	0.755249	-0.404975	0.891335	-0.16596	0.364253	0
RAFL18-04-G04	AT5G63040	1.08631	0.119431	0.760983	-0.394063	0.322776	-1.63139	0.723355	-0.467224	0.900005	0
RAFL08-10-I20	AT5G63200	1.31557	0.395692	0.993618	-0.00923679	0.337603	-1.5666	0.882265	-0.180716	1.03601	0
RAFL07-15-D01	AT5G63770	0.919292	-0.121405	1.12808	0.173874	0.58365	-0.776824	0.877009	-0.189337	0.486585	0
RAFL05-15-F08	AT5G63860	0.95437	-0.0673795	0.896689	-0.15732	0.672754	-0.571849	0.841271	-0.249357	0.269076	0
RAFL04-18-F20	AT5G63910	0.305125	-1.71253	0.469281	-1.09148	1.35802	0.441507	0.710809	-0.492465	1.10872	0
RAFL15-01-H15	AT5G64010	0.857736	-0.221394	1.15666	0.209969	0.360463	-1.47208	0.791621	-0.337118	0.873647	0
RAFL07-18-D14	AT5G64070	0.645892	-0.630635	0.815358	-0.294495	0.660936	-0.597417	0.707395	-0.499411	0.185228	0
RAFL05-11-D11	AT5G64360	0.997242	-0.00398417	0.905007	-0.143999	1.99773	0.99836	1.29999	0.378503	0.623068	0
RAFL09-16-K13	AT5G64470	0.969787	-0.0442608	1.13208	0.178974	0.637391	-0.649749	0.913085	-0.131178	0.428803	0
RAFL05-01-A07	AT5G64630	0.883939	-0.177981	1.03883	0.0549609	0.845958	-0.241343	0.922909	-0.115739	0.15603	0
RAFL09-11-L17	AT5G65010	0.847414	-0.238861	0.824324	-0.278716	0.726247	-0.461467	0.799329	-0.323139	0.118701	0
RAFL07-15-G03	AT5G65240	1.00592	0.00851071	0.907665	-0.139769	0.247271	-2.01584	0.720284	-0.473362	1.12839	0
RAFL06-07-B02	AT5G65250	1.36308	0.44687	1.0212	0.0302657	1.13983	0.188825	1.17471	0.232299	0.210273	0
RAFL05-20-N17	AT5G65270	1.04723	0.0665744	1.00748	0.0107554	1.08817	0.121907	1.04763	0.0671258	0.055576	0
RAFL16-20-I22	AT5G65290	0.678779	-0.558987	0.938152	-0.0921066	0.261704	-1.93399	0.626211	-0.675278	0.957528	0
RAFL09-18-O13	AT5G65410	1.59474	0.673321	0.897719	-0.155664	0.339526	-1.55841	0.943995	-0.0831491	1.12809	0
RAFL09-31-I01	AT5G65480	1.08837	0.122174	0.712664	-0.488705	0.635519	-0.653992	0.812186	-0.300118	0.408846	0
RAFL16-37-F05	AT5G65800	1.02442	0.0348099	1.04455	0.062879	0.929892	-0.104865	0.999621	-0.000547302	0.0898469	0
RAFL09-67-A02	AT5G65950	1.36613	0.450097	1.30137	0.380027	0.231689	-2.10974	0.966396	-0.0493139	1.45812	0
RAFL05-09-J06	AT5G66052	1.3122	0.391993	1.2852	0.361992	0.570119	-0.810664	1.05584	0.0783926	0.685858	0
RAFL08-08-F22	AT5G66055	0.993236	-0.00979119	0.870139	-0.200682	1.22096	0.288021	1.02811	0.0399994	0.246293	0
RAFL08-18-E03	AT5G66080	1.21679	0.283085	0.789788	-0.340462	0.726275	-0.461412	0.910952	-0.134552	0.399524	0
RAFL02-09-H01	AT5G66170	0.551735	-0.857952	1.07892	0.109592	0.831191	-0.266747	0.820617	-0.28522	0.487732	0
RAFL06-08-C01	AT5G66190	1.5895	0.668576	1.97625	0.982768	0.388388	-1.36443	1.31805	0.398403	1.27418	0
RAFL08-17-O07	AT5G66240	0.541985	-0.883675	0.830876	-0.267295	1.03971	0.0561757	0.804189	-0.314393	0.477472	0
RAFL06-73-J10	AT5G66570	0.861427	-0.2152	1.05458	0.0766654	0.991674	-0.0120626	0.969226	-0.0450948	0.149623	0
RAFL05-14-D21	AT5G66650	0.860703	-0.216413	1.06636	0.0926982	1.45746	0.543459	1.12818	0.173992	0.38213	0
RAFL08-16-N03	AT5G66770	1.23289	0.302038	0.753864	-0.407623	0.488932	-1.03229	0.825227	-0.277137	0.667618	0
RAFL05-11-N02	AT5G66900	1.0618	0.0865139	1.09209	0.127095	1.17805	0.236397	1.11065	0.151401	0.077523	0
RAFL09-13-I05	AT5G66920	0.783307	-0.35235	0.893178	-0.16298	0.684503	-0.546871	0.786996	-0.345571	0.191951	0
RAFL09-18-N20	AT5G66950	1.01297	0.0185945	1.07929	0.110083	0.559837	-0.836921	0.884033	-0.177827	0.52235	0
RAFL09-29-O07	AT5G67030	0.138377	-2.85332	1.28014	0.356303	0.720922	-0.472085	0.713147	-0.487729	1.66625	0
RAFL07-13-A17	AT5G67030	1.26894	0.343629	0.760616	-0.39476	0.665668	-0.587126	0.898409	-0.154555	0.491347	0
RAFL07-11-A11	AT5G67240	1.24056	0.310993	0.709316	-0.4955	1.08229	0.114088	1.01072	0.0153875	0.420476	0
RAFL14-80-C22	AT5G67490	1.53132	0.614779	1.25032	0.322297	0.75998	-0.395966	1.18054	0.239448	0.520104	0
RAFL15-08-C12	AT5G67520	0.777451	-0.363177	1.1653	0.220706	0.348482	-1.52084	0.763745	-0.388836	0.886388	0
RAFL07-15-E04	AT5G67530	0.567051	-0.818449	0.792169	-0.336119	0.335455	-1.57581	0.564892	-0.823954	0.62491	0
RAFL09-18-J09	AT5G67560	0.963767	-0.0532431	1.04066	0.0574999	1.32427	0.405192	1.10956	0.149994	0.239206	0
RAFL05-04-D14	AT5G67580	0.456849	-1.13021	1.28734	0.364394	0.454554	-1.13748	0.732914	-0.448283	0.865016	0
EIN2	AT5G03280	0.549747	-0.863161	0.908982	-0.137677	0.626443	-0.674744	0.695057	-0.524796	0.376446	0
DREB1C	AT4G25470	0.536733	-0.897724	1.80785	0.854276	0.251778	-1.98978	0.865454	-0.208471	1.43473	0
DREB1A	AT4G25480	0.962307	-0.055431	0.921512	-0.117924	0.465154	-1.10422	0.782991	-0.352932	0.588309	0
